# Supplementary material for: Characterization of Gonadal Transcriptomes from Nile Tilapia (Oreochromis niloticus) Reveals Differentially Expressed Genes
Source: PLoS One. 2013 May 3;8(5):e63604. doi: 10.1371/journal.pone.0063604 (PMC3643912; doi:10.1371/journal.pone.0063604)
Supplement: Table S5 — List of the 2,978 COGs at all four developmental stages. (XLSX) [file pone.0063604.s009.xlsx]

## Sheet: sheet 1
GeneID	Gene name	5dahXX_RPKM	5dahXY_RPKM	30dahXX_RPKM	30dahXY_RPKM	90dahXX_RPKM	90dahXY_RPKM	180dahXX_RPKM	180dahXY_RPKM
ENSONIT00000009285		0.0124293	0.0287485	0.0114546	0.013382	0.0389042	0.11721	0.0242253	0.0924035
ENSONIT00000002622	calcium channel, voltage-dependent, T type, alpha 1I subunit [Source:HGNC Symbol;Acc:1396]	0.0398602	1.61342	0.0367345	0.4828	0.0155955	0.211437	0.0097112	0.142469
ENSONIT00000002239	A kinase (PRKA) anchor protein 6 [Source:HGNC Symbol;Acc:376]	0.0402298	0.209363	0.0417096	0.108284	0.0314803	0.0711324	0.0196025	0.0977769
ENSONIT00000014725	calcium channel, voltage-dependent, alpha 2/delta subunit 4 [Source:HGNC Symbol;Acc:20202]	0.0372653	0.215484	0.0601005	0.0802436	0.0291605	0.395344	0.00907901	0.277043
ENSONIT00000002187		0.0163165	0.868008	0.0751851	0.21959	0.0510714	0.846267	0.00795042	0.858448
ENSONIT00000013752		0.0236598	0.164173	0.0327068	0.0636836	0.0740564	0.948241	0.0230571	0.581808
ENSONIT00000001144	mitogen-activated protein kinase binding protein 1 [Source:HGNC Symbol;Acc:29536]	0.0559612	1.32672	0.0580196	0.158158	0.0437903	0.857549	0.0204509	0.528045
ENSONIT00000001092	calcium channel, voltage-dependent, L type, alpha 1F subunit [Source:HGNC Symbol;Acc:1393]	0.121819	0.516566	0.00467777	0.0491838	0.0476624	0.981242	0.019786	0.574736
ENSONIT00000020426		0.0335631	0.388151	0.0309312	0.0722715	0.105054	0.158252	0.0327081	0.40307
ENSONIT00000020044		0.0203332	1.01115	0.0936939	0.57466	0.0795549	1.27031	0.00990763	1.06978
ENSONIT00000013131	pannexin 2 [Source:HGNC Symbol;Acc:8600]	0.062259	0.144003	0.0286884	0.100547	0.0974368	0.880666	0.0151683	0.160219
ENSONIT00000005852	FRAS1 related extracellular matrix protein 2 [Source:HGNC Symbol;Acc:25396]	0.0400798	0.540769	0.0461712	0.032364	0.0418173	0.393707	0.0781178	0.313248
ENSONIT00000016506	muscle, skeletal, receptor tyrosine kinase [Source:HGNC Symbol;Acc:7525]	0.0214664	0.744765	0.0890238	0.381345	0.0671908	0.809724	0.0313793	1.4363
ENSONIT00000011565	sodium channel, voltage-gated, type IV, alpha subunit [Source:HGNC Symbol;Acc:10591]	0.0360275	0.291656	0.0581041	0.0581836	0.0845758	0.42468	0.0351097	0.257539
ENSONIT00000003335	unc-13 homolog C (C. elegans) [Source:HGNC Symbol;Acc:23149]	0.00933744	0.259166	0.0860523	0.211117	0.102293	0.52832	0.0227489	0.128156
ENSONIT00000005229	alanyl (membrane) aminopeptidase [Source:HGNC Symbol;Acc:500]	0.113479	1.8898	0.010458	0.0488708	0.0355193	0.214024	0.0663528	0.0778744
ENSONIT00000011669	adenylate cyclase activating polypeptide 1 (pituitary) receptor type I [Source:HGNC Symbol;Acc:242]	0.0924113	1.49621	0.0212912	0.348232	0.0723129	0.544657	0.0450286	0.396356
ENSONIT00000018881	glutamate receptor, metabotropic 3 [Source:HGNC Symbol;Acc:4595]	0.0698567	1.66962	0.0321894	0.188028	0.0728849	0.494069	0.056731	0.745717
ENSONIT00000003947	ADAM metallopeptidase with thrombospondin type 1 motif, 18 [Source:HGNC Symbol;Acc:17110]	0.0164598	0.228426	0.16686	0.239241	0.02576	0.814898	0.0240608	0.32004
ENSONIT00000002539	calcium channel, voltage-dependent, P/Q type, alpha 1A subunit [Source:HGNC Symbol;Acc:1388]	0.0851559	0.827243	0.0549348	0.0641783	0.0399813	0.361364	0.0580907	0.389587
ENSONIT00000000468		0.0192776	0.222942	0.0532977	0.0415105	0.0603397	0.36358	0.112719	0.529167
ENSONIT00000018143	polycystic kidney disease 1 like 1 [Source:HGNC Symbol;Acc:18053]	0.0470138	0.344348	0.0433272	0.0885807	0.0981036	0.701966	0.0572703	0.555642
ENSONIT00000008415	bassoon (presynaptic cytomatrix protein) [Source:HGNC Symbol;Acc:1117]	0.187003	1.56947	0.0196959	0.109297	0.0250855	0.226731	0.0156205	0.296382
ENSONIT00000022013	myosin light chain kinase 2 [Source:HGNC Symbol;Acc:16243]	0.0462344	0.908979	0.0852179	0.0511612	0.0643182	0.490497	0.0525661	0.311407
ENSONIT00000008798		0.0394029	0.273413	0.108939	0.0424232	0.0616665	0.371575	0.0383992	0.878805
ENSONIT00000014951	guanylate cyclase 2F, retinal [Source:HGNC Symbol;Acc:4691]	0.126207	1.12594	0.0332314	0.106763	0.0846498	0.297536	0.00878511	0.0412423
ENSONIT00000014840	leiomodin 2 (cardiac) [Source:HGNC Symbol;Acc:6648]	0.0353477	0.899339	0.0651518	0.095143	0.05532	0.166667	0.103342	0.161715
ENSONIT00000012288		0.121579	0.492116	0.0280114	0.0899929	0.0237843	0.752398	0.0888618	0.469314
ENSONIT00000025345	dispatched homolog 2 (Drosophila) [Source:HGNC Symbol;Acc:19712]	0.0553971	1.05709	0.070198	0.164019	0.0433489	0.946854	0.0944754	1.55232
ENSONIT00000010464		0.00994581	0.529099	0.151237	0.305183	0.0622617	0.281371	0.0533085	0.375391
ENSONIT00000015359	phospholipase C, beta 2 [Source:HGNC Symbol;Acc:9055]	0.049144	0.530453	0.0754839	0.511473	0.0512744	1.15859	0.103766	0.974276
ENSONIT00000003989	myosin XVA [Source:HGNC Symbol;Acc:7594]	0.067863	0.523216	0.0156354	0.0974198	0.159311	0.479968	0.0385783	0.310472
ENSONIT00000013907		0.024359	0.901465	0.140305	0.406506	0.0953061	0.71784	0.0237385	0.52935
ENSONIT00000016548		0.0692696	0.640873	0.0797973	0.261028	0.108409	0.244958	0.0337526	0.217874
ENSONIT00000005671	lactase [Source:HGNC Symbol;Acc:6530]	0.0216581	1.05199	0.194608	0.239012	0.0508432	0.255299	0.0316597	0.625478
ENSONIT00000019674	xin actin-binding repeat containing 1 [Source:HGNC Symbol;Acc:14301]	0.0361222	0.31331	0.141481	0.136119	0.0565321	0.0425797	0.0660039	0.149766
ENSONIT00000000408		0.231374	1.64116	0.0142154	0.00830365	0.0482808	0.181824	0.00751601	0.0617477
ENSONIT00000016705	otoferlin [Source:HGNC Symbol;Acc:8515]	0.0104661	0.169454	0.106099	0.197196	0.147417	1.5298	0.0407979	1.21501
ENSONIT00000026587	Cardiac muscle myosin heavy chain 6 alpha [Source:UniProtKB/TrEMBL;Acc:A4KUI4]	0.0532499	1.65041	0.0392594	0.0171995	0.13334	0.376616	0.0830295	0.28016
ENSONIT00000011955	tectorin alpha [Source:HGNC Symbol;Acc:11720]	0.0190636	0.440934	0.153726	0.194986	0.104422	1.57301	0.0325114	1.04114
ENSONIT00000006399	contactin 2 (axonal) [Source:HGNC Symbol;Acc:2172]	0.039141	1.44851	0.0631255	0.642654	0.122513	0.645933	0.0858238	0.783428
ENSONIT00000005839	calcium/calmodulin-dependent protein kinase IG [Source:HGNC Symbol;Acc:14585]	0.049419	0.571522	0.0910875	0.45226	0.154684	0.233014	0.0240801	0.0847842
ENSONIT00000006944		0.0228214	1.10849	0.0420637	0.0245707	0.17858	0.48422	0.0778402	0.56119
ENSONIT00000016984	leucine rich repeat and fibronectin type III domain containing 4 [Source:HGNC Symbol;Acc:28456]	0.0484888	0.168229	0.156403	0.0261028	0.037943	0.285785	0.0826938	0.873476
ENSONIT00000009821	proline rich 12 [Source:HGNC Symbol;Acc:29217]	0.070134	0.892197	0.150814	0.648127	0.0365871	1.81878	0.0683475	1.17649
ENSONIT00000000953	glutamate receptor, metabotropic 6 [Source:HGNC Symbol;Acc:4598]	0.0242444	0.280382	0.134059	0.0652569	0.113829	0.457256	0.059067	0.4714
ENSONIT00000011134	multiple PDZ domain protein [Source:HGNC Symbol;Acc:7208]	0.107837	1.24712	0.173917	0.400557	0.0337536	0.991498	0.0210181	0.536523
ENSONIT00000011185	potassium voltage-gated channel, subfamily H (eag-related), member 7 [Source:HGNC Symbol;Acc:18863]	0.0187343	0.0866636	0.129489	0.0806813	0.0879588	0.574168	0.100414	0.407118
ENSONIT00000012081	gamma-glutamyltransferase 5 [Source:HGNC Symbol;Acc:4260]	0.0370642	0.771555	0.187868	0.558674	0.0580064	0.699042	0.0541801	0.953822
ENSONIT00000018851	piccolo (presynaptic cytomatrix protein) [Source:HGNC Symbol;Acc:13406]	0.0805339	1.44878	0.0494792	0.233627	0.147044	0.432462	0.0610419	0.294241
ENSONIT00000024618		0.0105789	0.195749	0.0828696	0.0455592	0.182119	0.274342	0.0773207	0.169394
ENSONIT00000005236	bridging integrator 1 [Source:HGNC Symbol;Acc:1052]	0.0312712	0.0723292	0.259371	0.37035	0.0489402	0.663507	0.0152373	0.608027
ENSONIT00000012861	cadherin-related 23 [Source:HGNC Symbol;Acc:13733]	0.100556	0.392484	0.139006	0.41614	0.049179	1.12606	0.0673713	0.747569
ENSONIT00000024755		0.0477445	1.35278	0.0220003	0.0192766	0.242844	0.253258	0.0465283	0.139932
ENSONIT00000001698	solute carrier family 8 (sodium/calcium exchanger), member 2 [Source:HGNC Symbol;Acc:11069]	0.0845734	1.2389	0.0909318	0.273168	0.0882396	0.332308	0.0961555	0.499774
ENSONIT00000019697	aggrecan [Source:HGNC Symbol;Acc:319]	0.0457949	0.247152	0.0422039	0.345137	0.2389	0.107963	0.0371903	0.0872963
ENSONIT00000014496	potassium voltage-gated channel, Shal-related subfamily, member 3 [Source:HGNC Symbol;Acc:6239]	0.0308038	0.712481	0.127747	0.364814	0.144626	0.435726	0.0750477	0.440396
ENSONIT00000012014	protein tyrosine phosphatase, non-receptor type 20C [Source:HGNC Symbol;Acc:23424]	0.0948869	0.5387	0.139119	0.167171	0.0675001	1.42354	0.0798603	0.981672
ENSONIT00000000482		0.239227	0.98808	0.0472432	0.0275962	0.0802278	0.483417	0.0249786	0.332247
ENSONIT00000018917		0.115557	0.712747	0.141994	0.393981	0.120567	0.454051	0.0187689	0.154196
ENSONIT00000009301	Vitellogenin [Source:UniProtKB/TrEMBL;Acc:C0LGX6]	0.16505	0.95439	0.0814863	0.260206	0.0922528	1.52865	0.0631895	1.26749
ENSONIT00000009565		0.0634735	0.636185	0.0292481	0.0113898	0.066225	0.349162	0.247426	0.822772
ENSONIT00000002072	DDHD domain containing 1 [Source:HGNC Symbol;Acc:19714]	0.0285821	1.25608	0.210727	0.35389	0.0447317	0.808601	0.125343	0.849958
ENSONIT00000008606	collagen, type XIV, alpha 1 [Source:HGNC Symbol;Acc:2191]	0.0656297	0.303598	0.126007	0.677162	0.0855933	0.773621	0.138575	0.562978
ENSONIT00000010639	ATP-binding cassette, sub-family C (CFTR/MRP), member 4 [Source:HGNC Symbol;Acc:55]	0.105295	0.208752	0.201008	0.226732	0.0235413	1.27664	0.0879537	0.791401
ENSONIT00000014877	G protein-coupled receptor 98 [Source:HGNC Symbol;Acc:17416]	0.043057	0.206839	0.0992015	0.11411	0.155504	1.16344	0.12588	0.58906
ENSONIT00000006171	klotho beta [Source:HGNC Symbol;Acc:15527]	0.0398217	0.230265	0.266068	0.471615	0.0311609	0.187762	0.0873164	0.352981
ENSONIT00000004302	Nance-Horan syndrome (congenital cataracts and dental anomalies) [Source:HGNC Symbol;Acc:7820]	0.107753	0.186921	0.211019	0.210272	0.0632384	1.39717	0.045941	0.985934
ENSONIT00000014587		0.159441	0.368781	0.128571	0.214578	0.124764	0.939718	0.0194224	0.250745
ENSONIT00000009643	solute carrier family 5 (sodium/glucose cotransporter), member 9 [Source:HGNC Symbol;Acc:22146]	0.0300843	1.46126	0.124763	0.259122	0.235413	0.0709247	0.0439769	0.154839
ENSONIT00000016862	glutamate receptor, metabotropic 1 [Source:HGNC Symbol;Acc:4593]	0.105681	1.09996	0.0162323	0.0758542	0.192958	1.3703	0.128736	0.755449
ENSONIT00000003431	synaptic vesicle glycoprotein 2A [Source:HGNC Symbol;Acc:20566]	0.0279237	0.645867	0.0643352	0.105225	0.262208	0.658312	0.0952435	1.05394
ENSONIT00000005700	potassium voltage-gated channel, subfamily H (eag-related), member 8 [Source:HGNC Symbol;Acc:18864]	0.111756	0.568671	0.0102992	0.0360966	0.03498	0.105387	0.294054	0.102256
ENSONIT00000023496	dynamin 3 [Source:HGNC Symbol;Acc:29125]	0.049066	0.56744	0.327834	1.28106	0.0383947	0.520537	0.0358621	0.505071
ENSONIT00000004435	ATP-binding cassette, sub-family A (ABC1), member 2 [Source:HGNC Symbol;Acc:32]	0.0505091	1.77186	0.224984	0.978854	0.0526986	0.654924	0.123056	0.924314
ENSONIT00000002417	calcium channel, voltage-dependent, R type, alpha 1E subunit [Source:HGNC Symbol;Acc:1392]	0.0446055	0.660294	0.258978	0.158481	0.0279234	0.694049	0.121714	1.20401
ENSONIT00000009067	ryanodine receptor 2 (cardiac) [Source:HGNC Symbol;Acc:10484]	0.0219045	0.689034	0.0625791	0.224043	0.0548496	0.722968	0.320197	0.628834
ENSONIT00000007014	KIAA1549-like [Source:HGNC Symbol;Acc:24836]	0.13372	0.481117	0.15062	0.111977	0.0232528	1.15591	0.152033	1.00262
ENSONIT00000006687		0.127602	1.54948	0.0440985	0.0515186	0.149775	0.376033	0.139895	0.291888
ENSONIT00000015002		0.103039	1.42995	0.0474794	0.0554684	0.161258	0.971668	0.150621	0.82495
ENSONIT00000018890	astrotactin 2 [Source:HGNC Symbol;Acc:17021]	0.24191	1.11906	0.0975365	0.0651133	0.0709866	0.926756	0.058937	0.821405
ENSONIT00000001407	epidermal growth factor [Source:HGNC Symbol;Acc:3229]	0.01935	0.223779	0.276406	0.281248	0.0605663	0.228091	0.113142	0.188117
ENSONIT00000025612		0.184823	0.320616	0.138393	1.66654	0.0361565	0.816986	0.112572	0.739865
ENSONIT00000018645	plexin A2 [Source:HGNC Symbol;Acc:9100]	0.0758433	1.10266	0.17474	0.180812	0.0847833	0.15326	0.137264	0.0991377
ENSONIT00000014919	xin actin-binding repeat containing 2 [Source:HGNC Symbol;Acc:14303]	0.0431382	0.840979	0.281128	0.248811	0.0192892	0.0581141	0.135126	0.0775329
ENSONIT00000013423	ATPase, H+ transporting, lysosomal 38kDa, V0 subunit d2 [Source:HGNC Symbol;Acc:18266]	0.115774	0.267781	0.133369	0.218134	0.0905943	0.545881	0.141031	1.05933
ENSONIT00000008397		0.209312	1.01228	0.219203	0.645338	0.0297798	0.40374	0.0278155	0.174109
ENSONIT00000002562	chondroitin sulfate proteoglycan 5 (neuroglycan C) [Source:HGNC Symbol;Acc:2467]	0.0469424	1.41149	0.108153	0.151622	0.293864	1.43869	0.0457466	1.63755
ENSONIT00000004640	phosphodiesterase 6B, cGMP-specific, rod, beta [Source:HGNC Symbol;Acc:8786]	0.168521	0.278417	0.122026	0.557276	0.113031	1.70269	0.0938447	1.83108
ENSONIT00000006253	protocadherin gamma subfamily C, 3 [Source:HGNC Symbol;Acc:8716]	0.0262185	0.727709	0.253707	0.889188	0.0410325	0.370866	0.178854	0.389835
ENSONIT00000010865	synaptic Ras GTPase activating protein 1 [Source:HGNC Symbol;Acc:11497]	0.052526	0.242982	0.201697	0.358165	0.137008	0.784269	0.110907	0.881121
ENSONIT00000019901	immunoglobulin superfamily, member 9B [Source:HGNC Symbol;Acc:32326]	0.0143608	0.33216	0.211755	0.417462	0.1798	1.86208	0.0979647	1.82318
ENSONIT00000024116	solute carrier family 4, sodium bicarbonate cotransporter, member 8 [Source:HGNC Symbol;Acc:11034]	0.0178886	0.206879	0.131887	0.163709	0.167977	1.68692	0.191763	1.69819
ENSONIT00000011239	sortilin-related VPS10 domain containing receptor 3 [Source:HGNC Symbol;Acc:16699]	0.0420995	0.438187	0.116395	0.147311	0.19766	0.843634	0.153852	0.469474
ENSONIT00000023131	lysyl oxidase-like 4 [Source:HGNC Symbol;Acc:17171]	0.0506332	1.17113	0.303308	1.431	0.118863	1.9696	0.0493434	1.31749
ENSONIT00000017129		0.0688071	0.716168	0.174382	0.444488	0.215369	0.32443	0.0670543	0.17707
ENSONIT00000016940	family with sequence similarity 171, member B [Source:HGNC Symbol;Acc:29412]	0.0256315	0.474278	0.212594	0.151779	0.240683	0.664699	0.0499571	0.630292
ENSONIT00000005023	neurofilament, medium polypeptide [Source:HGNC Symbol;Acc:7734]	0.0453915	0.0524944	0.020916	0.122177	0.248635	1.8192	0.221176	0.960451
ENSONIT00000000548	HHIP-like 2 [Source:HGNC Symbol;Acc:25842]	0.28316	0.80048	0.17397	0.423423	0.049239	0.890078	0.0306607	0.233901
ENSONIT00000008280		0.0528403	0.0611089	0.109568	0.170672	0.248089	0.186859	0.128736	0.196417
ENSONIT00000023388	CUB domain containing protein 2 [Source:HGNC Symbol;Acc:27297]	0.0767513	0.710092	0.229882	0.867662	0.120118	0.361888	0.130893	0.10973
ENSONIT00000011190		0.189062	0.145764	0.0871181	0.508884	0.0986286	0.891439	0.184246	0.756835
ENSONIT00000011204	EPH receptor B1 [Source:HGNC Symbol;Acc:3392]	0.0823485	0.571408	0.123323	0.055413	0.193316	1.16484	0.160502	0.788806
ENSONIT00000013342		0.0484888	0.448611	0.312805	0.156617	0.151772	0.342942	0.0472536	0.194106
ENSONIT00000015251	FERM and PDZ domain containing 4 [Source:HGNC Symbol;Acc:29007]	0.16727	0.889849	0.161862	0.68435	0.209426	0.828127	0.0244514	0.363498
ENSONIT00000009085		0.437222	0.292147	0.0402937	0.0993776	0.0760292	0.274871	0.00946854	0.172247
ENSONIT00000004820		0.0873208	0.100985	0.301776	0.987149	0.0683296	0.823448	0.106371	0.549301
ENSONIT00000011064	kelch repeat and BTB (POZ) domain containing 10 [Source:HGNC Symbol;Acc:16905]	0.0361539	0.585359	0.0832972	0.0389252	0.33949	0.340936	0.105699	0.22743
ENSONIT00000006497		0.0812928	0.376055	0.0936477	0.328215	0.318063	1.24573	0.079222	0.162712
ENSONIT00000002587	extracellular leucine-rich repeat and fibronectin type III domain containing 2 [Source:HGNC Symbol;Acc:29396]	0.342646	0.679311	0.0902221	0.144929	0.114911	0.0577	0.0357769	0.097975
ENSONIT00000000243	collagen, type V, alpha 3 [Source:HGNC Symbol;Acc:14864]	0.0993409	0.127651	0.401807	0.701154	0.0863727	1.171	0.0107567	0.284052
ENSONIT00000000799	regulator of G-protein signaling 7 [Source:HGNC Symbol;Acc:10003]	0.0875062	1.31559	0.0604833	0.565283	0.410848	1.0315	0.0426386	0.475403
ENSONIT00000021704	glutamate receptor, ionotropic, delta 2 (Grid2) interacting protein [Source:HGNC Symbol;Acc:18464]	0.5357	2.20707	0.00771395	0.0360477	0.052399	0.591999	0.0081571	0.201044
ENSONIT00000010828	actin binding LIM protein family, member 3 [Source:HGNC Symbol;Acc:29132]	0.34088	0.573413	0.142795	0.316962	0.0969972	0.584462	0.0301997	0.106331
ENSONIT00000023328	ATP-binding cassette, sub-family A (ABC1), member 4 [Source:HGNC Symbol;Acc:34]	0.0631862	0.396686	0.311954	1.41404	0.127142	1.00018	0.109958	0.712365
ENSONIT00000002486	glucagon receptor [Source:HGNC Symbol;Acc:4192]	0.0391782	1.17803	0.415219	0.274178	0.12263	0.46182	0.0381802	0.0448099
ENSONIT00000008424	interleukin 1 receptor accessory protein-like 1 [Source:HGNC Symbol;Acc:5996]	0.0881928	0.883944	0.0948233	0.237382	0.276048	0.485141	0.157568	0.151305
ENSONIT00000019513	5-hydroxytryptamine (serotonin) receptor 7, adenylate cyclase-coupled [Source:HGNC Symbol;Acc:5302]	0.330605	1.9117	0.0507801	0.207636	0.0862341	0.649511	0.161092	0.409639
ENSONIT00000011041	EPM2A (laforin) interacting protein 1 [Source:HGNC Symbol;Acc:19735]	0.195891	1.26865	0.234689	0.801444	0.183944	0.369456	0.0190901	0.649743
ENSONIT00000025605	myosin, heavy chain 7B, cardiac muscle, beta [Source:HGNC Symbol;Acc:15906]	0.285631	1.1745	0.292481	0.415728	0.0165562	1.14725	0.0463924	0.719925
ENSONIT00000011230		0.105681	0.162957	0.211019	0.151708	0.0551309	0.58134	0.274636	0.886393
ENSONIT00000004516	gastrulation brain homeobox 2 [Source:HGNC Symbol;Acc:4186]	0.291069	0.134647	0.241421	0.407395	0.0911061	0.686207	0.0283655	0.299619
ENSONIT00000005308	phosphodiesterase 6A, cGMP-specific, rod, alpha [Source:HGNC Symbol;Acc:8785]	0.0479249	0.387971	0.0883337	0.838475	0.262513	0.0564924	0.256873	0.137035
ENSONIT00000000712	solute carrier family 22 (extraneuronal monoamine transporter), member 3 [Source:HGNC Symbol;Acc:10967]	0.394784	0.547873	0.127339	0.148766	0.123569	0.279215	0.0192364	0.338649
ENSONIT00000023776	ATP-binding cassette, sub-family C (CFTR/MRP), member 6 [Source:HGNC Symbol;Acc:57]	0.0269558	0.685827	0.422315	1.36404	0.147653	0.285972	0.0722402	0.223522
ENSONIT00000009020	solute carrier family 6 (neurotransmitter transporter, glycine), member 5 [Source:HGNC Symbol;Acc:11051]	0.0776673	0.0598806	0.0357885	0.0278736	0.324136	0.244138	0.239681	0.162858
ENSONIT00000022542	FERM and PDZ domain containing 3 [Source:HGNC Symbol;Acc:29382]	0.0240744	0.0278417	0.21632	0.537836	0.244901	0.227025	0.193555	0.234048
ENSONIT00000026072		0.0374006	0.519038	0.534251	1.46976	0.0585328	0.440866	0.0546718	0.834147
ENSONIT00000016674		0.113229	1.44042	0.286963	0.121909	0.177206	0.400413	0.110345	0.0971291
ENSONIT00000015575	potassium voltage-gated channel, shaker-related subfamily, member 10 [Source:HGNC Symbol;Acc:6219]	0.0400928	0.370934	0.203219	0.258996	0.313731	0.189041	0.13675	0.091712
ENSONIT00000018745	mitogen-activated protein kinase 8 interacting protein 2 [Source:HGNC Symbol;Acc:6883]	0.0746657	0.978628	0.481675	0.736899	0.116854	1.76027	0.0242546	0.853985
ENSONIT00000021400	transmembrane protein 132D [Source:HGNC Symbol;Acc:29411]	0.0348398	0.24175	0.0240808	0.0562655	0.163575	0.246408	0.475332	0.667451
ENSONIT00000010195		0.361539	0.614873	0.264591	0.32056	0.0665667	1.5292	0.00518131	1.83647
ENSONIT00000001750	heparan sulfate (glucosamine) 3-O-sulfotransferase 4 [Source:HGNC Symbol;Acc:5200]	0.098838	0.685827	0.182175	0.212828	0.232026	0.349521	0.19264	1.78047
ENSONIT00000011787	double C2-like domains, alpha [Source:HGNC Symbol;Acc:2985]	0.3476	0.574277	0.114408	0.0267317	0.0777146	0.117068	0.169373	0.227181
ENSONIT00000008718		0.0296941	0.274726	0.451533	0.159851	0.185888	0.770054	0.0434066	1.85096
ENSONIT00000014640	coronin, actin binding protein, 2A [Source:HGNC Symbol;Acc:2255]	0.231115	1.87096	0.195242	0.165887	0.18085	0.363241	0.112614	0.33042
ENSONIT00000018963	transmembrane channel-like 3 [Source:HGNC Symbol;Acc:22995]	0.108652	0.167539	0.158543	0.233962	0.255065	0.853839	0.202945	0.548862
ENSONIT00000006296		0.0607002	0.0701988	0.0139851	0.245074	0.237493	0.429309	0.414078	0.277702
ENSONIT00000005358		0.179718	0.831366	0.220834	0.35474	0.0937546	0.141231	0.233521	1.33609
ENSONIT00000017358	sal-like 3 (Drosophila) [Source:HGNC Symbol;Acc:10527]	0.130326	0.376798	0.345305	0.359558	0.178467	0.768117	0.0793785	0.680083
ENSONIT00000004010	lipoma HMGIC fusion partner-like 4 [Source:HGNC Symbol;Acc:29568]	0.166191	1.34538	0.153159	0.894651	0.260093	0.391802	0.161958	0.237601
ENSONIT00000016791	early B-cell factor 2 [Source:HGNC Symbol;Acc:19090]	0.350471	0.56744	0.113046	0.0754672	0.109699	0.330499	0.170772	0.0200425
ENSONIT00000007303	titin [Source:HGNC Symbol;Acc:12403]	0.129255	1.83277	0.157962	0.132608	0.222809	0.525537	0.234582	0.252283
ENSONIT00000007444	gephyrin [Source:HGNC Symbol;Acc:15465]	0.0497771	1.20889	0.470206	0.669908	0.116854	1.87762	0.109145	0.811286
ENSONIT00000011237	T-box, brain, 1 [Source:HGNC Symbol;Acc:11590]	0.530002	2.01909	0.143659	0.906291	0.0487921	0.440999	0.0303824	0.267436
ENSONIT00000024077	N-acylsphingosine amidohydrolase (non-lysosomal ceramidase) 2B [Source:HGNC Symbol;Acc:23456]	0.0553227	1.02368	0.0637307	1.08703	0.303035	0.195638	0.336959	0.806758
ENSONIT00000020676		0.280898	0.177193	0.200037	1.84207	0.0799295	1.98668	0.199086	1.6794
ENSONIT00000008176	hyperpolarization activated cyclic nucleotide-gated potassium channel 3 [Source:HGNC Symbol;Acc:19183]	0.0742175	1.43052	0.28499	0.146495	0.309739	0.466587	0.0964359	0.268805
ENSONIT00000008785	5-hydroxytryptamine (serotonin) receptor 2C, G protein-coupled [Source:HGNC Symbol;Acc:5295]	0.0393277	1.81927	0.199341	0.571621	0.184646	0.278149	0.344933	0.427319
ENSONIT00000001638		0.0810928	0.187565	0.0840756	0.114593	0.0634561	0.716922	0.543312	0.51592
ENSONIT00000014744	apolipoprotein B (including Ag(x) antigen) [Source:HGNC Symbol;Acc:603]	0.024973	0.381227	0.340618	0.763598	0.265767	0.470998	0.15819	0.362747
ENSONIT00000001929	brevican [Source:HGNC Symbol;Acc:23059]	0.162266	1.16765	0.357238	0.417347	0.1693	0.340041	0.105421	0.793915
ENSONIT00000026096		0.085687	0.198191	0.473807	0.691913	0.134102	0.40402	0.10438	0.686029
ENSONIT00000018795		0.0384472	0.978199	0.407472	1.07625	0.240683	1.35961	0.112404	1.18729
ENSONIT00000010377	mucin 2, oligomeric mucus/gel-forming [Source:HGNC Symbol;Acc:7512]	0.203617	1.00079	0.488672	0.899734	0.0531109	0.320023	0.0537415	0.13585
ENSONIT00000014395	solute carrier family 4, sodium bicarbonate cotransporter, member 5 [Source:HGNC Symbol;Acc:18168]	0.0387728	0.2242	0.0625316	0.187852	0.303401	0.137112	0.396743	0.32151
ENSONIT00000005709	NLR family member X1 [Source:HGNC Symbol;Acc:29890]	0.0212014	0.147114	0.722937	1.27828	0.0331806	0.499829	0.0309919	0.545602
ENSONIT00000008950		0.292308	0.450732	0.112244	1.07527	0.381224	1.03369	0.0237385	0.612931
ENSONIT00000014059	NLR family, CARD domain containing 5 [Source:HGNC Symbol;Acc:29933]	0.0212123	0.122658	0.503384	1.26752	0.0165989	1.35023	0.279071	0.958327
ENSONIT00000008371	MCF.2 cell line derived transforming sequence-like [Source:HGNC Symbol;Acc:14576]	0.0176134	0.366654	0.413923	1.26108	0.192958	0.788962	0.197395	1.22886
ENSONIT00000002298		0.0472113	0.163797	0.543865	0.546424	0.147774	0.612162	0.0920173	0.364484
ENSONIT00000024192	neuroligin 1 [Source:HGNC Symbol;Acc:14291]	0.469883	0.465781	0.123725	0.487833	0.157581	1.8199	0.0817702	0.998078
ENSONIT00000021486	collagen, type II, alpha 1 [Source:HGNC Symbol;Acc:2200]	0.0830956	1.31335	0.0638164	0.0969205	0.0433489	0.391802	0.65458	0.380161
ENSONIT00000016527		0.0609696	1.26919	0.505698	0.85336	0.190838	1.58112	0.0891247	1.60388
ENSONIT00000007579	chromosome 10 open reading frame 112 [Source:HGNC Symbol;Acc:24331]	0.0293557	0.678988	0.101452	0.165931	0.528338	0.380639	0.193104	1.41856
ENSONIT00000001081	dynamin 1 [Source:HGNC Symbol;Acc:2972]	0.0486605	0.281375	0.0560559	0.248855	0.190387	0.573594	0.557196	1.40529
ENSONIT00000020704	phosphodiesterase 6C, cGMP-specific, cone, alpha prime [Source:HGNC Symbol;Acc:8787]	0.383846	0.110978	0.176873	0.374525	0.262818	0.678697	0.0350689	0.439022
ENSONIT00000011007	NEL-like 2 (chicken) [Source:HGNC Symbol;Acc:7751]	0.101266	1.11257	0.489959	0.558772	0.118863	1.67117	0.160366	1.10032
ENSONIT00000021366	neurofascin [Source:HGNC Symbol;Acc:29866]	0.0341753	0.11857	0.0236216	0.0459937	0.588337	0.604271	0.224807	0.390879
ENSONIT00000000204	extracellular leucine-rich repeat and fibronectin type III domain containing 1 [Source:HGNC Symbol;Acc:33154]	0.206077	0.370727	0.168816	0.33281	0.107505	0.647779	0.401655	0.301172
ENSONIT00000014270	gamma-glutamyltransferase 5 [Source:HGNC Symbol;Acc:4260]	0.154655	0.804849	0.498845	1.10312	0.181529	0.820358	0.0565181	0.840206
ENSONIT00000020669	ankyrin 2, neuronal [Source:HGNC Symbol;Acc:493]	0.0663909	1.71987	0.367109	1.14368	0.207806	1.97214	0.252329	0.896024
ENSONIT00000017700	dopamine receptor D3 [Source:HGNC Symbol;Acc:3024]	0.362334	0.419033	0.16696	0.707069	0.212648	0.213554	0.154483	0.181308
ENSONIT00000010609	gamma-aminobutyric acid (GABA) A receptor, alpha 1 [Source:HGNC Symbol;Acc:4075]	0.089794	0.519226	0.103441	0.749246	0.421589	2.01108	0.284397	0.410806
ENSONIT00000026215		0.198151	1.94785	0.13696	0.32001	0.232583	0.583935	0.337931	1.1615
ENSONIT00000009684	hyperpolarization activated cyclic nucleotide-gated potassium channel 1 [Source:HGNC Symbol;Acc:4845]	0.375087	1.58203	0.091502	0.368205	0.345306	0.364116	0.107509	0.126178
ENSONIT00000020304		0.1234	0.380559	0.511754	0.642149	0.128749	0.581837	0.160341	0.305798
ENSONIT00000017038	potassium channel, subfamily K, member 2 [Source:HGNC Symbol;Acc:6277]	0.143775	1.77358	0.596253	1.05777	0.0750036	0.790893	0.11676	0.109628
ENSONIT00000020745	complement component 3 [Source:HGNC Symbol;Acc:1318]	0.0126895	0.0587007	0.555485	1.9127	0.357468	0.538486	0.00618312	0.195933
ENSONIT00000021839	solute carrier family 12 (potassium/chloride transporter), member 5 [Source:HGNC Symbol;Acc:13818]	0.293348	0.169626	0.270345	0.365183	0.258242	1.12382	0.116137	0.587153
ENSONIT00000007006	transient receptor potential cation channel, subfamily C, member 4 [Source:HGNC Symbol;Acc:12336]	0.111634	0.154924	0.174897	0.336536	0.419305	0.263182	0.23934	0.370276
ENSONIT00000024408	solute carrier family 17 (sodium-dependent inorganic phosphate cotransporter), member 7 [Source:HGNC Symbol;Acc:16704]	0.141149	1.71398	0.0975604	0.151968	0.552253	0.748717	0.154747	0.544854
ENSONIT00000025892	GPRIN family member 3 [Source:HGNC Symbol;Acc:27733]	0.201472	1.99714	0.649857	0.418337	0.0450441	1.7642	0.0560971	0.395028
ENSONIT00000021229		0.0592744	0.411299	0.282236	0.212726	0.15461	0.838448	0.462116	0.361572
ENSONIT00000022435		0.0311295	0.0720014	0.265368	1.34063	0.389747	0.220167	0.280613	0.24923
ENSONIT00000017965	transient receptor potential cation channel, subfamily A, member 1 [Source:HGNC Symbol;Acc:497]	0.0550028	0.551285	0.785691	0.276355	0.0286936	0.432237	0.0982698	0.398425
ENSONIT00000017902	inositol polyphosphate-4-phosphatase, type I, 107kDa [Source:HGNC Symbol;Acc:6074]	0.152811	1.06034	0.12071	0.434816	0.273318	1.54396	0.425482	1.27338
ENSONIT00000000822	D-aspartate oxidase [Source:HGNC Symbol;Acc:2727]	0.484888	0.981337	0.335149	0.293656	0.0948576	1.71471	0.059067	1.07451
ENSONIT00000020208	carboxypeptidase X (M14 family), member 2 [Source:HGNC Symbol;Acc:26977]	0.246635	0.316921	0.075765	0.413062	0.38599	0.129211	0.267058	0.0940292
ENSONIT00000013201	ATP-binding cassette, sub-family C (CFTR/MRP), member 8 [Source:HGNC Symbol;Acc:59]	0.0904414	0.29884	0.267909	0.25039	0.343747	0.822415	0.29589	1.47774
ENSONIT00000020510	G protein-coupled receptor 82 [Source:HGNC Symbol;Acc:4533]	0.117089	1.35412	0.134885	1.10306	0.274871	0.138021	0.484953	0.13392
ENSONIT00000024678		0.090703	0.335669	0.827546	0.927728	0.0567809	0.983643	0.0441962	0.456461
ENSONIT00000017231		0.145981	1.01295	0.325124	0.130976	0.266542	0.803032	0.284526	0.653949
ENSONIT00000023763	centrosomal protein 170kDa [Source:HGNC Symbol;Acc:28920]	0.0155647	0.252005	0.157786	0.209473	0.389747	0.954055	0.462632	1.23725
ENSONIT00000012885	contactin associated protein-like 5 [Source:HGNC Symbol;Acc:18748]	0.157672	1.16701	0.624824	1.6127	0.197408	0.706262	0.0460966	0.703313
ENSONIT00000012843		0.0406464	1.97429	0.842829	1.35662	0.127225	1.24573	0.0198055	0.418402
ENSONIT00000016529		0.0374686	0.779972	0.863261	1.00852	0.0586392	1.14834	0.0730283	0.835663
ENSONIT00000011542		0.0356535	0.206163	0.558581	1.11321	0.278993	0.378245	0.16504	0.448564
ENSONIT00000006084	unc-13 homolog A (C. elegans) [Source:HGNC Symbol;Acc:23150]	0.0244602	1.24466	0.276141	0.269935	0.45937	1.15332	0.286045	1.00715
ENSONIT00000015701	heat shock 70kDa protein 5 (glucose-regulated protein, 78kDa) [Source:HGNC Symbol;Acc:5238]	0.3225	0.820523	0.609282	0.243054	0.100944	0.0760304	0.0157142	0.0184429
ENSONIT00000007725	opioid receptor, kappa 1 [Source:HGNC Symbol;Acc:8154]	0.327974	0.885026	0.277068	0.23541	0.256644	1.15982	0.21308	0.750239
ENSONIT00000016887	unc-80 homolog (C. elegans) [Source:HGNC Symbol;Acc:26582]	0.241207	0.972754	0.0797973	0.309637	0.309739	0.554073	0.446016	0.590665
ENSONIT00000015270	ankyrin repeat domain 33 [Source:HGNC Symbol;Acc:13788]	0.463095	0.428449	0.405442	1.04704	0.144951	0.218352	0.0676947	0.42373
ENSONIT00000010979	neurofascin [Source:HGNC Symbol;Acc:29866]	0.0451264	1.07855	0.173282	0.591123	0.306037	0.780172	0.571699	1.5656
ENSONIT00000017172		0.177144	1.50233	0.217671	0.31787	0.64688	0.55683	0.0575438	0.371447
ENSONIT00000025174	ST6 (alpha-N-acetyl-neuraminyl-2,3-beta-galactosyl-1,3)-N-acetylgalactosaminide alpha-2,6-sialyltransferase 1 [Source:HGNC Symbol;Acc:23614]	0.0602565	0.139371	0.860737	1.49213	0.0943028	1.42057	0.0880823	1.03377
ENSONIT00000022918	ribonuclease/angiogenin inhibitor 1 [Source:HGNC Symbol;Acc:10074]	0.15553	0.719471	0.788337	1.54893	0.121704	0.183334	0.037892	0.578132
ENSONIT00000005011		0.143775	1.10849	0.331251	0.438587	0.450022	0.338954	0.186816	0.328884
ENSONIT00000023606	CD109 molecule [Source:HGNC Symbol;Acc:21685]	0.184823	0.498736	0.546474	0.613552	0.216939	0.508347	0.165105	0.572515
ENSONIT00000020614	nebulin-related anchoring protein [Source:HGNC Symbol;Acc:7988]	0.0572437	0.794416	0.427314	0.160242	0.591279	1.02565	0.0390498	0.805308
ENSONIT00000022100	dickkopf 2 homolog (Xenopus laevis) [Source:HGNC Symbol;Acc:2892]	0.0851559	0.196963	0.0784783	0.504258	0.666355	1.00379	0.290453	0.243492
ENSONIT00000003837	solute carrier organic anion transporter family, member 3A1 [Source:HGNC Symbol;Acc:10952]	0.203749	0.538587	0.241421	0.188028	0.136659	0.686207	0.538944	0.432782
ENSONIT00000020777		0.0548807	0.126937	0.341396	0.339753	0.171779	0.646916	0.561569	0.800313
ENSONIT00000001072		0.279562	0.646618	0.25764	0.408488	0.312515	0.376616	0.291901	0.388265
ENSONIT00000026645		0.0876924	1.62264	0.444488	1.22739	0.343102	1.3438	0.27774	1.15343
ENSONIT00000011549		0.0728188	0.617567	0.973076	0.692538	0.0379877	0.515019	0.0709639	0.40255
ENSONIT00000006396	inhibin, beta E [Source:HGNC Symbol;Acc:24029]	0.109908	0.762639	0.886282	1.39041	0.0860042	0.388667	0.107108	0.251413
ENSONIT00000015020	solute carrier family 26, member 3 [Source:HGNC Symbol;Acc:3018]	0.0360906	0.751287	0.216193	0.38857	0.112965	0.850848	0.826524	1.50666
ENSONIT00000015073	HtrA serine peptidase 4 [Source:HGNC Symbol;Acc:26909]	0.577371	1.54089	0.266048	0.334723	0.0695077	0.209411	0.281332	0.304784
ENSONIT00000007342	aquaporin 9 [Source:HGNC Symbol;Acc:643]	0.71307	0.164931	0.197146	0.345478	0.111597	1.34487	0.173726	0.611678
ENSONIT00000002310		0.1917	1.01981	0.238501	0.593383	0.390019	2.07892	0.378303	1.05243
ENSONIT00000000765	SRY (sex determining region Y)-box 15 [Source:HGNC Symbol;Acc:11196]	0.131679	0.761421	0.18203	1.77215	0.515201	2.01784	0.384973	1.84494
ENSONIT00000006916	CUB and Sushi multiple domains 1 [Source:HGNC Symbol;Acc:14026]	0.0406578	0.644847	0.192701	0.303294	0.454503	1.6021	0.529239	1.61429
ENSONIT00000024368	cyclic nucleotide gated channel alpha 3 [Source:HGNC Symbol;Acc:2150]	0.198697	0.262617	0.601667	1.71142	0.266542	1.67298	0.152142	0.925268
ENSONIT00000000324	ligand dependent nuclear receptor corepressor [Source:HGNC Symbol;Acc:29503]	0.0798749	0.923739	0.846532	1.71995	0.062503	0.941539	0.233521	0.708013
ENSONIT00000013810	family with sequence similarity 5, member C [Source:HGNC Symbol;Acc:22393]	0.106914	1.05098	0.307908	0.474827	0.334647	1.13424	0.481882	0.764267
ENSONIT00000011166		0.390298	1.26384	0.611477	0.336172	0.122165	0.828127	0.114107	1.0044
ENSONIT00000004904	SH3 domain and tetratricopeptide repeats 1 [Source:HGNC Symbol;Acc:26009]	0.0780595	0.541647	0.539538	0.378193	0.195464	0.294445	0.425998	0.232129
ENSONIT00000003596	PR domain containing 12 [Source:HGNC Symbol;Acc:13997]	0.108748	0.125765	0.400881	0.292709	0.255289	0.769131	0.4769	0.839564
ENSONIT00000018003	multiple EGF-like-domains 6 [Source:HGNC Symbol;Acc:3232]	0.0817226	0.283532	0.169457	0.579247	0.532908	1.18809	0.457935	1.09048
ENSONIT00000008200	connector enhancer of kinase suppressor of Ras 2 [Source:HGNC Symbol;Acc:19701]	0.0411743	0.571408	0.218187	0.232734	0.773264	1.69872	0.210658	1.24796
ENSONIT00000019668		0.0552486	0.127788	0.330955	0.565093	0.345861	0.781503	0.511492	1.39019
ENSONIT00000026091		0.0745306	0.603354	0.892921	1.96597	0.0583211	0.351417	0.217896	0.340976
ENSONIT00000022350	leucine rich repeat transmembrane neuronal 2 [Source:HGNC Symbol;Acc:19409]	0.791156	2.52703	0.208319	0.344776	0.117922	0.177636	0.146858	0.603254
ENSONIT00000012063		0.0846748	0.122406	0.0438946	0.119654	0.66259	0.24953	0.474477	0.0726348
ENSONIT00000007826	synaptotagmin VII [Source:HGNC Symbol;Acc:11514]	0.38939	1.52417	0.0690107	0.0483736	0.468773	0.564924	0.350281	0.0685174
ENSONIT00000017171		0.167998	0.518097	0.541884	0.994813	0.438201	1.84828	0.136432	1.05681
ENSONIT00000007993	potassium intermediate/small conductance calcium-activated channel, subfamily N, member 3 [Source:HGNC Symbol;Acc:6292]	0.448536	1.61381	0.424846	0.375602	0.272988	0.646212	0.145703	0.570012
ENSONIT00000017161	transcription factor AP-2 epsilon (activating enhancer binding protein 2 epsilon) [Source:HGNC Symbol;Acc:30774]	0.628874	2.34968	0.401234	0.729162	0.0757079	0.114046	0.188571	0.331972
ENSONIT00000002320		0.515193	1.54911	0.498533	1.49765	0.0806289	0.242917	0.200828	0.11785
ENSONIT00000020739		0.752974	0.366654	0.401749	0.938696	0.124044	1.5883	0.0193104	1.94906
ENSONIT00000018216	bassoon (presynaptic cytomatrix protein) [Source:HGNC Symbol;Acc:1117]	0.0344035	0.888579	0.0845487	0.104949	0.888399	1.02736	0.296157	0.839443
ENSONIT00000020463	glutamate receptor, ionotropic, kainate 3 [Source:HGNC Symbol;Acc:4581]	0.112488	0.208144	0.134767	0.314886	0.845019	0.159116	0.219244	0.231583
ENSONIT00000012584	hemicentin 1 [Source:HGNC Symbol;Acc:19194]	0.310963	0.956176	0.458526	1.71732	0.154588	1.19885	0.392172	1.1716
ENSONIT00000015705	solute carrier family 26, member 6 [Source:HGNC Symbol;Acc:14472]	0.131427	1.51993	1.13854	0.608454	0.0411372	0.495749	0.0128079	0.526116
ENSONIT00000020237	FERM and PDZ domain containing 4 [Source:HGNC Symbol;Acc:29007]	0.458313	1.74153	0.761782	1.2248	0.0512336	1.65932	0.0638055	0.645882
ENSONIT00000009353	collagen, type XXVII, alpha 1 [Source:HGNC Symbol;Acc:22986]	0.323984	0.26763	0.469195	1.56968	0.488934	1.69128	0.0563806	1.77337
ENSONIT00000016429	adrenoceptor alpha 1A [Source:HGNC Symbol;Acc:277]	0.0903847	0.522642	0.14577	0.0973129	0.777998	0.639256	0.330309	0.206754
ENSONIT00000008329	cadherin 20, type 2 [Source:HGNC Symbol;Acc:1760]	0.0516484	0.955688	0.523582	1.41799	0.0404155	0.669696	0.729825	0.72364
ENSONIT00000011860		0.681038	0.466732	0.4068	1.20849	0.197378	0.594656	0.0614528	0.144247
ENSONIT00000000532	sortilin-related VPS10 domain containing receptor 1 [Source:HGNC Symbol;Acc:16697]	0.0331847	1.41997	0.382282	0.437673	0.415479	0.625873	0.517431	0.15182
ENSONIT00000010713	solute carrier organic anion transporter family, member 1C1 [Source:HGNC Symbol;Acc:13819]	0.0305753	0.495037	0.324043	0.724216	0.669914	1.94622	0.32776	1.01414
ENSONIT00000017662	PR domain containing 8 [Source:HGNC Symbol;Acc:13993]	0.108082	0.166661	0.28222	0.543047	0.563839	0.169872	0.403762	0.123619
ENSONIT00000007417	PH domain and leucine rich repeat protein phosphatase 2 [Source:HGNC Symbol;Acc:29149]	0.0572039	0.760787	0.652388	0.846845	0.111907	0.573156	0.536563	0.433452
ENSONIT00000009868		0.124895	0.0962928	0.115102	0.493052	0.651547	1.27593	0.466569	1.83322
ENSONIT00000021563	cyclic nucleotide gated channel alpha 4 [Source:HGNC Symbol;Acc:2152]	0.569471	1.15252	0.0656019	0.536482	0.50132	1.51037	0.225454	1.5062
ENSONIT00000005363		0.621907	1.6346	0.325647	1.99351	0.221204	1.26623	0.206613	1.32561
ENSONIT00000009980		0.0458459	0.21208	1.06683	1.99908	0.1435	0.108083	0.134034	0.235962
ENSONIT00000019332		0.413395	0.28685	0.60004	2.21428	0.22644	0.487296	0.151074	0.283691
ENSONIT00000000295	ankyrin repeat and SOCS box containing 2 [Source:HGNC Symbol;Acc:16012]	0.194412	0.524614	0.298612	0.226758	0.70994	1.68056	0.18946	1.87152
ENSONIT00000017291	thrombospondin 4 [Source:HGNC Symbol;Acc:11788]	0.237118	0.897457	0.288055	1.19524	0.438567	0.406556	0.441149	1.14645
ENSONIT00000019369	stimulated by retinoic acid gene 6 homolog (mouse) [Source:HGNC Symbol;Acc:30650]	0.375254	1.80823	0.28819	0.437687	0.0489402	0.884675	0.700916	0.125182
ENSONIT00000018971	CD82 molecule [Source:HGNC Symbol;Acc:6210]	0.0801857	0.370934	0.147796	0.258996	0.878447	1.32328	0.312572	0.366848
ENSONIT00000023321	crystallin, gamma N [Source:HGNC Symbol;Acc:20458]	0.447994	0.518097	0.567688	1.26613	0.350561	0.26404	0.0545727	0.704538
ENSONIT00000024877	Rho GTPase activating protein 22 [Source:HGNC Symbol;Acc:30320]	1.20726	2.59755	0.116434	0.256938	0.0878789	1.25761	0.0136804	0.979407
ENSONIT00000021824		0.150147	1.91007	1.07239	1.49532	0.058746	0.442472	0.146323	0.321994
ENSONIT00000013773		0.0164994	0.190812	1.01877	2.1761	0.232397	0.700161	0.160791	0.235889
ENSONIT00000000810	chromosome 6 open reading frame 183 [Source:HGNC Symbol;Acc:21562]	0.0821025	0.569701	0.132413	0.464078	1.02794	0.483899	0.200028	0.0704283
ENSONIT00000000362	laminin, gamma 2 [Source:HGNC Symbol;Acc:6493]	0.771892	0.99648	0.405312	2.00034	0.252843	0.550161	0.0174937	0.174517
ENSONIT00000006121	ATP-binding cassette, sub-family A (ABC1), member 4 [Source:HGNC Symbol;Acc:34]	0.190142	1.06806	0.529867	0.565407	0.0141703	0.619033	0.719133	0.73009
ENSONIT00000008947		0.153503	0.621331	0.671961	1.23952	0.540529	2.17133	0.0934952	1.29481
ENSONIT00000005312		0.117983	0.0909637	0.724876	1.01621	0.369293	0.556299	0.249118	0.224905
ENSONIT00000017648	beaded filament structural protein 2, phakinin [Source:HGNC Symbol;Acc:1041]	0.358841	0.592848	0.685026	0.80029	0.0802278	1.57111	0.3497	1.55374
ENSONIT00000014321	glutamyl aminopeptidase (aminopeptidase A) [Source:HGNC Symbol;Acc:3355]	0.494241	2.03781	0.891167	0.462718	0.0672608	0.0506605	0.0418827	0.0614442
ENSONIT00000014324	hyaluronan and proteoglycan link protein 1 [Source:HGNC Symbol;Acc:2380]	0.0582139	0.134647	0.965682	1.91162	0.273318	1.09793	0.226924	0.865565
ENSONIT00000020098	proteasome (prosome, macropain) activator subunit 4 [Source:HGNC Symbol;Acc:20635]	0.159661	0.316535	0.536015	1.27697	0.0892406	1.23677	0.74463	0.66523
ENSONIT00000009666	G protein-coupled receptor 4 [Source:HGNC Symbol;Acc:4497]	0.110794	0.256263	1.22527	1.49109	0.173396	1.43661	0.026993	0.728642
ENSONIT00000019100		0.61647	0.814786	0.385516	0.308158	0.137827	0.311432	0.407663	0.679904
ENSONIT00000020915		0.0502627	0.930048	0.625338	1.70464	0.629299	1.06647	0.244912	1.78212
ENSONIT00000019969		0.0745756	0.229988	0.332184	0.789538	0.622467	0.234419	0.520844	0.38383
ENSONIT00000002385	tripartite motif containing 35 [Source:HGNC Symbol;Acc:16285]	0.698567	0.40394	0.281657	0.0235035	0.273318	0.514655	0.297838	0.0249682
ENSONIT00000023940	RAD50 homolog (S. cerevisiae) [Source:HGNC Symbol;Acc:9816]	0.0166057	0.0384085	0.520322	0.545297	0.545756	1.21361	0.493573	0.740717
ENSONIT00000005755	transmembrane protein with EGF-like and two follistatin-like domains 2 [Source:HGNC Symbol;Acc:11867]	0.0841131	0.389102	1.124	1.81121	0.263278	0.396599	0.122956	0.24051
ENSONIT00000008106	myosin IIIA [Source:HGNC Symbol;Acc:7601]	0.0113229	0.340464	0.652189	0.694879	0.726546	2.24231	0.209655	1.6771
ENSONIT00000024259	BarH-like homeobox 2 [Source:HGNC Symbol;Acc:954]	0.226458	0.523791	0.156525	0.21334	0.886032	0.133471	0.331035	0.0647527
ENSONIT00000015227	ryanodine receptor 3 [Source:HGNC Symbol;Acc:10485]	0.0416318	0.365913	0.176489	0.192739	0.794887	2.32612	0.588283	1.70466
ENSONIT00000022532	adrenoceptor alpha 1B [Source:HGNC Symbol;Acc:278]	1.27553	1.19854	0.0734691	0.472071	0.0623821	0.0939718	0.194224	0.501489
ENSONIT00000018708	deoxynucleotidyltransferase, terminal [Source:HGNC Symbol;Acc:2983]	0.865524	0.571979	0.265885	0.443747	0.387019	0.583001	0.100414	0.63639
ENSONIT00000015638	ELKS/RAB6-interacting/CAST family member 2 [Source:HGNC Symbol;Acc:31922]	0.20114	0.338349	0.834154	0.836701	0.372023	1.72435	0.213836	1.0457
ENSONIT00000025978	gap junction protein, alpha 3, 46kDa [Source:HGNC Symbol;Acc:4277]	0.260308	0.200695	1.07953	2.12531	0.135796	1.02281	0.147978	1.21572
ENSONIT00000005399	ribonuclease/angiogenin inhibitor 1 [Source:HGNC Symbol;Acc:10074]	0.0311295	0.288006	1.37705	2.0277	0.0487184	0.6605	0.166851	0.569668
ENSONIT00000001996	CD22 molecule [Source:HGNC Symbol;Acc:1643]	0.111998	0.90667	0.25804	1.32642	0.525841	0.792121	0.736732	0.86466
ENSONIT00000020860	membrane-associated ring finger (C3HC4) 9 [Source:HGNC Symbol;Acc:25139]	1.14154	1.25068	0.110739	0.258745	0.188056	1.84135	0.204926	1.47742
ENSONIT00000025885		0.0372653	0.51716	1.42524	1.04317	0.0583211	0.351417	0.127106	0.511465
ENSONIT00000019341		0.0620714	0.143569	1.4587	2.37244	0.0971433	0.585342	0.0302451	0.70994
ENSONIT00000004301		0.107894	0.831849	1.3092	0.774428	0.112571	0.847878	0.12267	0.719852
ENSONIT00000025681		0.03195	0.665092	1.5164	2.59712	0.0500024	0.451939	0.0622722	1.13282
ENSONIT00000005885	lectin, galactoside-binding, soluble, 3 binding protein [Source:HGNC Symbol;Acc:6564]	0.221986	1.45477	0.716027	1.75268	0.347414	0.52334	0.37858	0.296212
ENSONIT00000017960	integrin, alpha 2 (CD49B, alpha 2 subunit of VLA-2 receptor) [Source:HGNC Symbol;Acc:6137]	0.0174642	1.3734	0.836925	1.9837	0.0273318	0.452896	0.791397	0.339568
ENSONIT00000009369		0.0787556	0.121439	1.39112	1.79477	0.164339	1.60913	0.0511663	1.32112
ENSONIT00000014594	carnitine O-acetyltransferase [Source:HGNC Symbol;Acc:2342]	0.0652143	0.754192	0.285477	0.737238	0.153093	0.768725	1.19162	0.764533
ENSONIT00000015272		0.104343	0.482683	0.248415	0.37447	0.598763	0.245992	0.762637	0.3083
ENSONIT00000006397	glutamate receptor, ionotropic, AMPA 4 [Source:HGNC Symbol;Acc:4574]	1.15748	3.20216	0.031374	0.305443	0.426232	0.695578	0.0995292	0.726828
ENSONIT00000004437		1.32953	2.8555	0.0437598	0.306738	0.297249	1.56721	0.0462737	0.0543087
ENSONIT00000020661		0.138075	0.558886	0.206778	0.761877	1.02643	0.732413	0.353215	1.16468
ENSONIT00000025341		0.136475	0.631324	0.974742	3.41626	0.427173	0.643489	0.199498	0.390232
ENSONIT00000017375	KIAA1024 [Source:HGNC Symbol;Acc:29172]	0.160998	0.585172	0.985621	1.21337	0.359951	1.78934	0.235345	1.31529
ENSONIT00000023593		1.44616	0.975599	0.0277657	0.0648753	0.0943028	1.70468	0.176165	1.99863
ENSONIT00000009699	zinc finger protein 532 [Source:HGNC Symbol;Acc:30940]	0.0475197	0.51292	1.41599	3.54725	0.247898	1.75513	0.038591	1.51276
ENSONIT00000010663	lipoma HMGIC fusion partner-like 3 [Source:HGNC Symbol;Acc:6589]	0.268796	0.207239	0.371578	0.192933	0.420673	0.844929	0.698531	1.53717
ENSONIT00000013919	tenascin C [Source:HGNC Symbol;Acc:5318]	0.318483	0.259991	1.10066	1.60858	0.161258	1.10417	0.182571	1.44098
ENSONIT00000020336	potassium voltage-gated channel, subfamily H (eag-related), member 1 [Source:HGNC Symbol;Acc:6250]	1.29451	2.84927	0.279007	0.460831	0.163382	1.13214	0.0508682	0.907457
ENSONIT00000007637		0.0435068	0.368976	0.494507	1.54578	0.522017	1.77786	0.734908	1.59234
ENSONIT00000018926	RAS and EF-hand domain containing [Source:HGNC Symbol;Acc:26464]	0.126583	0.468452	1.48154	0.885859	0.0396211	1.13401	0.14803	0.390903
ENSONIT00000026023	cholinergic receptor, muscarinic 2 [Source:HGNC Symbol;Acc:1951]	0.860362	0.758091	0.226542	0.970421	0.512947	0.289762	0.19963	0.351441
ENSONIT00000024801	guanylate cyclase 2C (heat stable enterotoxin receptor) [Source:HGNC Symbol;Acc:4688]	0.0382332	0.751674	1.26847	1.4819	0.179508	0.585885	0.316704	0.262375
ENSONIT00000023641		0.0211796	1.12672	1.28824	2.50833	0.265172	0.549247	0.258001	0.532929
ENSONIT00000008214		0.140189	0.648503	0.968967	1.13201	0.658195	1.322	0.0683087	0.881871
ENSONIT00000006368		0.493008	0.456124	0.545218	1.43315	0.462941	0.464913	0.336314	0.507488
ENSONIT00000003345	immunoglobulin superfamily, DCC subclass, member 4 [Source:HGNC Symbol;Acc:13770]	0.567798	2.43346	1.14658	0.620311	0.0784074	1.10238	0.0569609	0.849971
ENSONIT00000016244		0.0306207	0.141649	0.0493842	0.0494517	1.03032	0.288757	0.746017	0.122578
ENSONIT00000016134	phosphatidylinositol-4-phosphate 5-kinase, type I, beta [Source:HGNC Symbol;Acc:8995]	0.121699	0.281486	1.28979	2.68607	0.253949	0.191273	0.197665	0.301585
ENSONIT00000000091	synaptotagmin X [Source:HGNC Symbol;Acc:19266]	0.226874	0.61221	0.557556	0.468173	0.650949	1.4263	0.442189	0.886578
ENSONIT00000020151	coiled-coil domain containing 64 [Source:HGNC Symbol;Acc:28095]	0.20746	1.35957	1.13122	3.18292	0.108227	0.896674	0.454895	0.810713
ENSONIT00000017803		0.0497771	0.345398	1.25006	2.62604	0.0779023	0.176027	0.5336	0.483925
ENSONIT00000018091		0.26903	1.36897	0.198347	0.173791	1.26312	0.380549	0.183524	0.738485
ENSONIT00000019197	prostaglandin E receptor 4 (subtype EP4) [Source:HGNC Symbol;Acc:9596]	0.320565	1.48291	0.485345	0.961452	0.573361	0.971668	0.535541	0.602344
ENSONIT00000010860		0.412154	0.953299	0.949588	2.03384	0.268763	1.29556	0.284506	0.805308
ENSONIT00000001195		0.124143	0.287138	1.28709	2.94049	0.485716	0.146336	0.0302451	0.035497
ENSONIT00000011613		1.25849	2.36506	0.552718	1.48198	0.0615488	1.1126	0.0574889	1.82173
ENSONIT00000004749	retinal pigment epithelium-specific protein 65kDa [Source:HGNC Symbol;Acc:10294]	0.579955	0.268283	0.30287	1.31126	0.847133	0.364604	0.207233	0.420103
ENSONIT00000023539	feline leukemia virus subgroup C cellular receptor 1 [Source:HGNC Symbol;Acc:24682]	0.0739954	0.684595	0.78422	1.27468	0.115805	1.1339	0.973492	0.402002
ENSONIT00000021221	neuronal cell adhesion molecule [Source:HGNC Symbol;Acc:7994]	0.0315344	0.218814	0.305147	0.662056	0.913013	0.817778	0.699132	0.901683
ENSONIT00000014772		0.242088	1.11988	0.250992	0.472418	0.663028	0.57073	0.796233	0.276887
ENSONIT00000023156	arachidonate 5-lipoxygenase [Source:HGNC Symbol;Acc:435]	0.21371	0.0706147	1.53341	2.84327	0.14334	0.359877	0.0743806	0.209511
ENSONIT00000019045	Rho GTPase activating protein 28 [Source:HGNC Symbol;Acc:25509]	0.0624476	1.15551	0.201428	0.084043	0.928454	1.91389	0.791139	1.64276
ENSONIT00000006732	Usher syndrome 1G (autosomal recessive) [Source:HGNC Symbol;Acc:16356]	0.130704	0.302315	0.341289	0.469077	0.204555	1.95155	1.31621	1.769
ENSONIT00000004404	cholinergic receptor, nicotinic, beta 3 (neuronal) [Source:HGNC Symbol;Acc:1963]	0.479249	1.51157	0.5822	0.680162	0.340926	1.74613	0.594416	1.2956
ENSONIT00000023536	G protein-coupled receptor 158 [Source:HGNC Symbol;Acc:23689]	0.321681	1.9066	0.138964	0.0974079	0.629299	0.331789	0.920869	0.287439
ENSONIT00000026752		0.120866	0.55912	1.64298	2.43996	0.189159	0.142473	0.0588938	0.311041
ENSONIT00000019240	crystallin, gamma S [Source:HGNC Symbol;Acc:2417]	0.460508	0.266285	0.106099	0.0619758	0.720705	0.542832	0.729263	0.131676
ENSONIT00000011028	ADAMTS-like 1 [Source:HGNC Symbol;Acc:14632]	0.170011	0.224702	1.23105	2.88292	0.0380101	1.48871	0.57988	1.97227
ENSONIT00000020589	sarcalumenin [Source:HGNC Symbol;Acc:11295]	1.00105	0.558886	0.811205	0.241571	0.162068	0.0813793	0.0504592	0.454028
ENSONIT00000015201	glutathione peroxidase 2 (gastrointestinal) [Source:HGNC Symbol;Acc:4554]	0.141149	0.979417	0.455282	0.607873	0.883605	0.665526	0.550213	0.887911
ENSONIT00000025869	potassium voltage-gated channel, shaker-related subfamily, member 3 [Source:HGNC Symbol;Acc:6221]	0.698003	0.691911	0.796428	2.39767	0.0520187	0.156721	0.485874	0.304129
ENSONIT00000016057	transmembrane channel-like 4 [Source:HGNC Symbol;Acc:22998]	0.524666	1.68547	1.45057	3.48345	0.0456175	0.962048	0.0142028	0.800113
ENSONIT00000018622	IQ motif and Sec7 domain 2 [Source:HGNC Symbol;Acc:29059]	0.272274	0.35424	0.219558	0.48552	0.532644	1.44426	1.0116	0.846651
ENSONIT00000000196	gliomedin [Source:HGNC Symbol;Acc:29514]	0.527501	1.87081	1.19914	0.227174	0.275184	0.248721	0.0342709	0.180998
ENSONIT00000000335	cyclin M1 [Source:HGNC Symbol;Acc:102]	0.0458969	1.91084	0.380681	0.407674	0.574638	0.649222	1.03992	2.19164
ENSONIT00000004997	matrix metallopeptidase 17 (membrane-inserted) [Source:HGNC Symbol;Acc:7163]	0.0684642	1.50438	0.0946433	0.479129	0.160722	0.322813	1.7514	0.724327
ENSONIT00000016361		0.363933	0.736545	1.46735	2.54689	0.0711955	0.536241	0.177331	0.468278
ENSONIT00000018570	immunoglobulin-like and fibronectin type III domain containing 1 [Source:HGNC Symbol;Acc:24607]	0.355306	1.15662	1.38861	1.56558	0.226544	0.837645	0.115418	0.233292
ENSONIT00000000299	CD22 molecule [Source:HGNC Symbol;Acc:1643]	0.0542308	0.501736	0.59974	2.13115	0.509235	0.894958	0.924864	0.930395
ENSONIT00000016195	chondroitin sulfate proteoglycan 4 [Source:HGNC Symbol;Acc:2466]	1.01656	1.27877	0.423226	0.984078	0.139557	0.819885	0.51706	1.29528
ENSONIT00000009282		0.0804989	0.279287	0.370933	0.866693	0.881879	1.32845	0.764871	1.54218
ENSONIT00000014104		0.0472654	1.69451	0.174236	0.203554	1.47943	0.947154	0.403037	0.243268
ENSONIT00000009021		0.305677	1.00161	0.176067	0.397672	0.558124	1.62145	1.06744	1.60241
ENSONIT00000022726		0.0549539	0.38132	1.21547	1.68624	0.602029	1.68423	0.240993	1.35135
ENSONIT00000020148		0.189463	1.58434	0.55068	1.37298	0.707071	0.274871	0.667532	0.383387
ENSONIT00000007878	ATPase, aminophospholipid transporter, class I, type 8B, member 2 [Source:HGNC Symbol;Acc:13534]	0.0151194	0.384677	0.877829	1.67667	0.780852	1.2832	0.449394	0.648477
ENSONIT00000021951	laminin, beta 4 [Source:HGNC Symbol;Acc:6491]	0.29289	1.84265	0.356298	0.73159	0.440044	0.359059	1.03896	0.120597
ENSONIT00000020934		0.312238	0.515854	1.31545	3.14561	0.418852	1.36707	0.0869384	1.50501
ENSONIT00000026653		0.463095	0.535561	0.34676	1.3088	0.996537	0.682351	0.338474	0.496559
ENSONIT00000003327	dystrophin related protein 2 [Source:HGNC Symbol;Acc:3032]	0.351668	0.921848	0.99388	1.19898	0.220147	1.27124	0.582606	0.576513
ENSONIT00000002615		0.156594	0.289757	1.63075	2.57953	0.0490145	1.18136	0.32047	0.967158
ENSONIT00000002564	LIM homeobox 8 [Source:HGNC Symbol;Acc:28838]	0.676671	0.995984	0.708647	2.3512	0.385093	0.435075	0.389666	0.949836
ENSONIT00000025815	potassium voltage-gated channel, delayed-rectifier, subfamily S, member 2 [Source:HGNC Symbol;Acc:6301]	1.84611	3.57487	0.138482	0.184895	0.134382	0.404862	0.0418391	0.147312
ENSONIT00000024974	chloride channel, voltage-sensitive 2 [Source:HGNC Symbol;Acc:2020]	0.166768	1.04698	1.58082	2.65479	0.29828	0.280829	0.116085	0.136243
ENSONIT00000010969	F-box protein 40 [Source:HGNC Symbol;Acc:29816]	0.127208	1.76537	1.21629	1.38671	0.0497709	0.899693	0.774798	0.436481
ENSONIT00000003625	thrombospondin, type I, domain containing 4 [Source:HGNC Symbol;Acc:25835]	0.102628	0.3798	0.520192	1.75687	0.995815	2.12915	0.570079	1.36161
ENSONIT00000013155	phosphodiesterase 4C, cAMP-specific [Source:HGNC Symbol;Acc:8782]	0.0781582	0.180777	1.21249	3.54829	0.285412	1.35125	0.622033	1.04292
ENSONIT00000008890	megakaryoblastic leukemia (translocation) 1 [Source:HGNC Symbol;Acc:14334]	0.461966	0.185828	1.22169	2.69232	0.188606	0.189409	0.332755	0.103377
ENSONIT00000024814	chondroadherin-like [Source:HGNC Symbol;Acc:25165]	0.0544458	1.07042	1.69345	0.776704	0.426044	1.73283	0.0397941	1.63464
ENSONIT00000016637	glucosaminyl (N-acetyl) transferase 1, core 2 [Source:HGNC Symbol;Acc:4203]	0.333921	1.21369	1.36283	0.873113	0.447938	0.224923	0.0697318	1.17304
ENSONIT00000021490	hexokinase domain containing 1 [Source:HGNC Symbol;Acc:23302]	0.544601	1.15887	0.160607	0.15245	0.852314	1.74613	0.658104	0.311443
ENSONIT00000012447	glucosaminyl (N-acetyl) transferase 1, core 2 [Source:HGNC Symbol;Acc:4203]	0.141472	1.41795	1.9774	0.25386	0.0738022	1.00057	0.022978	1.13265
ENSONIT00000014253		0.0698567	0.915598	1.43779	1.85521	0.218655	0.494069	0.499233	0.372859
ENSONIT00000021235	IQ motif and Sec7 domain 2 [Source:HGNC Symbol;Acc:29059]	0.14222	0.756587	1.30413	2.94759	0.155805	1.40822	0.644478	1.39891
ENSONIT00000002250	HGF activator [Source:HGNC Symbol;Acc:4894]	0.812127	1.25228	1.35655	2.55027	0.0529582	1.83484	0.0329766	0.367676
ENSONIT00000016835	Kruppel-like factor 7 (ubiquitous) [Source:HGNC Symbol;Acc:6350]	1.36475	2.5253	0.628866	0.844883	0.106793	0.643489	0.166248	0.468278
ENSONIT00000008533		0.182909	1.88027	1.74185	3.26027	0.0954188	0.287476	0.247569	1.96417
ENSONIT00000014024		0.267224	0.145431	0.282486	0.490796	0.221407	1.44527	1.51655	0.485423
ENSONIT00000003841	solute carrier family 10 (sodium/bile acid cotransporter family), member 4 [Source:HGNC Symbol;Acc:22980]	0.11417	0.264072	0.236739	0.73753	0.804056	1.48038	1.14043	0.620263
ENSONIT00000005894	synaptotagmin-like 2 [Source:HGNC Symbol;Acc:15585]	0.129337	0.498587	0.0595975	0.382941	1.21449	0.0508195	0.892801	0.110947
ENSONIT00000026458		0.383756	0.621331	1.45002	2.35508	0.240235	0.814247	0.224389	1.11925
ENSONIT00000014948		0.882703	1.57051	1.34538	2.79626	0.0531327	1.28062	0.024814	1.30082
ENSONIT00000006810	sorting nexin 19 [Source:HGNC Symbol;Acc:21532]	0.0912856	0.738992	0.999012	1.89194	0.107148	0.376616	1.12312	0.926617
ENSONIT00000024226		0.0445091	0.205896	1.34337	0.886536	0.174145	0.89192	0.759068	0.267262
ENSONIT00000012231	collagen, type XXI, alpha 1 [Source:HGNC Symbol;Acc:17025]	0.322668	1.04485	1.79411	3.39295	0.0336655	1.21712	0.178187	0.848815
ENSONIT00000013754	ADAM metallopeptidase with thrombospondin type 1 motif, 13 [Source:HGNC Symbol;Acc:1366]	0.0607449	0.73763	0.482841	1.02189	0.926906	0.966656	0.858365	1.75429
ENSONIT00000020323	synaptic vesicle glycoprotein 2C [Source:HGNC Symbol;Acc:30670]	0.224607	0.194816	0.077623	0.347622	1.01061	2.18427	1.02603	1.6377
ENSONIT00000009287		0.0542308	0.125434	0.0749674	0.0145969	0.763853	0.127851	1.46657	0.170572
ENSONIT00000024295	kinesin family member 1A [Source:HGNC Symbol;Acc:888]	0.229102	1.98714	0.13196	0.419327	1.6314	0.972209	0.379552	0.904019
ENSONIT00000006671	notum pectinacetylesterase homolog (Drosophila) [Source:HGNC Symbol;Acc:27106]	1.03661	2.39763	1.16549	2.03124	0.129785	0.782027	0.040408	0.569094
ENSONIT00000014037	roundabout, axon guidance receptor, homolog 3 (Drosophila) [Source:HGNC Symbol;Acc:13433]	0.238148	0.734437	1.15589	1.12817	0.546637	0.973166	0.433218	1.74324
ENSONIT00000011796	frizzled family receptor 7 [Source:HGNC Symbol;Acc:4045]	1.03967	0.257648	1.07791	2.05883	0.116222	0.350151	0.144741	0.637027
ENSONIT00000010971	F-box protein 40 [Source:HGNC Symbol;Acc:29816]	0.204616	0.20283	0.835098	1.00709	0.137241	1.37825	1.22491	0.969546
ENSONIT00000015505	GDNF family receptor alpha 4 [Source:HGNC Symbol;Acc:13821]	0.233648	1.51317	0.9905	0.905606	0.950726	1.76266	0.227696	1.12238
ENSONIT00000009796		0.0552486	0.937113	0.526134	1.35821	1.23934	2.69184	0.6102	1.59029
ENSONIT00000018489	inositol 1,4,5-trisphosphate receptor, type 3 [Source:HGNC Symbol;Acc:6182]	0.260857	0.230694	1.62271	4.10127	0.39624	1.30231	0.153275	0.500182
ENSONIT00000021899	protein phosphatase, Mg2+/Mn2+ dependent, 1E [Source:HGNC Symbol;Acc:19322]	0.0329197	0.609137	1.4259	1.8962	0.20608	0.776093	0.769947	0.301214
ENSONIT00000019714	myosin XVA [Source:HGNC Symbol;Acc:7594]	0.0114615	0.39765	0.237661	0.29616	0.717499	1.48614	1.48554	1.44199
ENSONIT00000024168		0.746657	1.89969	1.37621	3.41653	0.116854	1.23219	0.218291	0.59779
ENSONIT00000013815	regulator of G-protein signaling 16 [Source:HGNC Symbol;Acc:9997]	0.73599	0.486377	0.532932	1.92441	0.164549	1.983	1.02463	0.781658
ENSONIT00000011351	cholinergic receptor, nicotinic, alpha 9 (neuronal) [Source:HGNC Symbol;Acc:14079]	0.297584	1.54868	1.11414	2.94363	0.69859	1.22774	0.362505	1.89326
ENSONIT00000019309	B lymphoid tyrosine kinase [Source:HGNC Symbol;Acc:1057]	0.210283	0.875479	1.70538	3.5545	0.460737	0.396599	0.102463	0.93799
ENSONIT00000012616		0.0574431	0.465024	2.23004	1.77808	0.112375	0.236992	0.0839698	0.500965
ENSONIT00000013909		0.141982	0.469143	1.72907	4.09461	0.158718	1.09982	0.45463	1.9023
ENSONIT00000003333	one cut homeobox 1 [Source:HGNC Symbol;Acc:8138]	1.10153	2.017	1.22664	0.29649	0.0718298	0.108204	0.0894556	0.0262472
ENSONIT00000014096	ST3 beta-galactoside alpha-2,3-sialyltransferase 2 [Source:HGNC Symbol;Acc:10863]	0.161841	0.499109	0.944616	1.45205	0.337713	0.635909	1.05145	1.04893
ENSONIT00000025479	deafness, autosomal recessive 31 [Source:HGNC Symbol;Acc:16361]	0.20746	0.266583	1.00907	2.10954	0.252529	1.19557	1.03334	1.4896
ENSONIT00000011760	matrix metallopeptidase 16 (membrane-inserted) [Source:HGNC Symbol;Acc:7162]	1.17758	3.08687	0.596884	0.464878	0.430021	0.555239	0.306023	0.650981
ENSONIT00000002197		0.838022	2.55505	0.175525	0.307588	0.774991	0.718424	0.723871	0.196054
ENSONIT00000011877		0.154945	0.716766	0.57118	1.20946	0.484986	0.182644	1.32123	1.10761
ENSONIT00000003612	Rap guanine nucleotide exchange factor (GEF) 5 [Source:HGNC Symbol;Acc:16862]	0.169471	0.156793	1.65553	3.86819	0.318272	1.75795	0.39637	0.755946
ENSONIT00000017406	transmembrane protease, serine 6 [Source:HGNC Symbol;Acc:16517]	2.05317	0.76217	0.385441	0.368425	0.0396698	0.478066	0.0617551	0.492854
ENSONIT00000011116		0.193197	1.88674	0.232451	0.912917	0.235168	1.39171	1.88276	0.644492
ENSONIT00000019540		0.0103974	0.601223	0.215598	0.145528	1.13906	0.612808	1.18045	0.386491
ENSONIT00000005060		0.256315	1.42283	0.236216	0.0275962	0.641822	0.483417	1.44876	0.0586318
ENSONIT00000002014	BTB and CNC homology 1, basic leucine zipper transcription factor 2 [Source:HGNC Symbol;Acc:14078]	0.201542	0.990592	1.66004	2.7802	0.394273	0.475143	0.331439	0.605098
ENSONIT00000025420	solute carrier family 35, member F4 [Source:HGNC Symbol;Acc:19845]	0.548976	2.05116	0.252964	0.431926	0.0660893	0.696893	1.72844	0.169047
ENSONIT00000021701	protein tyrosine phosphatase domain containing 1 [Source:HGNC Symbol;Acc:30184]	0.187059	0.288441	1.53715	3.32307	0.585505	0.808499	0.319015	0.534871
ENSONIT00000000277		0.0362174	0.251309	2.18622	3.0415	0.226725	1.28076	0.211769	0.93203
ENSONIT00000021817		0.2322	0.134267	1.68518	1.71874	0.635946	1.5054	0.113142	0.929521
ENSONIT00000021653	Usher syndrome 2A (autosomal recessive, mild) [Source:HGNC Symbol;Acc:12601]	0.109741	0.933718	0.0902993	0.0611861	0.871001	1.79254	1.59654	2.1248
ENSONIT00000008227	dipeptidyl-peptidase 6 [Source:HGNC Symbol;Acc:3010]	0.116592	0.269674	0.295487	0.878707	0.775497	1.03077	1.49129	1.53355
ENSONIT00000016026		0.0063467	0.9395	2.62328	2.06704	0.0198655	0.149626	0.0340176	0.159698
ENSONIT00000006667	beta-1,3-glucuronyltransferase 1 (glucuronosyltransferase P) [Source:HGNC Symbol;Acc:921]	0.973142	0.132403	1.398	0.677947	0.0895877	1.34954	0.223142	1.11303
ENSONIT00000021993	transmembrane protease, serine 3 [Source:HGNC Symbol;Acc:11877]	0.207113	0.718567	0.334026	1.22644	1.13448	0.366207	1.00918	0.355327
ENSONIT00000004154		0.259917	0.343531	1.98472	1.53912	0.116222	0.525226	0.325667	0.424685
ENSONIT00000024104		0.171018	0.988899	0.315216	0.322223	0.66912	0.403182	1.54162	0.440104
ENSONIT00000015086		0.132526	0.102176	1.38418	2.65154	0.518514	1.82253	0.667273	1.62944
ENSONIT00000025773	potassium voltage-gated channel, delayed-rectifier, subfamily S, member 3 [Source:HGNC Symbol;Acc:6302]	0.618232	1.04863	0.930596	1.68624	0.516025	1.65184	0.662731	0.91923
ENSONIT00000013606	calcitonin receptor [Source:HGNC Symbol;Acc:1440]	1.17176	1.76755	1.00945	2.46831	0.279062	1.92172	0.273066	1.70438
ENSONIT00000023272	SOGA family member 2 [Source:HGNC Symbol;Acc:29121]	0.190294	0.517816	0.433272	0.759263	0.963518	0.81808	1.15086	0.601733
ENSONIT00000015815		2.47293	2.17897	0.0542621	0.25357	0.184295	1.11048	0.0573793	0.808114
ENSONIT00000013434		1.25756	0.750629	0.168234	0.218379	0.698361	0.86073	0.652295	0.510374
ENSONIT00000007140		0.147198	1.02139	0.406966	0.237722	1.15184	2.42917	1.07586	0.252536
ENSONIT00000002847	tectonin beta-propeller repeat containing 1 [Source:HGNC Symbol;Acc:22214]	0.0517782	0.798408	0.429462	0.808333	0.729307	1.26138	1.57265	1.60884
ENSONIT00000009537	stabilin 2 [Source:HGNC Symbol;Acc:18629]	0.145409	1.04635	0.595586	0.917587	0.973489	2.95195	1.08247	2.63788
ENSONIT00000023029	ankyrin 3, node of Ranvier (ankyrin G) [Source:HGNC Symbol;Acc:494]	0.0711312	0.329048	1.39769	1.79151	0.779254	0.982209	0.549602	1.2494
ENSONIT00000006995	sucrase-isomaltase (alpha-glucosidase) [Source:HGNC Symbol;Acc:10856]	1.24895	0.498972	1.40215	0.757915	0.159925	1.60606	0.00553244	1.87651
ENSONIT00000005629	dedicator of cytokinesis 3 [Source:HGNC Symbol;Acc:2989]	0.050361	0.48923	0.496607	0.0487992	0.898504	0.878586	1.41836	1.04256
ENSONIT00000006369	kelch repeat and BTB (POZ) domain containing 3 [Source:HGNC Symbol;Acc:22934]	0.0650086	0.977357	0.838752	0.594929	1.17001	1.76249	0.791907	1.82166
ENSONIT00000005647		0.761235	0.691708	1.03979	1.27328	0.340386	0.769131	0.728597	1.72577
ENSONIT00000001075		0.113479	0.262472	0.815725	1.45391	1.31422	1.07012	0.630351	1.06428
ENSONIT00000013610	endothelin converting enzyme-like 1 [Source:HGNC Symbol;Acc:3147]	1.28798	2.74073	0.73593	0.734956	0.564402	0.971668	0.28869	0.162044
ENSONIT00000018487	G protein-coupled receptor 37 like 1 [Source:HGNC Symbol;Acc:14923]	1.18891	0.733307	0.328703	0.576018	0.868311	0.560578	0.502069	0.181308
ENSONIT00000010926	neuronal cell adhesion molecule [Source:HGNC Symbol;Acc:7994]	0.0316312	0.329228	0.233206	0.681116	1.46035	2.05072	1.17137	1.18483
ENSONIT00000012775		0.193803	0.59768	1.1014	2.5039	1.11212	1.67529	0.503643	1.4408
ENSONIT00000023582		0.438462	0.760611	2.22244	3.71756	0.171551	1.80896	0.106823	0.438803
ENSONIT00000022442		0.49066	1.36186	1.31134	3.16962	0.307158	1.15675	0.86069	0.841786
ENSONIT00000007665	clusterin-like 1 (retinal) [Source:HGNC Symbol;Acc:2096]	0.530671	0.102285	0.509435	1.38076	1.52261	0.104256	0.409413	0.278187
ENSONIT00000015507		0.249287	0.192197	0.995535	0.268395	1.04037	1.95901	0.688321	2.47105
ENSONIT00000017944	neurexophilin and PC-esterase domain family, member 3 [Source:HGNC Symbol;Acc:28238]	0.0359646	0.16637	1.62408	2.94282	0.562855	0.847878	0.753542	1.23403
ENSONIT00000023471	importin 13 [Source:HGNC Symbol;Acc:16853]	0.0843714	0.0487871	0.592885	1.23768	1.71656	1.14372	0.585833	0.856433
ENSONIT00000023881	solute carrier family 6, member 17 [Source:HGNC Symbol;Acc:31399]	0.0279237	0.0645867	0.784889	0.947021	1.17994	3.22573	1.04768	2.9702
ENSONIT00000015550		0.314622	0.818673	2.3196	3.11216	0.123098	0.463582	0.287444	0.607242
ENSONIT00000011353	dopamine receptor D5 [Source:HGNC Symbol;Acc:3026]	0.111998	0.777146	0.438668	0.633063	1.05168	0.13202	1.44618	0.160122
ENSONIT00000000972	formin binding protein 1 [Source:HGNC Symbol;Acc:17069]	0.0653177	1.05754	0.270881	0.15823	1.63558	1.00093	1.08211	0.298827
ENSONIT00000019703	SH3 and multiple ankyrin repeat domains 2 [Source:HGNC Symbol;Acc:14295]	0.0244023	0.536195	2.09708	4.11169	0.210046	1.52452	0.731255	1.47923
ENSONIT00000004855	cytochrome P450, family 2, subfamily F, polypeptide 1 [Source:HGNC Symbol;Acc:2632]	0.0418856	0.09688	1.81425	2.02933	0.852176	1.6787	0.367368	0.431158
ENSONIT00000007188	stereocilin [Source:HGNC Symbol;Acc:16035]	0.19827	0.745213	0.736601	0.900569	0.775744	2.62929	1.38273	1.43858
ENSONIT00000021252		0.240557	0.185467	0.221694	1.16548	0.250985	0.945203	2.38336	1.1464
ENSONIT00000007817	glutamate receptor, ionotropic, kainate 4 [Source:HGNC Symbol;Acc:4582]	0.0873208	0.959358	0.281657	0.258539	1.98156	1.44103	0.79778	1.28586
ENSONIT00000012467	potassium large conductance calcium-activated channel, subfamily M, beta member 4 [Source:HGNC Symbol;Acc:6289]	1.64548	0.906178	0.18053	0.632719	0.367889	2.03201	0.954504	1.88201
ENSONIT00000009987		0.332383	1.07631	0.398214	0.286288	1.14441	1.88065	1.29566	1.06445
ENSONIT00000010336		1.34867	2.86988	0.870041	1.19068	0.337713	0.127182	0.630872	1.04893
ENSONIT00000003950		0.563052	1.82325	0.985911	2.72795	0.176238	0.530966	1.48152	1.15918
ENSONIT00000014694	calcium channel, voltage-dependent, L type, alpha 1C subunit [Source:HGNC Symbol;Acc:1390]	0.287895	1.28882	0.406538	1.14986	1.00287	2.32079	1.51141	2.41117
ENSONIT00000022512	calcium/calmodulin-dependent protein kinase II alpha [Source:HGNC Symbol;Acc:1460]	1.88773	2.32867	0.753871	0.508107	0.246195	1.70598	0.321938	1.24147
ENSONIT00000025291		0.0673455	0.155768	2.66878	2.57402	0.316192	1.74646	0.164075	1.92565
ENSONIT00000005935	discs, large (Drosophila) homolog-associated protein 3 [Source:HGNC Symbol;Acc:30368]	2.91468	4.52949	0.209854	0.13484	0.0712742	1.87892	0.0332864	1.84914
ENSONIT00000010252	CD22 molecule [Source:HGNC Symbol;Acc:1643]	0.120866	1.25802	1.30882	3.09061	1.22953	2.70699	0.588938	1.34784
ENSONIT00000020825	premelanosome protein [Source:HGNC Symbol;Acc:10880]	1.24378	0.733307	1.71937	1.82488	0.190838	0.229981	0.0950664	0.976272
ENSONIT00000014252		0.0371981	0.0860378	2.3654	0.841037	0.407511	0.876957	0.453131	0.233998
ENSONIT00000013153		0.0471573	0.436293	2.82486	5.88955	0.147604	1.55645	0.298714	1.53717
ENSONIT00000008923		0.181833	1.26172	2.17847	5.09004	0.474288	0.142892	0.502069	0.519926
ENSONIT00000019818		1.22917	1.1994	1.92041	1.63355	0.150287	0.226391	0.0374329	0.131799
ENSONIT00000014030	SWI/SNF related, matrix associated, actin dependent regulator of chromatin, subfamily a, member 4 [Source:HGNC Symbol;Acc:11100]	0.456259	2.11063	0.946084	2.25148	0.952076	1.25492	1.00043	0.565332
ENSONIT00000001044	acid-sensing (proton-gated) ion channel 2 [Source:HGNC Symbol;Acc:99]	0.958499	0.682146	0.135898	0.377066	0.750036	0.521468	1.52687	0.210823
ENSONIT00000017433		1.01094	0.539603	1.68417	3.13972	0.60852	0.183334	0.075784	0.26683
ENSONIT00000014957	kelch repeat and BTB (POZ) domain containing 10 [Source:HGNC Symbol;Acc:16905]	1.05072	1.41113	2.07722	1.53268	0.212181	0.239721	0.0495463	0.0969161
ENSONIT00000014316		0.0759032	0.0877808	2.25593	1.55271	0.356371	0.536833	0.702712	1.06347
ENSONIT00000004384		0.0285031	0.0329633	3.07335	0.905293	0.156128	0.134394	0.180551	0.448254
ENSONIT00000007096	delta/notch-like EGF repeat containing [Source:HGNC Symbol;Acc:24456]	0.186214	0.717846	2.45978	1.80439	0.437145	1.17068	0.362942	0.887425
ENSONIT00000013261	kringle containing transmembrane protein 2 [Source:HGNC Symbol;Acc:18797]	0.0913868	0.528436	1.55808	2.28761	0.429067	1.29269	1.38041	1.3588
ENSONIT00000000806		0.0895988	1.55429	0.227075	0.385867	1.47235	3.37972	1.68084	3.17683
ENSONIT00000011810	G protein-coupled receptor 128 [Source:HGNC Symbol;Acc:19241]	0.118606	1.50882	1.12038	3.55955	0.0928103	1.88741	2.13831	1.69568
ENSONIT00000012496		0.125199	1.91123	2.66531	4.13822	0.235127	1.53483	0.463636	1.13125
ENSONIT00000022779	G protein-coupled receptor 142 [Source:HGNC Symbol;Acc:20088]	0.281526	0.260464	2.98368	4.15255	0.176238	0.265483	0.054871	0.160997
ENSONIT00000017632	CD22 molecule [Source:HGNC Symbol;Acc:1643]	0.0592176	1.50665	1.39164	3.63413	1.76086	1.53568	0.288546	0.880488
ENSONIT00000011349	xanthine dehydrogenase [Source:HGNC Symbol;Acc:12805]	0.227962	1.01938	1.77172	0.719943	0.142706	0.214971	1.38476	0.365022
ENSONIT00000018205	Ras association (RalGDS/AF-6) domain family member 1 [Source:HGNC Symbol;Acc:9882]	1.03039	0.397208	2.32121	3.54381	0.0895877	0.67477	0.111571	0.785667
ENSONIT00000019847		0.124895	0.288879	1.5251	3.63066	1.17278	1.47222	0.730283	1.49991
ENSONIT00000005282		0.378123	0.32797	2.86764	2.61227	0.0739715	1.70859	0.237984	1.40555
ENSONIT00000013932	B-cell CLL/lymphoma 11B (zinc finger protein) [Source:HGNC Symbol;Acc:13222]	0.77765	2.07972	1.43334	3.32287	0.15213	0.97396	1.19597	0.625383
ENSONIT00000011562		0.398492	0.790027	1.75752	1.16453	1.15821	0.402625	0.249648	0.423218
ENSONIT00000014759	patched domain containing 2 [Source:HGNC Symbol;Acc:29251]	0.0610147	0.705625	0.878597	0.919683	1.74268	4.02764	0.884474	1.7708
ENSONIT00000016844	cell death-inducing DFFA-like effector a [Source:HGNC Symbol;Acc:1976]	0.0967499	0.223779	0.178326	0.624996	2.11982	2.05282	1.17857	0.663944
ENSONIT00000003260	interleukin 12 receptor, beta 2 [Source:HGNC Symbol;Acc:5972]	0.077279	0.953299	2.78941	4.75641	0.36283	1.27531	0.351449	0.766025
ENSONIT00000014679		0.103039	0.714974	3.27608	5.40817	0.161258	0.485834	0.0502069	0.2357
ENSONIT00000007107	dysbindin (dystrobrevin binding protein 1) domain containing 1 [Source:HGNC Symbol;Acc:28455]	0.132101	0.305545	2.49571	5.68906	0.413482	1.55716	0.579311	0.604359
ENSONIT00000024908	rhomboid 5 homolog 1 (Drosophila) [Source:HGNC Symbol;Acc:20561]	0.480366	1.49995	1.95894	3.21949	0.639017	1.81197	0.550053	1.14004
ENSONIT00000024819	CUGBP, Elav-like family member 3 [Source:HGNC Symbol;Acc:11967]	0.0907829	0.629933	0.146412	0.733062	1.56285	2.56829	1.83576	2.93327
ENSONIT00000009915	dipeptidyl-peptidase 10 (non-functional) [Source:HGNC Symbol;Acc:20823]	0.0632139	1.38901	0.946675	0.544475	1.03878	0.819659	1.60169	0.542254
ENSONIT00000015706	ribonuclease/angiogenin inhibitor 1 [Source:HGNC Symbol;Acc:10074]	0.210283	0.486377	3.10069	6.45244	0.164549	1.11544	0.17931	1.92408
ENSONIT00000001087	synaptophysin [Source:HGNC Symbol;Acc:11506]	0.504164	1.31188	0.435591	1.69628	0.789029	0.742866	1.93458	1.00911
ENSONIT00000021499	acid-sensing (proton-gated) ion channel 1 [Source:HGNC Symbol;Acc:100]	0.165857	0.767243	0.496766	0.982136	0.454247	0.391013	2.58611	0.924778
ENSONIT00000016584		0.0394029	0.546825	3.57684	3.22417	0.0616665	0.464469	0.0383992	0.766138
ENSONIT00000014939	tripartite motif containing 35 [Source:HGNC Symbol;Acc:16285]	1.02815	1.34413	2.43061	2.64708	0.13992	0.421548	0.152472	1.53384
ENSONIT00000005969		0.170715	0.95894	2.66334	3.04584	0.45801	0.862428	0.475332	0.990219
ENSONIT00000001815	aquaporin 11 [Source:HGNC Symbol;Acc:19940]	0.0936715	1.29995	2.4603	1.41192	0.439794	1.10417	0.775925	1.12493
ENSONIT00000026559	potassium inwardly-rectifying channel, subfamily J, member 2 [Source:HGNC Symbol;Acc:6263]	0.29025	0.335669	1.76097	2.7604	0.832787	1.02641	0.89571	0.995915
ENSONIT00000003463	myocilin, trabecular meshwork inducible glucocorticoid response [Source:HGNC Symbol;Acc:7610]	0.298663	1.38159	1.27791	3.81273	0.868055	1.40822	1.35133	0.463592
ENSONIT00000008203	troponin T type 1 (skeletal, slow) [Source:HGNC Symbol;Acc:11948]	1.31392	0.479849	0.637307	2.38253	1.40695	0.326063	0.438047	0.276829
ENSONIT00000019161		0.744385	1.26865	2.05804	1.75052	0.919722	0.46182	0.0763603	0.448099
ENSONIT00000024763	calcium channel, voltage-dependent, T type, alpha 1G subunit [Source:HGNC Symbol;Acc:1394]	1.50808	1.22456	1.56724	2.40528	0.313853	1.09686	0.410411	1.13767
ENSONIT00000000150		0.104608	0.483908	1.71119	3.35063	0.900424	2.09624	1.09589	1.22636
ENSONIT00000021333		0.170031	0.078655	1.44162	2.52628	0.957967	1.68358	1.24275	0.75844
ENSONIT00000001701		0.482993	0.558574	0.333839	0.0866693	2.64564	0.759116	0.353017	0.506387
ENSONIT00000023760	phospholipase D family, member 5 [Source:HGNC Symbol;Acc:26879]	1.20489	1.44148	2.37397	2.08006	0.130047	0.293851	0.121468	0.831603
ENSONIT00000017447		0.0719292	1.16459	3.54645	2.59433	0.168856	0.0847878	0.0525727	0.431911
ENSONIT00000012155	insulin-like growth factor binding protein 3 [Source:HGNC Symbol;Acc:5472]	0.574431	0.99648	1.15803	2.89904	0.786624	1.18496	1.32952	3.24395
ENSONIT00000004054	Cas scaffolding protein family member 4 [Source:HGNC Symbol;Acc:15878]	0.0255046	0.235965	2.22119	4.46218	0.558814	1.56333	1.04391	1.35644
ENSONIT00000000274		0.0563052	0.716277	1.40103	2.47031	1.32179	1.85838	1.0837	1.69047
ENSONIT00000025851		0.0630849	1.75096	3.02318	6.36188	0.296188	0.446174	0.491823	0.408867
ENSONIT00000017486		0.0398602	0.368781	0.449998	0.751022	1.59074	3.85284	1.79657	2.57583
ENSONIT00000021987	ring finger protein 150 [Source:HGNC Symbol;Acc:23138]	0.0474832	1.31793	0.612637	0.792405	0.817436	1.34332	2.40623	0.787477
ENSONIT00000013504		0.235069	0.181236	3.21343	2.65742	0.367889	0.184728	0.0763603	0.403289
ENSONIT00000020189	kelch-like 6 (Drosophila) [Source:HGNC Symbol;Acc:18653]	0.203032	0.31307	3.22766	6.74	0.264791	0.319103	0.230836	0.387028
ENSONIT00000017122		0.105681	0.366654	3.33573	1.93428	0.248089	1.3703	0.257471	0.997192
ENSONIT00000000586	dysferlin, limb girdle muscular dystrophy 2B (autosomal recessive) [Source:HGNC Symbol;Acc:3097]	0.0493716	0.799364	0.455001	0.951494	1.57626	1.58298	1.86682	2.12322
ENSONIT00000004221	progestin and adipoQ receptor family member VIII [Source:HGNC Symbol;Acc:15708]	2.05506	3.03683	0.789131	0.645338	0.714716	0.53832	0.417232	0.0979363
ENSONIT00000021213	synaptophysin [Source:HGNC Symbol;Acc:11506]	0.0700943	0.162126	0.516782	1.20747	2.19398	1.322	1.1954	0.521105
ENSONIT00000018633	membrane associated guanylate kinase, WW and PDZ domain containing 2 [Source:HGNC Symbol;Acc:18957]	0.423965	2.24141	0.718645	1.71989	1.61139	2.35599	1.23212	2.01756
ENSONIT00000020114		0.728703	1.28095	1.77292	2.57336	0.866732	1.99281	0.624924	2.18364
ENSONIT00000001935	phosphodiesterase 4A, cAMP-specific [Source:HGNC Symbol;Acc:8780]	0.74022	0.205452	0.941401	0.717263	0.648738	0.488626	1.67356	0.880488
ENSONIT00000004784	SH2B adaptor protein 2 [Source:HGNC Symbol;Acc:17381]	0.0320993	0.965178	1.25724	2.90302	1.2559	2.95133	1.47023	2.11102
ENSONIT00000026651	tripartite motif containing 35 [Source:HGNC Symbol;Acc:16285]	0.175759	1.3212	3.15854	6.69405	0.4126	1.03589	0.299743	1.73383
ENSONIT00000005158	ubiquitin-like modifier activating enzyme 7 [Source:HGNC Symbol;Acc:12471]	0.162425	0.140882	3.58317	4.05493	0.0317749	1.96248	0.277004	1.96223
ENSONIT00000013319	kinase suppressor of ras 2 [Source:HGNC Symbol;Acc:18610]	0.664765	1.68638	0.256912	0.323229	2.85264	0.960546	0.28212	0.686743
ENSONIT00000006009	collagen, type XI, alpha 1 [Source:HGNC Symbol;Acc:2186]	1.80137	1.35709	1.85459	2.47142	0.048329	1.62592	0.356113	0.647527
ENSONIT00000015289	nuclear receptor subfamily 4, group A, member 2 [Source:HGNC Symbol;Acc:7981]	3.29299	2.53886	0.244739	0.857758	0.443321	0.834767	0.103519	0.283488
ENSONIT00000011855	prostaglandin reductase 1 [Source:HGNC Symbol;Acc:18429]	0.345381	0.798854	3.28907	5.76375	0.180176	1.62849	0.280486	0.855894
ENSONIT00000025852	chemokine-like receptor 1 [Source:HGNC Symbol;Acc:2121]	0.119465	0.690796	3.33044	6.3668	0.373931	1.68986	0.32016	1.98125
ENSONIT00000003651	collagen-like tail subunit (single strand of homotrimer) of asymmetric acetylcholinesterase [Source:HGNC Symbol;Acc:2226]	3.14965	3.74659	0.539067	1.33221	0.42251	0.318232	0.0438488	0.334509
ENSONIT00000023959		0.215562	1.39604	0.357585	1.0908	2.42899	0.711473	1.15539	0.887573
ENSONIT00000009087		0.987052	0.83525	2.47381	2.91598	0.226062	0.283782	0.492685	0.413026
ENSONIT00000026130	chemokine-like receptor 1 [Source:HGNC Symbol;Acc:2121]	0.120513	0.696856	3.35965	6.42265	0.377211	1.70468	0.322969	1.99863
ENSONIT00000003262		0.14245	0.219654	1.46595	0.587914	1.11469	1.56721	1.45762	1.30341
ENSONIT00000022914	mannosyl (alpha-1,6-)-glycoprotein beta-1,6-N-acetyl-glucosaminyltransferase, isozyme B [Source:HGNC Symbol;Acc:24140]	0.0767037	0.473101	0.87183	0.165166	0.720258	0.42194	2.51658	0.804187
ENSONIT00000025203		0.0628284	0.87192	0.275033	0.355133	1.27826	2.9624	2.57157	0.934177
ENSONIT00000005848		0.0521714	0.211174	1.52655	3.68619	1.12268	0.461235	1.52527	0.626544
ENSONIT00000011014	alanine-glyoxylate aminotransferase 2-like 1 [Source:HGNC Symbol;Acc:14404]	0.41716	1.5438	3.65226	1.61689	0.130573	1.77025	0.0406534	1.02582
ENSONIT00000011470		0.192236	1.68962	3.40151	4.82244	0.300854	0.815766	0.355945	1.5171
ENSONIT00000023911	netrin 5 [Source:HGNC Symbol;Acc:25208]	2.32668	2.05011	1.39545	3.73765	0.115597	0.435335	0.413892	0.549122
ENSONIT00000007633		0.0358395	1.16054	3.25337	6.69479	0.224359	0.844929	0.768384	1.00429
ENSONIT00000009490	von Willebrand factor A domain containing 5A [Source:HGNC Symbol;Acc:6658]	0.181452	0.359736	1.6364	3.29322	1.17647	2.68889	1.31359	2.26806
ENSONIT00000017780	solute carrier family 4, sodium bicarbonate cotransporter, member 4 [Source:HGNC Symbol;Acc:11030]	0.171731	0.30894	0.492379	0.708763	2.56818	1.30455	1.07852	0.53469
ENSONIT00000009562	protein tyrosine phosphatase, receptor type, U [Source:HGNC Symbol;Acc:9683]	0.439065	1.86729	1.57286	2.8287	1.1083	2.00344	1.19392	1.67663
ENSONIT00000008316		0.0743961	0.344151	2.09115	4.28528	1.39718	2.80626	0.76126	1.91453
ENSONIT00000003428		0.287104	1.77083	3.89537	1.42535	0.0998501	1.05289	0.0621758	0.401347
ENSONIT00000010318		0.0312238	0.0722196	2.01428	3.68108	1.46598	2.13473	0.867211	2.69626
ENSONIT00000005985		0.737872	0.121905	1.72432	3.77355	1.40224	1.3668	0.564988	1.98928
ENSONIT00000000917	NACC family member 2, BEN and BTB (POZ) domain containing [Source:HGNC Symbol;Acc:23846]	0.260857	0.502795	0.580971	2.08299	1.63299	1.12746	1.97015	1.0691
ENSONIT00000016537	reticulon 4 receptor-like 1 [Source:HGNC Symbol;Acc:21329]	0.0909833	1.26265	2.51546	1.22447	0.711955	0.965234	1.13049	0.364216
ENSONIT00000012367	neurexin 1 [Source:HGNC Symbol;Acc:8008]	0.606109	0.541647	0.374503	0.86762	2.19897	1.52635	1.28873	1.22104
ENSONIT00000007236	contactin 5 [Source:HGNC Symbol;Acc:2175]	0.149061	0.38787	0.283331	0.401218	2.33284	1.09818	1.72501	0.873752
ENSONIT00000009213	galanin receptor 1 [Source:HGNC Symbol;Acc:4132]	0.234846	0.950583	2.02903	0.821754	0.551309	0.276829	1.68787	0.67151
ENSONIT00000021251	PDZ domain containing 4 [Source:HGNC Symbol;Acc:21167]	2.54235	2.94019	1.3292	1.55285	0.0382581	1.55605	0.607486	0.964608
ENSONIT00000023946		0.168226	0.194551	3.60456	4.12051	0.394917	1.983	0.368867	0.913939
ENSONIT00000003066	YjeF N-terminal domain containing 3 [Source:HGNC Symbol;Acc:24785]	0.521714	0.603354	0.881474	2.24682	1.36083	1.63995	1.77949	0.845337
ENSONIT00000023098	neurexin 2 [Source:HGNC Symbol;Acc:8009]	0.209278	0.370158	0.357372	0.377742	2.87066	1.01578	1.10971	0.492802
ENSONIT00000003384	tubulin tyrosine ligase-like family, member 7 [Source:HGNC Symbol;Acc:26242]	0.120279	1.29827	0.129321	0.604325	4.07851	2.74109	0.234429	1.78838
ENSONIT00000002259	gamma-aminobutyric acid (GABA) A receptor, alpha 3 [Source:HGNC Symbol;Acc:4077]	0.130154	0.100347	0.319861	0.326971	2.24064	4.09124	1.88144	3.39904
ENSONIT00000002271		0.124393	1.53449	0.363021	0.803566	2.92016	2.54159	1.23244	3.22487
ENSONIT00000010221	filamin A interacting protein 1 [Source:HGNC Symbol;Acc:21015]	0.0680684	0.15744	2.32888	1.86879	1.11855	1.24367	1.12769	1.06075
ENSONIT00000016771	inositol polyphosphate-5-phosphatase J [Source:HGNC Symbol;Acc:8956]	0.118096	1.16089	2.42158	4.76806	0.693085	1.60089	1.42421	1.51956
ENSONIT00000019116	PTK2B protein tyrosine kinase 2 beta [Source:HGNC Symbol;Acc:9612]	0.313425	0.0453089	3.62865	7.27627	0.153287	0.877457	0.572703	0.806578
ENSONIT00000022503		0.119952	1.88662	4.28917	2.68624	0.225273	1.30084	0.0350689	0.425303
ENSONIT00000022930	Rho GTPase activating protein 44 [Source:HGNC Symbol;Acc:29096]	0.892564	1.15367	0.919346	0.664207	1.0682	3.09449	1.79082	2.08677
ENSONIT00000013142	homer homolog 3 (Drosophila) [Source:HGNC Symbol;Acc:17514]	0.228975	0.132403	0.738568	0.554684	1.88134	0.944678	1.84092	1.1785
ENSONIT00000018602	ADAM metallopeptidase with thrombospondin type 1 motif, 8 [Source:HGNC Symbol;Acc:224]	0.611246	1.71675	3.37989	4.50093	0.170824	1.6469	0.531853	0.574269
ENSONIT00000007883	immunoglobulin superfamily, DCC subclass, member 3 [Source:HGNC Symbol;Acc:9700]	0.982738	0.61992	0.699841	0.529034	1.25837	1.68497	1.7703	1.75413
ENSONIT00000020072		1.111	0.626758	1.69814	3.54472	1.37827	1.56515	0.534748	0.836805
ENSONIT00000007052	chromodomain protein, Y-like 2 [Source:HGNC Symbol;Acc:23030]	0.378123	2.09901	2.12568	2.68691	1.53861	2.13945	0.681709	1.42717
ENSONIT00000010054	solute carrier family 6 (neurotransmitter transporter, serotonin), member 4 [Source:HGNC Symbol;Acc:11050]	0.25055	1.81098	2.36675	2.81557	0.245073	1.03369	1.87704	1.28954
ENSONIT00000024460	ATPase, Ca++ transporting, cardiac muscle, fast twitch 1 [Source:HGNC Symbol;Acc:811]	2.43903	5.45016	2.01918	1.17947	0.22644	0.584755	0.0705012	0.283691
ENSONIT00000012299	protein phosphatase, Mg2+/Mn2+ dependent, 1H [Source:HGNC Symbol;Acc:18583]	3.59755	1.71847	0.468487	0.799923	0.244794	1.01408	0.476347	0.491973
ENSONIT00000016164		0.448881	1.3214	3.83596	6.43653	0.127729	1.05825	0.377795	1.19017
ENSONIT00000005173		0.0399374	0.184748	4.04863	4.75136	0.437521	0.753231	0.272441	1.14196
ENSONIT00000021803	prickle homolog 2 (Drosophila) [Source:HGNC Symbol;Acc:20340]	1.27351	1.12468	0.682849	1.35866	1.70317	1.58306	1.13953	1.93327
ENSONIT00000016611		0.134252	0.15526	1.51563	3.46903	1.26065	0.158252	1.89707	0.422264
ENSONIT00000025810	potassium channel tetramerisation domain containing 12 [Source:HGNC Symbol;Acc:14678]	3.49404	2.1441	0.887158	1.84255	0.446388	2.0173	0.0347453	0.28545
ENSONIT00000024121	transcription elongation regulator 1-like [Source:HGNC Symbol;Acc:23533]	0.560754	1.54019	0.565231	0.415069	1.48094	1.07412	2.28834	1.10234
ENSONIT00000016553		0.098249	0.170435	0.905447	1.12391	1.69138	2.37416	2.21413	4.71962
ENSONIT00000004402		1.70064	1.3883	1.45972	3.71584	0.678431	0.314456	1.07238	0.400461
ENSONIT00000005760		1.19879	2.37665	3.28805	4.5481	0.178679	1.74954	0.250339	1.14259
ENSONIT00000011328	tensin 3 [Source:HGNC Symbol;Acc:21616]	0.0357773	0.165503	2.2256	3.38973	1.73576	0.843462	0.976246	0.593342
ENSONIT00000012729		0.679162	2.51341	1.30546	2.20411	1.03254	1.69264	1.95722	1.74223
ENSONIT00000015220	gamma-aminobutyric acid (GABA) A receptor, beta 3 [Source:HGNC Symbol;Acc:4083]	0.0757637	0.438097	0.80296	0.469034	2.25287	2.322	1.84584	1.64643
ENSONIT00000007255	trehalase (brush-border membrane glycoprotein) [Source:HGNC Symbol;Acc:12266]	0.0349283	0.161576	3.75007	4.81353	0.874619	0.658758	0.323367	0.818957
ENSONIT00000004375		0.521714	1.35755	3.78633	3.65108	0.612372	1.53745	0.0953296	1.11883
ENSONIT00000017955	eyes absent homolog 1 (Drosophila) [Source:HGNC Symbol;Acc:3519]	0.675663	0.625114	1.29206	2.09143	0.317229	1.91148	2.74904	2.33768
ENSONIT00000012296		0.945308	0.218647	1.6988	0.96688	1.33149	2.2286	1.05941	0.756835
ENSONIT00000018639	membrane associated guanylate kinase, WW and PDZ domain containing 3 [Source:HGNC Symbol;Acc:29647]	0.144489	0.835494	1.28997	1.44869	1.01758	1.27739	2.58735	1.20845
ENSONIT00000015930	StAR-related lipid transfer (START) domain containing 13 [Source:HGNC Symbol;Acc:19164]	0.352745	0.558238	2.50657	5.56683	1.22033	2.40729	0.986046	2.52687
ENSONIT00000024173		0.0701738	0.973858	3.33056	6.37162	1.13485	0.882332	0.535693	0.802611
ENSONIT00000020738	UDP-N-acetyl-alpha-D-galactosamine:polypeptide N-acetylgalactosaminyltransferase 10 (GalNAc-T10) [Source:HGNC Symbol;Acc:19873]	0.137156	0.237928	0.395003	0.258422	2.36118	1.9401	2.18872	0.725532
ENSONIT00000019150	FERM domain containing 5 [Source:HGNC Symbol;Acc:28214]	0.035902	0.16608	0.264693	0.541155	1.23612	1.52352	3.55122	1.35507
ENSONIT00000016013	phosphodiesterase 4C, cAMP-specific [Source:HGNC Symbol;Acc:8782]	0.128798	0.0744765	3.38291	5.68551	0.604717	1.82188	1.00414	1.19691
ENSONIT00000000683	angiotensinogen (serpin peptidase inhibitor, clade A, member 8) [Source:HGNC Symbol;Acc:333]	0.0444132	0.102726	4.93213	4.3514	0.0695077	0.73294	0.0865637	0.711164
ENSONIT00000012697	eukaryotic translation initiation factor 2-alpha kinase 2 [Source:HGNC Symbol;Acc:9437]	0.0593028	0.274331	4.2629	2.36239	0.0928103	0.978659	0.722402	1.06828
ENSONIT00000025135	EPS8-like 1 [Source:HGNC Symbol;Acc:21295]	0.29737	0.206342	4.64517	5.6669	0.139617	1.61244	0.0579589	0.510173
ENSONIT00000017631	Fraser syndrome 1 [Source:HGNC Symbol;Acc:19185]	0.212077	1.1007	0.467167	1.54264	2.93858	2.52429	1.52738	2.38421
ENSONIT00000014810	Rho-related BTB domain containing 2 [Source:HGNC Symbol;Acc:18756]	0.11417	1.05629	2.03859	3.05767	2.09948	2.0187	0.904003	2.18724
ENSONIT00000009123	early growth response 2 [Source:HGNC Symbol;Acc:3239]	3.13496	3.62552	1.69949	2.48181	0.144302	0.434751	0.179712	0.527293
ENSONIT00000021335	RAB27B, member RAS oncogene family [Source:HGNC Symbol;Acc:9767]	0.824309	0.847377	3.16529	2.26804	0.860042	1.51148	0.312399	1.72847
ENSONIT00000023011	sorting nexin 20 [Source:HGNC Symbol;Acc:30390]	0.355306	1.47926	3.37267	5.85287	0.556062	0.670116	0.900262	1.25978
ENSONIT00000002817		0.558643	0.574277	0.371826	1.67073	2.52573	3.07305	1.75422	1.2069
ENSONIT00000007035	PTPRF interacting protein, binding protein 2 (liprin beta 2) [Source:HGNC Symbol;Acc:9250]	0.0470496	0.108824	1.81029	2.14022	2.35628	1.66382	0.997261	0.511221
ENSONIT00000005814	family with sequence similarity 171, member B [Source:HGNC Symbol;Acc:29412]	0.0285425	0.264072	0.328805	1.12166	3.21622	2.75889	1.64111	3.24822
ENSONIT00000024037	oxoeicosanoid (OXE) receptor 1 [Source:HGNC Symbol;Acc:24884]	0.463095	0.937232	4.10777	5.76497	0.362377	1.09176	0.282061	1.22485
ENSONIT00000016069		1.8931	2.12678	2.06866	3.29025	0.0846498	0.382547	1.18599	1.14447
ENSONIT00000012363		0.209097	0.0537373	0.385402	0.250139	2.39978	3.12205	2.24148	3.46774
ENSONIT00000005742	glutamate receptor, ionotropic, N-methyl-D-aspartate 3B [Source:HGNC Symbol;Acc:16768]	0.269162	0.350192	0.162786	0.289794	3.0277	1.03116	1.77876	0.962041
ENSONIT00000018702	B-cell linker [Source:HGNC Symbol;Acc:14211]	0.0394029	1.18479	4.32126	7.31801	0.246666	1.11472	0.633586	1.66748
ENSONIT00000011862		1.11235	1.35412	3.83072	3.56132	0.274871	0.966148	0.0570533	0.301321
ENSONIT00000012199	kelch-like 31 (Drosophila) [Source:HGNC Symbol;Acc:21353]	0.615639	0.599559	3.34446	2.11059	0.60852	1.98611	0.710475	2.26064
ENSONIT00000025451		0.432708	1.37615	1.19633	2.47497	1.43905	3.06037	2.26656	3.37156
ENSONIT00000023391	matrix metallopeptidase 24 (membrane-inserted) [Source:HGNC Symbol;Acc:7172]	0.926991	1.97917	0.410721	0.364671	2.06455	0.504326	1.96311	0.917517
ENSONIT00000000479		0.0641985	0.296978	2.39616	2.4883	1.50708	0.454051	1.40767	0.367134
ENSONIT00000000738	ankyrin 3, node of Ranvier (ankyrin G) [Source:HGNC Symbol;Acc:494]	0.0666585	0.889493	1.44836	2.46495	1.46051	2.07921	2.40853	2.05262
ENSONIT00000000707		0.137385	1.27107	4.65298	7.50672	0.107505	0.809724	0.502069	0.9428
ENSONIT00000012941	EPH receptor A4 [Source:HGNC Symbol;Acc:3388]	0.207397	0.261656	1.97215	1.06572	3.06877	1.73353	0.165366	0.614588
ENSONIT00000000202		0.327343	0.206491	2.50938	1.3777	1.42047	2.98165	1.16002	2.10173
ENSONIT00000000309		0.0914544	0.987144	4.24224	6.31814	0.715641	1.58112	0.415915	0.906538
ENSONIT00000003405	neuroplastin [Source:HGNC Symbol;Acc:17867]	0.835448	0.901769	1.48854	3.41805	1.3075	2.36352	1.84544	2.4207
ENSONIT00000008717		0.442744	0.465478	1.87321	3.64011	2.07871	2.56202	1.09828	2.14063
ENSONIT00000022157	F-box protein 41 [Source:HGNC Symbol;Acc:29409]	0.321223	1.14304	0.648999	0.45226	1.77886	2.44665	2.79329	3.85768
ENSONIT00000011992	ELMO/CED-12 domain containing 1 [Source:HGNC Symbol;Acc:25334]	0.0613325	0.7093	1.92178	0.495253	0.0959868	1.59053	3.46667	1.29775
ENSONIT00000012362	perforin 1 (pore forming protein) [Source:HGNC Symbol;Acc:9360]	1.01637	2.1887	4.26345	5.43364	0.164549	0.16525	0.136617	0.120255
ENSONIT00000024596	solute carrier family 7 (anionic amino acid transporter), member 13 [Source:HGNC Symbol;Acc:23092]	0.0882558	0.204133	3.51774	1.54409	1.51935	1.2484	0.494544	2.06931
ENSONIT00000017738	neuropeptide Y receptor Y2 [Source:HGNC Symbol;Acc:7957]	0.25379	0.352204	2.71311	1.22959	0.476624	1.55563	2.17646	0.609569
ENSONIT00000019570		1.37549	1.64754	2.72766	4.17831	0.538167	1.853	0.981399	2.43004
ENSONIT00000006034	cell adhesion molecule 2 [Source:HGNC Symbol;Acc:29849]	0.475929	0.990727	2.65358	1.22978	1.4152	1.23422	1.08994	1.1159
ENSONIT00000021496	glutaminase 2 (liver, mitochondrial) [Source:HGNC Symbol;Acc:29570]	0.0381624	0.353074	1.14302	1.171	1.49313	2.78905	2.97523	2.02964
ENSONIT00000013683	family with sequence similarity 211, member A [Source:HGNC Symbol;Acc:32403]	0.320993	0.296978	0.798719	2.45374	1.60755	1.36215	2.94047	1.57868
ENSONIT00000026298	neuropeptides B/W receptor 2 [Source:HGNC Symbol;Acc:4530]	0.246799	0.998966	1.39311	1.89323	1.44842	3.78194	2.58551	5.36323
ENSONIT00000015246	complement component 1, q subcomponent-like 4 [Source:HGNC Symbol;Acc:31416]	0.170312	1.18178	3.45305	3.25476	0.932897	0.200758	1.12032	0.340888
ENSONIT00000000727	estrogen-related receptor gamma [Source:HGNC Symbol;Acc:3474]	0.464518	0.293022	4.90361	6.68348	0.132179	0.995562	0.185189	1.25578
ENSONIT00000007461	mitogen-activated protein kinase 8 interacting protein 1 [Source:HGNC Symbol;Acc:6882]	0.233044	0.924038	0.276132	0.573502	1.19836	2.66856	4.00682	3.3889
ENSONIT00000023534	amyloid beta (A4) precursor protein-binding, family B, member 1 interacting protein [Source:HGNC Symbol;Acc:17379]	0.044897	0.20769	5.23411	7.80666	0.14053	1.27015	0.306273	1.51485
ENSONIT00000021773	follistatin-like 4 [Source:HGNC Symbol;Acc:21389]	0.048718	0.394391	0.998975	0.131131	2.59232	0.803981	2.14833	1.47661
ENSONIT00000023950	transferrin receptor 2 [Source:HGNC Symbol;Acc:11762]	3.34103	3.24693	2.34163	4.05055	0.0439395	0.59571	0.0820822	0.642234
ENSONIT00000021977	elastin microfibril interfacer 3 [Source:HGNC Symbol;Acc:16123]	1.14346	0.822823	4.58987	3.41975	0.0795353	0.179717	0.0123815	1.0172
ENSONIT00000023659	taxilin beta [Source:HGNC Symbol;Acc:21617]	1.9182	1.79868	3.66696	1.81406	0.121704	0.183334	0.138937	0.118591
ENSONIT00000020867	ArfGAP with GTPase domain, ankyrin repeat and PH domain 2 [Source:HGNC Symbol;Acc:16921]	0.272649	0.367866	4.64848	6.83723	0.213351	0.32139	0.730685	1.02648
ENSONIT00000019516	Cbl proto-oncogene, E3 ubiquitin protein ligase B [Source:HGNC Symbol;Acc:1542]	0.297097	0.812116	3.89542	5.88852	0.929927	1.9739	0.802784	1.40555
ENSONIT00000021670		0.0913868	1.05687	3.26355	3.81268	1.50174	1.07724	1.11324	2.24725
ENSONIT00000008188	mitogen-activated protein kinase kinase kinase 15 [Source:HGNC Symbol;Acc:31689]	0.0621651	0.359464	2.44916	3.89032	2.09173	2.30826	1.37823	0.835437
ENSONIT00000013136	BTB (POZ) domain containing 11 [Source:HGNC Symbol;Acc:23844]	0.148658	0.257881	2.24339	4.40146	1.62857	2.05899	1.98292	1.68964
ENSONIT00000016486	unc-13 homolog B (C. elegans) [Source:HGNC Symbol;Acc:12566]	0.731635	0.366654	2.83191	2.88173	0.687016	1.52362	1.76467	1.05298
ENSONIT00000011229	SH3 and PX domains 2A [Source:HGNC Symbol;Acc:23664]	0.545775	0.391767	1.44823	3.51553	1.7083	3.23889	2.3384	2.9597
ENSONIT00000008584	C-type lectin domain family 3, member B [Source:HGNC Symbol;Acc:11891]	1.02018	1.88772	3.00859	4.94273	1.11763	0.481024	0.944487	0.175025
ENSONIT00000016162		0.544218	0.58742	2.24022	3.5156	1.58987	3.16477	1.75017	2.884
ENSONIT00000006112	tripartite motif containing 35 [Source:HGNC Symbol;Acc:16285]	0.0917939	0.53079	5.41413	5.2627	0.359149	1.73126	0.268367	1.62733
ENSONIT00000013217		0.304173	1.05531	4.57274	4.33922	0.297524	1.88238	0.981907	0.500101
ENSONIT00000001428		0.121222	0.981337	2.03882	3.93717	2.65601	2.71496	1.36838	2.40322
ENSONIT00000022259	G protein-coupled receptor 174 [Source:HGNC Symbol;Acc:30245]	1.71731	2.64805	4.10316	5.44412	0.0995419	0.599795	0.278927	0.618349
ENSONIT00000024182	MCF.2 cell line derived transforming sequence-like 2 [Source:HGNC Symbol;Acc:30319]	0.0498373	0.979812	0.355952	1.04632	2.53489	0.881199	3.26618	1.21128
ENSONIT00000013619		0.171374	1.53598	5.82387	10.2288	0.0670511	1.06055	0.146132	0.563524
ENSONIT00000010495	G protein-coupled receptor, family C, group 5, member D [Source:HGNC Symbol;Acc:13310]	0.532124	1.1189	5.5727	6.5885	0.0757079	0.114046	0.0471427	0.0553286
ENSONIT00000016836	EMI domain containing 1 [Source:HGNC Symbol;Acc:18036]	0.706313	0.76879	2.87174	5.47974	0.78028	1.95901	1.92325	1.37808
ENSONIT00000019944		1.82539	3.99986	3.20956	0.956797	0.225535	1.24573	1.02989	1.3186
ENSONIT00000003946		0.817767	0.504391	0.55267	0.381528	3.75415	3.85583	1.16884	0.187063
ENSONIT00000009668	neuro-oncological ventral antigen 2 [Source:HGNC Symbol;Acc:7887]	1.98151	1.64994	2.77572	4.67214	0.372133	1.02773	1.23586	1.35981
ENSONIT00000006248		0.129881	0.0500682	1.73559	4.27666	1.5245	1.47996	3.02718	1.67119
ENSONIT00000005579	histamine N-methyltransferase [Source:HGNC Symbol;Acc:5028]	0.283268	0.163797	2.02318	2.55421	2.77075	1.50258	1.5873	2.18691
ENSONIT00000016052		0.381624	0.882684	1.0551	1.02719	2.28946	2.24923	2.94423	1.49131
ENSONIT00000024675	phosphofurin acidic cluster sorting protein 2 [Source:HGNC Symbol;Acc:23794]	0.0696992	0.107475	1.99124	4.33992	2.18162	3.88886	2.51318	5.16839
ENSONIT00000016434	leucine rich repeat transmembrane neuronal 4 [Source:HGNC Symbol;Acc:19411]	0.508833	0.840652	0.502427	0.802188	1.93396	2.3135	3.82529	1.41337
ENSONIT00000025994		0.596245	2.24103	5.47773	7.20186	0.116642	1.31781	0.635531	2.08848
ENSONIT00000024390		0.192371	0.778657	1.37397	1.7346	3.57514	2.77782	1.72238	1.36139
ENSONIT00000021884	muscle-related coiled-coil protein [Source:HGNC Symbol;Acc:33742]	4.93795	2.28426	1.75962	0.0708861	0.10304	0.155219	0.0641622	0.301214
ENSONIT00000011391		0.22771	0.263342	6.29561	10.8485	0.178185	1.87892	0.166432	0.585994
ENSONIT00000010800		0.0357153	0.165216	2.27111	5.42187	1.2297	0.9262	3.42834	1.38887
ENSONIT00000008958	synapse differentiation inducing 1 [Source:HGNC Symbol;Acc:15885]	0.145638	0.336855	1.10729	0.627204	2.27926	2.57509	3.51271	3.99774
ENSONIT00000013531	distal-less homeobox 5 [Source:HGNC Symbol;Acc:2918]	2.37781	3.49987	2.92181	5.15895	1.24044	1.52885	0.526646	0.576888
ENSONIT00000023658	solute carrier family 35, member D3 [Source:HGNC Symbol;Acc:15621]	4.02457	2.69167	1.13951	1.56617	1.51772	3.3151	0.401655	1.69149
ENSONIT00000009467	serine/threonine kinase 32C [Source:HGNC Symbol;Acc:21332]	0.219699	0.406524	2.20693	4.99097	1.71917	1.24307	2.99743	2.01023
ENSONIT00000015523		0.0312712	0.506305	4.81278	5.60576	1.27244	1.54818	1.03614	2.1281
ENSONIT00000006786		0.145125	0.268535	3.00926	4.12497	2.18039	1.43697	1.86685	1.72625
ENSONIT00000024971	transmembrane protein 130 [Source:HGNC Symbol;Acc:25429]	0.130843	0.151317	1.02495	0.633924	2.35488	1.8508	3.72966	1.7584
ENSONIT00000001420	purinergic receptor P2Y, G-protein coupled, 14 [Source:HGNC Symbol;Acc:16442]	0.574209	0.737848	4.90963	7.52172	0.29955	1.50413	1.46113	0.510805
ENSONIT00000000126	synaptosomal-associated protein, 91kDa homolog (mouse) [Source:HGNC Symbol;Acc:14986]	2.01274	3.80896	1.60197	1.19432	0.60852	1.77941	3.07594	3.87165
ENSONIT00000016237	Kell blood group, metallo-endopeptidase [Source:HGNC Symbol;Acc:6308]	0.161629	0.0623071	6.77745	12.0218	0.210795	1.20665	0.19689	0.785667
ENSONIT00000008492	sciellin [Source:HGNC Symbol;Acc:10573]	0.105321	0.0812009	6.72962	8.9581	0.439544	0.744891	0.102638	0.36138
ENSONIT00000005688		0.569743	0.224306	5.65842	8.70527	0.303544	0.514413	0.886005	1.35181
ENSONIT00000024017	glutamate receptor, ionotropic, delta 1 [Source:HGNC Symbol;Acc:4575]	0.062259	0.384008	0.401638	0.491563	3.0855	3.32696	3.88307	2.53977
ENSONIT00000006160	oculocutaneous albinism II [Source:HGNC Symbol;Acc:8101]	3.05934	3.11351	1.56761	3.03034	2.10669	0.4616	0.763241	0.993747
ENSONIT00000004290		0.293557	0.814786	6.41175	9.19732	0.551309	0.692072	0.257471	0.335755
ENSONIT00000003630	metastasis associated in colon cancer 1 [Source:HGNC Symbol;Acc:30215]	0.0967499	0.0559448	6.80984	5.37757	0.302832	0.684274	0.35357	0.691608
ENSONIT00000019622		0.17245	1.59548	7.03251	3.82941	0.134944	0.406556	0.231078	0.221893
ENSONIT00000022586	protein kinase C, theta [Source:HGNC Symbol;Acc:9410]	0.457314	0.132219	5.29451	8.09331	0.894634	1.48243	0.960965	1.24225
ENSONIT00000012331	ceramide kinase [Source:HGNC Symbol;Acc:19256]	0.0750737	0.955036	2.50802	3.25334	1.64489	1.41591	3.402	1.60997
ENSONIT00000017079	heat shock 70kD protein 12B [Source:HGNC Symbol;Acc:16193]	0.35996	1.80391	3.95316	5.79713	1.64309	2.89945	1.68087	2.02421
ENSONIT00000025087	angiotensin I converting enzyme (peptidyl-dipeptidase A) 1 [Source:HGNC Symbol;Acc:2707]	0.141688	0.145653	3.16287	1.92381	3.76966	2.41247	0.636696	2.0707
ENSONIT00000023002	cytoglobin [Source:HGNC Symbol;Acc:16505]	0.732254	0.967816	0.674834	0.957322	4.42027	1.97293	1.88595	2.39289
ENSONIT00000020169	ADAM metallopeptidase domain 12 [Source:HGNC Symbol;Acc:190]	0.468357	0.344685	1.34394	3.44958	2.0657	1.80682	3.86925	1.534
ENSONIT00000016173	EPH receptor B6 [Source:HGNC Symbol;Acc:3396]	1.98231	1.86266	4.6623	4.23516	0.484743	1.65515	0.684183	0.85022
ENSONIT00000021495	adenylate cyclase 5 [Source:HGNC Symbol;Acc:236]	0.0516484	0.438024	1.64214	2.35405	2.72131	2.06997	3.40585	1.71311
ENSONIT00000021807	PHD finger protein 15 [Source:HGNC Symbol;Acc:22984]	0.509106	0.307186	1.19336	3.14579	1.73209	3.70507	4.49759	3.00005
ENSONIT00000009150	ATPase, H+ transporting, lysosomal V0 subunit a1 [Source:HGNC Symbol;Acc:865]	0.0490077	0.510089	0.745217	1.3323	2.45434	3.81273	4.69235	2.77459
ENSONIT00000015859		4.8141	4.68836	2.8799	3.77367	0.132179	0.79645	0.164613	0.338094
ENSONIT00000002096		2.22424	2.47932	4.77881	7.06879	0.419396	1.26355	0.613713	0.796905
ENSONIT00000022755	thymidine phosphorylase [Source:HGNC Symbol;Acc:3148]	0.0451924	1.56793	2.87375	2.0679	0.99018	2.66356	4.13987	5.4273
ENSONIT00000000555	fetuin B [Source:HGNC Symbol;Acc:3658]	2.14106	2.16659	4.8096	4.61036	0.837703	0.94643	0.260815	0.076526
ENSONIT00000001250	slit homolog 3 (Drosophila) [Source:HGNC Symbol;Acc:11087]	1.53494	2.14422	4.23673	7.17489	0.54704	1.82725	1.79205	1.71213
ENSONIT00000018908		0.144334	0.185467	0.302981	0.345328	1.98278	2.23068	5.72007	3.33832
ENSONIT00000002500	tetratricopeptide repeat domain 39A [Source:HGNC Symbol;Acc:18657]	0.143858	0.33274	4.22591	4.04638	1.74485	2.54363	2.08538	1.4397
ENSONIT00000016552	piezo-type mechanosensitive ion channel component 1 [Source:HGNC Symbol;Acc:28993]	0.210365	1.68427	3.51575	6.33738	1.9627	4.0057	2.52316	3.65997
ENSONIT00000007351	lipase, hepatic [Source:HGNC Symbol;Acc:6619]	0.040171	0.650399	4.22039	6.96328	2.389	0.852341	1.60506	0.114864
ENSONIT00000011095		1.34133	0.282041	6.74263	4.82476	0.0954188	0.287476	0.0891247	0.174334
ENSONIT00000010448		0.0940992	0.217648	1.64769	4.10314	4.27076	2.66211	2.29255	2.20632
ENSONIT00000014398		1.04532	0.431748	4.35228	7.59676	1.92808	1.49623	0.982309	1.60122
ENSONIT00000001864	family with sequence similarity 134, member B [Source:HGNC Symbol;Acc:25964]	0.685496	0.594573	6.75175	5.97352	0.60346	0.80804	0.334017	1.96008
ENSONIT00000008698	nuclear factor of activated T-cells, cytoplasmic, calcineurin-dependent 2 [Source:HGNC Symbol;Acc:7776]	1.39713	1.93891	5.63315	9.57691	0.473752	1.97627	0.919042	1.06531
ENSONIT00000014323	versican [Source:HGNC Symbol;Acc:2464]	0.307978	0.588456	3.01104	5.99015	3.2063	1.57841	1.93129	1.24818
ENSONIT00000013658	biotinidase [Source:HGNC Symbol;Acc:1122]	0.0418006	1.06352	1.11716	2.56527	5.03726	2.46366	2.32194	1.26695
ENSONIT00000000525		0.105249	0.0973748	1.58103	2.49296	3.75555	1.78652	3.11806	1.7214
ENSONIT00000012197	cytohesin 4 [Source:HGNC Symbol;Acc:9505]	0.551545	1.50765	5.19847	9.71709	1.17706	1.30029	1.68578	1.14696
ENSONIT00000003348	solute carrier family 9, subfamily A (NHE6, cation proton antiporter 6), member 6 [Source:HGNC Symbol;Acc:11079]	0.148044	0.684841	2.03288	3.01251	2.59495	5.44469	3.85208	4.91042
ENSONIT00000025034	arylsulfatase G [Source:HGNC Symbol;Acc:24102]	0.648762	1.94191	1.86401	1.91058	3.34461	5.21822	2.77068	5.43419
ENSONIT00000016437	phosphofurin acidic cluster sorting protein 1 [Source:HGNC Symbol;Acc:30032]	0.546503	0.895364	2.46578	4.06972	2.06695	4.5094	3.57274	4.01081
ENSONIT00000002267	docking protein 7 [Source:HGNC Symbol;Acc:26594]	0.0798749	0.0923739	0.956949	1.84895	4.68773	7.43816	2.97739	5.96102
ENSONIT00000017677	CDP-diacylglycerol synthase (phosphatidate cytidylyltransferase) 1 [Source:HGNC Symbol;Acc:1800]	0.53994	0.208144	1.45133	1.93776	2.25338	4.34917	4.47258	3.57667
ENSONIT00000026216	sprouty homolog 3 (Drosophila) [Source:HGNC Symbol;Acc:11271]	0.620299	0.637658	4.63678	6.08482	0.970783	1.29989	2.51874	2.48313
ENSONIT00000006534	GLIS family zinc finger 2 [Source:HGNC Symbol;Acc:29450]	1.43873	0.782997	5.61563	8.08677	0.463575	1.19713	1.23713	1.06476
ENSONIT00000016924	NCK-associated protein 5 [Source:HGNC Symbol;Acc:29847]	0.439902	1.27837	2.99897	3.2607	3.31872	3.24421	2.00608	2.28346
ENSONIT00000020511	thyroid hormone receptor associated protein 3 [Source:HGNC Symbol;Acc:22964]	0.0220639	0.357232	7.48283	8.61126	0.241714	1.66453	1.04284	2.61188
ENSONIT00000011552		1.34398	2.22042	6.91547	4.77166	0.2504	0.30176	0.327436	0.0365994
ENSONIT00000026447		0.806708	0.339252	7.26553	11.1726	0.344323	1.03737	0.464548	1.67758
ENSONIT00000006021	vasodilator-stimulated phosphoprotein [Source:HGNC Symbol;Acc:12652]	0.226458	0.349194	7.44365	11.1749	0.531619	1.15675	0.735633	1.33822
ENSONIT00000010151	Rho GTPase activating protein 23 [Source:HGNC Symbol;Acc:29293]	0.0166729	0.886969	0.645351	2.3426	3.99231	2.2405	4.28952	1.78301
ENSONIT00000007126	RAS p21 protein activator 2 [Source:HGNC Symbol;Acc:9872]	0.929861	0.348768	1.37806	2.82753	3.0285	5.39157	3.63694	6.23743
ENSONIT00000002080		0.309226	1.6859	1.17045	2.81801	4.28638	2.60361	3.26103	3.48624
ENSONIT00000017126		0.650086	0.902176	5.60167	3.70956	1.0174	1.22608	1.77387	0.632003
ENSONIT00000016456	caudal type homeobox 2 [Source:HGNC Symbol;Acc:1806]	0.544355	0.179868	1.93501	2.9304	4.74646	3.66667	1.85671	1.7344
ENSONIT00000009598	solute carrier family 45, member 2 [Source:HGNC Symbol;Acc:16472]	1.91952	0.670158	6.9425	12.4974	0.0566811	0.341535	0.194122	0.57993
ENSONIT00000021358		0.165746	1.66125	8.29934	4.84791	0.0864653	0.455877	0.619174	0.363344
ENSONIT00000018160	SKI/DACH domain containing 1 [Source:HGNC Symbol;Acc:32697]	0.297878	0.0626346	7.81132	11.91	0.211903	1.14915	0.910454	1.64154
ENSONIT00000017854	pleckstrin homology domain containing, family A member 5 [Source:HGNC Symbol;Acc:30036]	2.32992	1.02206	2.60072	3.40595	1.57171	3.0779	2.7697	2.58443
ENSONIT00000010467	myosin VC [Source:HGNC Symbol;Acc:7604]	1.39513	0.519584	1.84687	1.59118	3.7377	1.95114	2.37928	1.42664
ENSONIT00000024406	solute carrier family 6, member 16 [Source:HGNC Symbol;Acc:13622]	0.590479	0.0682879	8.44834	10.8712	0.32344	1.46168	0.0431578	0.540286
ENSONIT00000011184	fidgetin [Source:HGNC Symbol;Acc:13285]	0.191318	0.695377	1.13346	1.4566	4.1063	4.12379	3.99525	4.70462
ENSONIT00000000948	plastin 1 [Source:HGNC Symbol;Acc:9090]	0.162521	1.27808	8.1329	5.59933	0.20348	0.84293	0.950289	0.89224
ENSONIT00000018690	neurofibromin 1 [Source:HGNC Symbol;Acc:7765]	0.370289	0.62924	3.59708	5.42276	2.45997	5.41597	3.04887	5.11677
ENSONIT00000018650	myosin XVIIIA [Source:HGNC Symbol;Acc:31104]	0.678152	0.421399	3.67056	5.44331	2.48698	5.39286	2.64351	4.61328
ENSONIT00000021693	zinc finger, DHHC-type containing 7 [Source:HGNC Symbol;Acc:18459]	0.128397	1.03942	1.86368	2.21182	3.81794	6.05401	3.78507	6.82869
ENSONIT00000008193	retinoic acid receptor, beta [Source:HGNC Symbol;Acc:9865]	0.57613	0.307516	8.80155	11.5231	0.138716	0.835844	0.107972	0.202753
ENSONIT00000006909	neuroligin 2 [Source:HGNC Symbol;Acc:14290]	0.154945	0.895958	0.464084	0.959228	5.57734	7.03181	3.47296	5.62667
ENSONIT00000012862		0.0295663	0.136772	8.76018	12.6057	0.416448	0.906147	0.576263	1.84299
ENSONIT00000011768		0.454582	0.350478	7.78522	10.074	0.474288	0.714462	1.07059	1.51645
ENSONIT00000024036	microfibrillar-associated protein 4 [Source:HGNC Symbol;Acc:7035]	0.811328	2.25189	8.22477	4.14921	0.634873	1.72146	0.158132	1.9487
ENSONIT00000021975	phosphodiesterase 9A [Source:HGNC Symbol;Acc:8795]	2.83929	1.9066	6.73152	8.25862	0.286681	1.07963	0.0892568	0.130944
ENSONIT00000015186	D4, zinc and double PHD fingers, family 3 [Source:HGNC Symbol;Acc:17427]	0.119812	0.692805	2.73282	3.09591	4.31271	4.80185	2.80225	2.36385
ENSONIT00000011452	interleukin 17 receptor D [Source:HGNC Symbol;Acc:17616]	7.3599	5.83653	2.69696	2.81115	0.0548496	0.743624	0.0170772	0.48102
ENSONIT00000022649	ATP-binding cassette, sub-family C (CFTR/MRP), member 9 [Source:HGNC Symbol;Acc:60]	0.0130017	0.0902176	1.37795	3.3736	3.0522	3.46368	5.7144	3.79202
ENSONIT00000008980	opsin 4 [Source:HGNC Symbol;Acc:14449]	0.0362174	1.00524	1.46861	1.07232	2.49397	2.73228	6.15895	3.08605
ENSONIT00000012944		0.861777	0.779972	3.41852	6.21246	2.28693	1.94334	3.6149	2.24986
ENSONIT00000014087	musashi homolog 1 (Drosophila) [Source:HGNC Symbol;Acc:7330]	0.203533	1.88306	0.890971	1.28741	3.10571	2.0393	6.00004	3.69554
ENSONIT00000001221		0.187513	0.260227	2.57486	3.96707	2.4064	2.82924	5.04354	2.54144
ENSONIT00000024237	solute carrier family 11 (proton-coupled divalent metal ion transporters), member 2 [Source:HGNC Symbol;Acc:10908]	0.17796	1.23484	2.67328	3.08477	3.56494	5.37019	3.81538	3.86727
ENSONIT00000017508		0.149331	0.345398	6.42692	8.9071	1.44898	3.45013	2.28478	3.34762
ENSONIT00000006274	phosphorylase, glycogen, muscle [Source:HGNC Symbol;Acc:9726]	2.61569	1.7528	6.9276	3.42154	0.344323	0.345789	0.583663	0.181738
ENSONIT00000005064	transmembrane protein 91 [Source:HGNC Symbol;Acc:32393]	3.6769	2.57114	1.89129	2.43969	2.40883	2.2175	2.5416	1.71151
ENSONIT00000021064	ankyrin repeat domain 52 [Source:HGNC Symbol;Acc:26614]	1.39551	2.4761	2.39599	2.33605	1.40614	3.65052	5.36534	2.4051
ENSONIT00000009384	RAP1 GTPase activating protein 2 [Source:HGNC Symbol;Acc:29176]	1.47198	2.24706	1.62786	1.85423	3.08694	4.16429	4.38952	3.33347
ENSONIT00000000025	cat eye syndrome chromosome region, candidate 1 [Source:HGNC Symbol;Acc:1839]	4.05599	4.64331	3.56803	4.91827	1.15413	1.93175	1.85656	0.140577
ENSONIT00000007059	hydroxyacyl-CoA dehydrogenase/3-ketoacyl-CoA thiolase/enoyl-CoA hydratase (trifunctional protein), alpha subunit [Source:HGNC Symbol;Acc:4801]	0.316231	0.0609526	0.692155	0.780246	5.27903	4.90804	4.35298	3.87307
ENSONIT00000017891	fructose-1,6-bisphosphatase 2 [Source:HGNC Symbol;Acc:3607]	2.06077	3.54083	5.61613	5.16648	1.84295	4.44191	1.14759	2.05396
ENSONIT00000014659	tec protein tyrosine kinase [Source:HGNC Symbol;Acc:11719]	1.41237	2.07885	5.72415	9.83224	2.41133	4.99456	1.14178	2.91871
ENSONIT00000004323	perforin 1 (pore forming protein) [Source:HGNC Symbol;Acc:9360]	0.11261	0.173643	9.65155	12.7102	0.58746	0.176989	0.402387	0.40786
ENSONIT00000002777	ankyrin repeat domain 24 [Source:HGNC Symbol;Acc:29424]	0.298663	1.57896	1.16978	1.18287	4.90785	6.03521	4.4074	4.07473
ENSONIT00000026625		0.383654	0.633842	8.91501	11.4772	1.37241	2.3258	0.186941	0.940292
ENSONIT00000015017	protein O-glucosyltransferase 1 [Source:HGNC Symbol;Acc:22954]	0.104608	0.362931	1.47017	1.32336	4.74769	5.17894	4.58744	5.38401
ENSONIT00000013367	ATPase, Na+/K+ transporting, beta 3 polypeptide [Source:HGNC Symbol;Acc:806]	0.147198	0.340464	0.813932	1.70367	4.60737	3.12322	5.41518	2.86207
ENSONIT00000016070	bicaudal D homolog 1 (Drosophila) [Source:HGNC Symbol;Acc:1049]	0.237143	1.75521	0.57915	0.523407	4.26804	4.47258	5.96243	5.12627
ENSONIT00000010733	caspase recruitment domain family, member 11 [Source:HGNC Symbol;Acc:16393]	0.779656	0.655752	7.91187	12.2288	0.637821	1.62919	1.73544	2.51305
ENSONIT00000020255	protocadherin 8 [Source:HGNC Symbol;Acc:8660]	0.020753	0.0960019	0.382513	1.36297	1.91626	1.76133	8.78748	9.20963
ENSONIT00000009928		0.214106	0.123805	9.29856	12.448	0.460737	2.01905	1.14759	1.04075
ENSONIT00000018666	proline rich 5 (renal) [Source:HGNC Symbol;Acc:31682]	1.49196	0.647036	7.79865	14.0804	0.656706	1.86859	1.18134	0.959864
ENSONIT00000001148		0.433664	0.641952	4.7959	6.3219	3.99072	4.13041	2.01166	3.59105
ENSONIT00000012376		0.499103	1.85313	1.07729	1.35754	4.4811	4.30408	5.27989	3.96589
ENSONIT00000000750	galactose-3-O-sulfotransferase 4 [Source:HGNC Symbol;Acc:24145]	0.756781	0.807881	4.07733	5.23346	2.82429	2.88207	3.71588	2.62999
ENSONIT00000003714	homeobox A10 [Source:HGNC Symbol;Acc:5100]	7.53654	7.62639	3.30999	6.97317	0.184295	0.832859	0.344276	0.538743
ENSONIT00000025740		0.224811	0.173327	1.20857	0.564769	5.27753	4.24001	4.67381	4.28545
ENSONIT00000004235		0.146674	0.339252	4.9338	8.48804	4.0171	3.285	2.32274	4.27783
ENSONIT00000019761	caspase 8, apoptosis-related cysteine peptidase [Source:HGNC Symbol;Acc:1509]	0.117758	1.63423	8.65481	10.1745	1.5665	2.22096	1.09021	2.5927
ENSONIT00000011504	KIAA1598 [Source:HGNC Symbol;Acc:29319]	0.337141	0.877269	2.17492	3.47103	5.93587	4.86828	2.99804	5.75995
ENSONIT00000021008		0.0451924	0.522642	4.43557	5.66848	2.65227	4.90096	4.47018	4.36769
ENSONIT00000021137	von Willebrand factor A domain containing 5A [Source:HGNC Symbol;Acc:6658]	0.16709	1.6103	5.73602	7.15092	2.61499	4.00485	3.17525	3.0418
ENSONIT00000016714	RAD51 homolog D (S. cerevisiae) [Source:HGNC Symbol;Acc:9823]	0.870749	2.81962	2.5144	3.99997	3.08888	4.51621	5.26112	6.34066
ENSONIT00000021882		0.0588792	0.544742	2.90302	5.26157	1.5665	3.33143	7.31587	4.07424
ENSONIT00000021745	ring finger protein 169 [Source:HGNC Symbol;Acc:26961]	0.124518	0.864017	3.29917	3.08344	4.09234	3.963	4.36846	6.97843
ENSONIT00000012572		0.0587952	0.339978	11.582	13.7998	0.0460079	1.45542	0.200541	1.05914
ENSONIT00000014393	transmembrane protein 145 [Source:HGNC Symbol;Acc:26912]	0.0472654	1.09323	2.0255	2.49353	5.10403	2.56289	4.74432	2.64892
ENSONIT00000000387	glutamate receptor, metabotropic 7 [Source:HGNC Symbol;Acc:4599]	0.105141	0.729566	0.329449	0.679205	7.53634	5.94899	4.0268	5.79629
ENSONIT00000006546	NCK-associated protein 1-like [Source:HGNC Symbol;Acc:4862]	0.0550028	0.424065	10.5519	14.5086	0.40171	0.82125	1.0095	1.35255
ENSONIT00000023764		9.09951	6.64045	1.91711	2.60642	0.15231	0.573594	0.865432	1.02962
ENSONIT00000001963	solute carrier family 39 (zinc transporter), member 1 [Source:HGNC Symbol;Acc:12876]	5.79978	6.13651	4.15089	6.84221	0.772493	1.89097	1.41301	2.36406
ENSONIT00000011785	von Willebrand factor A domain containing 5A [Source:HGNC Symbol;Acc:6658]	0.456681	0.396108	6.06316	7.79016	2.9482	5.58507	2.78155	4.78255
ENSONIT00000012871		0.0327107	0.226976	11.0634	16.9927	0.563123	1.61945	0.605671	1.81452
ENSONIT00000021946		0.183998	0.49651	3.95661	7.57738	4.75135	5.78374	3.37701	3.57759
ENSONIT00000025006	protein tyrosine phosphatase-like A domain containing 2 [Source:HGNC Symbol;Acc:20920]	0.0932476	0.215679	5.84362	8.08182	3.7943	3.07768	2.54442	3.5195
ENSONIT00000012963	WAP four-disulfide core domain 1 [Source:HGNC Symbol;Acc:15466]	1.15557	1.11367	6.78911	4.82108	0.90425	2.49728	3.5661	1.76224
ENSONIT00000005825	nuclear factor I/A [Source:HGNC Symbol;Acc:7784]	1.06592	1.82624	4.83889	9.26598	3.2128	5.21201	3.32789	5.41839
ENSONIT00000020073	chromosome 22 open reading frame 13 [Source:HGNC Symbol;Acc:14237]	0.171731	1.58883	4.27314	5.91663	5.37526	9.51425	2.71954	5.49967
ENSONIT00000009892		0.248535	1.43713	3.06349	3.7685	4.89446	6.54289	4.33949	8.3028
ENSONIT00000013460	potassium large conductance calcium-activated channel, subfamily M beta member 3 [Source:HGNC Symbol;Acc:6287]	0.584024	0.192976	0.499783	0.404223	6.13694	5.31074	5.32559	4.43727
ENSONIT00000021104	family with sequence similarity 40, member B [Source:HGNC Symbol;Acc:22209]	0.206077	1.60869	1.99413	3.41131	4.59585	4.25105	5.94952	2.97571
ENSONIT00000004432	teashirt zinc finger homeobox 3 [Source:HGNC Symbol;Acc:30700]	1.02127	2.31998	5.05046	7.55941	2.73996	3.31055	3.96324	2.284
ENSONIT00000000740	nudix (nucleoside diphosphate linked moiety X)-type motif 18 [Source:HGNC Symbol;Acc:26194]	4.25528	3.23391	2.77313	4.61418	2.66385	4.44273	3.13978	4.27597
ENSONIT00000020983	solute carrier family 5 (sodium/glucose cotransporter), member 2 [Source:HGNC Symbol;Acc:11037]	2.53024	0.775613	4.14391	5.82582	4.38927	4.95896	1.78249	3.95739
ENSONIT00000021378	cytohesin 4 [Source:HGNC Symbol;Acc:9505]	0.0507579	0.117401	9.96365	19.6189	0.635499	0.478654	2.22592	2.49633
ENSONIT00000023180	solute carrier family 25 (mitochondrial carrier; Graves disease autoantigen), member 16 [Source:HGNC Symbol;Acc:10986]	0.706184	0.148489	3.25404	3.21406	4.3203	6.20536	4.62967	6.05771
ENSONIT00000013378	ATPase type 13A3 [Source:HGNC Symbol;Acc:24113]	0.66121	2.14838	0.660141	1.70346	6.82482	6.75491	4.78673	7.45453
ENSONIT00000007670	enolase superfamily member 1 [Source:HGNC Symbol;Acc:30365]	2.57012	0.972754	2.54085	5.48395	4.31484	4.18633	3.59759	5.02399
ENSONIT00000014697	myelin transcription factor 1-like [Source:HGNC Symbol;Acc:7623]	0.294892	1.52464	0.271767	0.364186	7.9543	4.29399	4.57272	5.3469
ENSONIT00000003864	carbonyl reductase 4 [Source:HGNC Symbol;Acc:25891]	0.0858655	0.794416	4.9062	3.05076	5.64402	4.25105	2.6777	4.66489
ENSONIT00000006606	interleukin 13 receptor, alpha 1 [Source:HGNC Symbol;Acc:5974]	0.406063	0.234803	11.4839	13.1157	0.556062	0.717982	0.915102	1.21914
ENSONIT00000022104	TBC1 domain containing kinase [Source:HGNC Symbol;Acc:28261]	0.162266	0.965095	3.48218	3.11971	5.18782	8.47068	4.64231	6.3631
ENSONIT00000011329		0.395133	0.91393	3.57613	7.03036	4.39218	4.41885	5.14905	5.83456
ENSONIT00000002782	palmitoyl-protein thioesterase 2 [Source:HGNC Symbol;Acc:9326]	0.487345	0.322061	11.3566	17.6524	0.217916	1.64133	1.45871	1.43331
ENSONIT00000015114	STE20-related kinase adaptor beta [Source:HGNC Symbol;Acc:13205]	0.479249	1.44103	3.88668	5.52104	4.2002	2.71163	4.99734	4.16586
ENSONIT00000024407		0.0367339	1.35943	0.473947	0.355947	7.30116	4.41667	5.7993	3.34013
ENSONIT00000016859	epilepsy, progressive myoclonus type 2A, Lafora disease (laforin) [Source:HGNC Symbol;Acc:3413]	0.130017	0.150363	1.64755	1.50482	5.087	8.73582	6.8104	10.2979
ENSONIT00000007748	SRY (sex determining region Y)-box 6 [Source:HGNC Symbol;Acc:16421]	2.9546	6.0299	6.17804	8.88831	1.24343	3.10231	3.43585	5.65112
ENSONIT00000006820		2.15305	0.406524	1.82224	3.73731	6.67037	4.8687	3.16871	2.71382
ENSONIT00000014372	myosin XVIIIB [Source:HGNC Symbol;Acc:18150]	0.321539	1.26205	1.32448	1.25886	7.56349	4.29556	4.68123	2.81391
ENSONIT00000016285		1.23476	1.08329	9.4174	13.4545	1.19944	0.301137	2.13691	2.04533
ENSONIT00000026227	protein phosphatase 1, regulatory subunit 3G [Source:HGNC Symbol;Acc:14945]	1.50357	0.409141	2.48604	2.90435	6.09042	6.46389	3.96484	4.80504
ENSONIT00000014808	early growth response 3 [Source:HGNC Symbol;Acc:3240]	6.36784	11.1334	3.53496	2.6722	2.35413	1.5367	1.80794	3.38353
ENSONIT00000018792	protein tyrosine phosphatase, receptor type, N polypeptide 2 [Source:HGNC Symbol;Acc:9677]	0.117423	0.54319	1.54207	2.81293	5.97251	7.7512	6.55122	3.52543
ENSONIT00000011900	alkB, alkylation repair homolog 4 (E. coli) [Source:HGNC Symbol;Acc:21900]	0.373328	0.518097	4.09424	3.41653	6.5438	5.10478	3.2016	4.91042
ENSONIT00000024795	SH3-domain binding protein 1 [Source:HGNC Symbol;Acc:10824]	0.361539	0.608165	11.4041	21.3027	0.97732	1.78217	1.48939	2.48105
ENSONIT00000026607	mab-21-like 2 (C. elegans) [Source:HGNC Symbol;Acc:6758]	5.43815	6.88494	6.88451	3.66708	1.25423	1.21459	0.669426	0.294625
ENSONIT00000007141	scavenger receptor class A, member 3 [Source:HGNC Symbol;Acc:19000]	0.439902	0.626141	11.0395	13.9354	0.635499	0.55843	2.19295	1.66422
ENSONIT00000009911		2.24607	1.94816	11.4364	13.1492	0.527274	0.52952	0.109443	0.289005
ENSONIT00000021081	solute carrier family 37 (glycerol-3-phosphate transporter), member 3 [Source:HGNC Symbol;Acc:20651]	0.0402495	0.186191	6.49132	7.86524	3.90546	6.07293	3.9028	5.70836
ENSONIT00000004850	cytochrome P450, family 2, subfamily F, polypeptide 1 [Source:HGNC Symbol;Acc:2632]	0.0832635	0.192586	7.05956	4.39265	5.27753	5.8889	1.94742	1.54752
ENSONIT00000002619	diencephalon/mesencephalon homeobox 1 [Source:HGNC Symbol;Acc:19026]	0.780595	0.120366	1.96632	1.23263	8.79588	9.32409	2.83999	4.64257
ENSONIT00000015845	pyridoxal-dependent decarboxylase domain containing 1 [Source:HGNC Symbol;Acc:28995]	0.110055	0.127276	2.61168	3.03632	7.19094	9.27561	4.47773	6.48254
ENSONIT00000005869	collagen, type IX, alpha 2 [Source:HGNC Symbol;Acc:2218]	7.89168	14.7403	5.92806	8.62485	0.326244	0.140415	0.319235	0.051091
ENSONIT00000022365		0.184272	0.284143	1.1746	1.71944	8.41136	8.90575	4.72888	6.62138
ENSONIT00000013198	Usher syndrome 1C (autosomal recessive, severe) [Source:HGNC Symbol;Acc:12597]	0.183792	0.743935	2.53012	4.52652	5.42919	3.52054	6.4032	3.20573
ENSONIT00000016060		0.676516	1.20366	10.551	14.9316	1.54742	1.22685	1.77499	2.41057
ENSONIT00000016907		0.138617	0.213744	5.94025	5.44734	4.26646	6.31802	4.21018	3.85787
ENSONIT00000012758		2.81739	3.72959	1.55951	1.76469	6.80805	4.8667	3.38886	4.38264
ENSONIT00000016147	ADP-dependent glucokinase [Source:HGNC Symbol;Acc:25250]	1.24393	2.58944	5.94209	5.15622	3.4393	4.00789	4.10141	3.08259
ENSONIT00000004596		0.117089	0.947883	4.28933	7.94206	3.4817	6.34897	6.90345	5.99294
ENSONIT00000015244	von Willebrand factor A domain containing 5A [Source:HGNC Symbol;Acc:6658]	0.153103	1.98309	4.43047	8.62109	3.73792	4.18698	6.52019	4.01005
ENSONIT00000006280	bone morphogenetic protein 8a [Source:HGNC Symbol;Acc:21650]	1.13729	0.526103	8.38488	14.6201	3.1326	1.50147	2.21664	0.962572
ENSONIT00000021902	chromosome 7 open reading frame 10 [Source:HGNC Symbol;Acc:16001]	0.109325	1.01146	3.52632	2.64836	6.0739	8.63419	5.16719	6.09569
ENSONIT00000001484	interleukin 1 receptor accessory protein [Source:HGNC Symbol;Acc:5995]	0.0903847	0.0696856	3.95661	7.29847	5.42241	3.69348	5.43174	5.25501
ENSONIT00000019434	trafficking protein, kinesin binding 1 [Source:HGNC Symbol;Acc:29947]	2.03616	0.672795	1.03104	1.98747	3.29169	5.16957	8.58042	5.79653
ENSONIT00000024772	nurim (nuclear envelope membrane protein) [Source:HGNC Symbol;Acc:8003]	3.79616	1.79192	6.85417	12.4283	1.33371	2.00909	2.98222	3.32284
ENSONIT00000019931	thioredoxin reductase 2 [Source:HGNC Symbol;Acc:18155]	0.0408074	1.13263	2.59491	2.61415	5.87553	4.71403	6.46228	7.00099
ENSONIT00000004287		0.26228	0.346654	5.93924	6.51501	6.39167	3.18001	2.42819	1.26421
ENSONIT00000008818		0.117089	0.812471	1.83443	1.32368	4.76444	5.79689	8.44389	13.526
ENSONIT00000017246	WW domain binding protein 1 [Source:HGNC Symbol;Acc:12737]	0.472964	0.156279	3.58041	5.31041	3.91249	3.66367	7.21004	6.72324
ENSONIT00000010641	ALX homeobox 4 [Source:HGNC Symbol;Acc:450]	8.8239	4.90859	5.48136	6.0429	0.34961	0.921637	0.598673	0.095813
ENSONIT00000010984		0.121044	0.0699926	1.60356	1.64532	7.57746	11.2719	6.04547	7.06062
ENSONIT00000009817	trio Rho guanine nucleotide exchange factor [Source:HGNC Symbol;Acc:12303]	0.365457	1.29924	3.4023	5.61788	5.46529	8.39241	6.12046	7.90311
ENSONIT00000011890	ATP-binding cassette, sub-family C (CFTR/MRP), member 2 [Source:HGNC Symbol;Acc:53]	0.105007	1.03223	13.518	15.0436	0.677899	2.6922	1.07449	2.66476
ENSONIT00000007170	feline sarcoma oncogene [Source:HGNC Symbol;Acc:3657]	0.323942	0.172908	4.45514	4.69503	5.18677	6.10964	5.46387	5.08736
ENSONIT00000008185	SH3-domain kinase binding protein 1 [Source:HGNC Symbol;Acc:13867]	1.15918	2.68115	9.19913	14.9591	1.36061	2.35326	3.71845	4.3273
ENSONIT00000026344	G protein-coupled receptor 34 [Source:HGNC Symbol;Acc:4490]	0.508136	1.56707	7.02435	9.75636	3.97622	2.92832	3.96153	3.35792
ENSONIT00000020759		0.0456934	0.105687	2.92667	2.386	6.86508	12.7114	5.63297	7.6302
ENSONIT00000012590	zinc finger protein 827 [Source:HGNC Symbol;Acc:27193]	0.198151	0.249991	2.93011	4.45105	4.59528	7.72918	7.82069	10.6106
ENSONIT00000012170	solute carrier family 22, member 23 [Source:HGNC Symbol;Acc:21106]	5.87337	10.1298	3.33216	5.8484	3.66616	2.081	2.67991	2.34923
ENSONIT00000013913	TNF receptor-associated factor 2 [Source:HGNC Symbol;Acc:12032]	0.0344035	0.477445	2.15599	5.03753	4.79197	4.2987	8.58295	5.96136
ENSONIT00000018476	protein tyrosine phosphatase, non-receptor type 7 [Source:HGNC Symbol;Acc:9659]	0.542308	1.11497	13.7163	20.825	0.377211	0.42617	0.939545	1.17161
ENSONIT00000003688	cAMP responsive element binding protein 5 [Source:HGNC Symbol;Acc:16844]	3.05896	2.97906	10.9611	7.02022	0.629913	2.37224	0.960992	1.77235
ENSONIT00000022469	solute carrier family 23 (nucleobase transporters), member 1 [Source:HGNC Symbol;Acc:10974]	11.6731	10.4515	1.89287	1.28996	0.80361	1.21055	1.30104	0.391528
ENSONIT00000023039		0.405132	1.6867	1.60546	3.32956	8.07346	5.60333	5.71161	3.75328
ENSONIT00000021377	family with sequence similarity 83, member F [Source:HGNC Symbol;Acc:25148]	0.390298	0.180549	5.50329	5.37875	6.35258	3.49653	3.61338	2.72305
ENSONIT00000019147	F-box and leucine-rich repeat protein 17 [Source:HGNC Symbol;Acc:13615]	0.254024	0.146887	4.43336	5.41864	5.76453	9.05793	5.47712	9.47884
ENSONIT00000020778		0.247788	0.191042	8.47778	16.9406	3.84563	4.91676	3.36054	4.34557
ENSONIT00000001665	ubiquitin specific peptidase 40 [Source:HGNC Symbol;Acc:20069]	0.127701	0.553814	3.07457	3.83252	4.97139	7.67701	7.76243	5.89706
ENSONIT00000021141	dedicator of cytokinesis 4 [Source:HGNC Symbol;Acc:19192]	0.368727	1.08976	4.67242	8.60697	4.37608	5.84353	6.53788	5.8925
ENSONIT00000004385	protocadherin 10 [Source:HGNC Symbol;Acc:13404]	12.6542	24.5436	2.76011	2.7227	0.403533	0.607877	0.212618	0.306251
ENSONIT00000004953	GRAM domain containing 4 [Source:HGNC Symbol;Acc:29113]	0.0706954	0.899339	3.20873	3.80572	7.35756	7.16668	5.54601	5.6196
ENSONIT00000000395		0.283073	1.244	13.9438	12.3737	1.37335	1.33471	0.648276	0.793221
ENSONIT00000021209	signal transducer and activator of transcription 4 [Source:HGNC Symbol;Acc:11365]	0.0557719	0.128999	8.53215	14.7565	3.9278	2.30097	3.80458	2.98213
ENSONIT00000019960	tet methylcytosine dioxygenase 3 [Source:HGNC Symbol;Acc:28313]	1.57321	2.64638	8.51334	12.4305	4.08995	6.43692	2.17299	3.4946
ENSONIT00000017719		4.95186	2.19814	4.86318	6.59697	3.75746	5.89605	2.87593	4.77693
ENSONIT00000000863	SNF2 histone linker PHD RING helicase, E3 ubiquitin protein ligase [Source:HGNC Symbol;Acc:19336]	1.14418	0.862974	3.40407	4.90746	6.57877	8.79603	5.36308	7.10514
ENSONIT00000021643		0.341026	1.57756	13.5591	20.7711	0.686204	1.72282	1.92282	2.36814
ENSONIT00000001196	transmembrane protein 62 [Source:HGNC Symbol;Acc:26269]	0.130017	1.95471	3.36999	4.91691	6.6131	6.97333	6.39861	7.56545
ENSONIT00000003103	Bruton agammaglobulinemia tyrosine kinase [Source:HGNC Symbol;Acc:1133]	0.34503	1.88628	13.9764	26.662	0.785426	1.25711	1.4061	2.26014
ENSONIT00000014385	ankyrin repeat and sterile alpha motif domain containing 1B [Source:HGNC Symbol;Acc:24600]	3.73924	6.05023	4.75953	6.69773	4.06753	3.202	4.19957	2.31097
ENSONIT00000008872	leucine rich repeat containing 16A [Source:HGNC Symbol;Acc:21581]	0.073599	0.885206	0.861412	2.44061	5.29847	10.4454	10.5793	10.9432
ENSONIT00000008714	chromosome 18 open reading frame 1 [Source:HGNC Symbol;Acc:1224]	6.15465	7.99748	4.23809	7.1476	1.83985	3.91276	4.71743	4.46881
ENSONIT00000012005	RNA binding protein, fox-1 homolog (C. elegans) 3 [Source:HGNC Symbol;Acc:27097]	2.97605	2.59755	1.44896	1.42072	5.88789	11.3847	6.64866	9.0555
ENSONIT00000012623	isthmin 1 homolog (zebrafish) [Source:HGNC Symbol;Acc:16213]	1.90566	3.28017	6.41227	9.63838	3.25984	2.50753	5.46338	3.95368
ENSONIT00000021623	cadherin 26 [Source:HGNC Symbol;Acc:15902]	0.0253477	0.117257	16.7725	13.0995	0.0793396	0.478066	0.209967	0.173948
ENSONIT00000017472	solute carrier family 2 (facilitated glucose transporter), member 8 [Source:HGNC Symbol;Acc:13812]	0.171018	0.29667	5.49658	7.18097	5.55369	8.87	5.93733	6.84606
ENSONIT00000001309	ectonucleotide pyrophosphatase/phosphodiesterase 5 (putative) [Source:HGNC Symbol;Acc:13717]	0.0430224	0.696565	3.01331	3.54349	6.7331	4.05707	7.40002	4.23177
ENSONIT00000011348	NEDD4 binding protein 2 [Source:HGNC Symbol;Acc:29851]	0.158803	1.24319	4.79015	6.188	5.90737	9.96435	6.40458	10.3389
ENSONIT00000003759	A kinase (PRKA) anchor protein 13 [Source:HGNC Symbol;Acc:371]	0.325043	0.852055	4.60315	8.38733	6.54527	8.17387	5.97626	9.28177
ENSONIT00000018355	catenin (cadherin-associated protein), alpha 2 [Source:HGNC Symbol;Acc:2510]	0.836317	1.38878	1.76874	1.32755	7.31617	6.21827	7.5441	7.8117
ENSONIT00000011637	Rho GTPase activating protein 27 [Source:HGNC Symbol;Acc:31813]	1.95033	2.33705	5.90109	10.6003	5.00138	6.37069	4.64858	2.94289
ENSONIT00000026193	serine-rich and transmembrane domain containing 1 [Source:HGNC Symbol;Acc:33792]	0.361539	0.836227	14.9102	24.7175	1.13163	2.13085	1.23315	1.44728
ENSONIT00000014135	spleen tyrosine kinase [Source:HGNC Symbol;Acc:11491]	0.920281	1.44439	12.54	21.3735	1.64601	3.40936	2.53037	4.02231
ENSONIT00000009261	alanyl-tRNA synthetase 2, mitochondrial (putative) [Source:HGNC Symbol;Acc:21022]	1.2688	2.36668	5.40331	5.14473	5.28452	9.55265	5.6838	4.77486
ENSONIT00000017096	zinc finger protein 683 [Source:HGNC Symbol;Acc:28495]	1.82006	4.41342	14.5279	14.3649	0.918848	2.83749	0.457727	1.39338
ENSONIT00000014028	acyl-CoA dehydrogenase family, member 8 [Source:HGNC Symbol;Acc:87]	2.55752	3.07149	8.61201	6.64561	2.84799	4.05828	3.73856	4.52836
ENSONIT00000011942	neural cell adhesion molecule 1 [Source:HGNC Symbol;Acc:7656]	1.08871	2.02351	5.76023	8.35165	4.77688	8.15835	6.13851	7.60466
ENSONIT00000010466	adaptor-related protein complex 4, epsilon 1 subunit [Source:HGNC Symbol;Acc:573]	0.560877	2.1761	3.14306	4.29527	6.22945	6.09959	7.97845	6.49779
ENSONIT00000016485	neutrophil cytosolic factor 4, 40kDa [Source:HGNC Symbol;Acc:7662]	1.28798	0.947883	6.44748	8.95058	7.87964	5.79689	2.45329	3.21409
ENSONIT00000002045	solute carrier family 44, member 1 [Source:HGNC Symbol;Acc:18798]	0.0308961	0.214385	1.06775	0.997932	7.5431	10.4888	9.51448	13.9582
ENSONIT00000023998	ATP-binding cassette, sub-family A (ABC1), member 5 [Source:HGNC Symbol;Acc:35]	0.0622214	1.41038	3.41186	4.59557	5.80372	9.68148	8.94387	11.237
ENSONIT00000020859	v-src sarcoma (Schmidt-Ruppin A-2) viral oncogene homolog (avian) [Source:HGNC Symbol;Acc:11283]	0.995912	2.5693	10.096	13.6918	3.11725	4.8764	4.01282	5.01629
ENSONIT00000016892	slingshot homolog 1 (Drosophila) [Source:HGNC Symbol;Acc:30579]	0.177483	1.32276	6.37905	8.68385	5.83306	9.6237	5.83265	9.63099
ENSONIT00000000331	solute carrier family 5 (sodium-dependent vitamin transporter), member 6 [Source:HGNC Symbol;Acc:11041]	1.55042	0.7471	1.45861	1.35628	7.431	5.55892	7.88516	4.43323
ENSONIT00000009910	protein O-linked mannose beta1,2-N-acetylglucosaminyltransferase [Source:HGNC Symbol;Acc:19139]	0.72363	0.727709	1.58023	2.35423	6.69651	7.56566	9.41284	5.14582
ENSONIT00000012207	THAP domain containing 6 [Source:HGNC Symbol;Acc:23189]	1.00037	1.85107	5.43939	6.8393	7.04525	9.43367	5.02069	4.91995
ENSONIT00000010225	T-cell lymphoma invasion and metastasis 2 [Source:HGNC Symbol;Acc:11806]	0.580159	0.782768	6.58863	8.95953	5.29645	6.06937	6.04839	4.56885
ENSONIT00000014006	protein serine kinase H1 [Source:HGNC Symbol;Acc:9529]	0.331618	0.219149	5.17362	7.80383	5.33819	8.71151	7.70994	8.10049
ENSONIT00000016154	N-acetyltransferase 14 (GCN5-related, putative) [Source:HGNC Symbol;Acc:28918]	0.886354	0.341684	3.60775	3.22074	9.24776	15.4979	4.89473	9.71523
ENSONIT00000003839	neurobeachin-like 2 [Source:HGNC Symbol;Acc:31928]	2.68306	1.043	6.28903	11.1382	4.72835	7.53025	4.94013	4.34523
ENSONIT00000016750	Rho guanine nucleotide exchange factor (GEF) 12 [Source:HGNC Symbol;Acc:14193]	0.525153	0.670158	7.61005	11.0352	1.8138	3.67151	8.83254	4.80513
ENSONIT00000026368		0.0928276	0.214707	17.0455	23.9613	0.799025	2.29786	0.949861	1.83145
ENSONIT00000011121	KN motif and ankyrin repeat domains 4 [Source:HGNC Symbol;Acc:27263]	1.55305	2.11844	9.05549	13.9662	5.79593	5.72674	2.51277	4.83925
ENSONIT00000021203	glutaminase [Source:HGNC Symbol;Acc:4331]	0.501686	0.446301	9.06909	11.1144	5.13368	8.18822	4.23092	4.76697
ENSONIT00000014848	mirror-image polydactyly 1 [Source:HGNC Symbol;Acc:21460]	3.32383	4.42054	3.40779	2.54976	5.46196	10.1868	6.76174	4.41937
ENSONIT00000009262	protein kinase, X-linked [Source:HGNC Symbol;Acc:9441]	1.14487	1.71345	5.21342	5.98188	8.64258	6.50954	4.03624	5.08372
ENSONIT00000019561		1.33996	0.427488	10.4966	15.2476	4.19415	4.46619	3.01692	1.84966
ENSONIT00000014390	apoptotic peptidase activating factor 1 [Source:HGNC Symbol;Acc:576]	0.0163683	0.151438	6.62222	6.18567	5.3283	9.87876	7.08241	11.111
ENSONIT00000007337	protein tyrosine phosphatase, receptor type, K [Source:HGNC Symbol;Acc:9674]	0.230899	1.33515	10.3869	13.9914	4.42669	8.23332	4.03624	7.51005
ENSONIT00000016227	nuclear fragile X mental retardation protein interacting protein 2 [Source:HGNC Symbol;Acc:17634]	0.03225	0.149186	2.45199	1.7361	8.88306	15.7383	7.7314	13.5555
ENSONIT00000011779	TELO2 interacting protein 1 [Source:HGNC Symbol;Acc:29029]	1.40575	3.73571	3.81765	3.30073	9.59589	8.95514	4.29929	7.52598
ENSONIT00000016901	methyltransferase like 24 [Source:HGNC Symbol;Acc:21566]	10.8433	10.107	6.16486	6.76656	1.09757	1.01745	1.20917	0.80212
ENSONIT00000001984	UDP-Gal:betaGlcNAc beta 1,4- galactosyltransferase, polypeptide 1 [Source:HGNC Symbol;Acc:924]	0.159133	0.920173	4.87626	8.30955	7.84498	8.8163	6.47456	8.37235
ENSONIT00000009974	Rho GTPase activating protein 27 [Source:HGNC Symbol;Acc:31813]	0.883188	2.09953	10.8976	20.2063	4.377	6.07293	3.33517	5.31728
ENSONIT00000005395	solute carrier family 25, member 48 [Source:HGNC Symbol;Acc:30451]	0.194412	1.64879	2.12015	4.32584	7.30224	9.93057	9.91508	10.2285
ENSONIT00000014332	myocyte enhancer factor 2C [Source:HGNC Symbol;Acc:6996]	0.701539	0.20283	3.25284	5.61765	6.86204	8.06278	8.75951	5.9928
ENSONIT00000014152	zinc finger, FYVE domain containing 16 [Source:HGNC Symbol;Acc:20756]	0.0566925	1.9997	3.05644	3.5631	7.63036	9.45606	8.95714	7.74049
ENSONIT00000003077	TRAF3 interacting protein 3 [Source:HGNC Symbol;Acc:30766]	4.67392	4.66822	12.2533	19.0422	1.16372	1.0852	1.69082	3.15887
ENSONIT00000023896		0.40015	0.520612	12.6996	17.556	4.65769	8.66719	2.07165	1.9737
ENSONIT00000011634		9.65407	7.72945	9.06813	9.69447	0.871664	0.437688	0.271389	0.318513
ENSONIT00000018244	phosphatidylinositol glycan anchor biosynthesis, class N [Source:HGNC Symbol;Acc:8967]	0.330959	1.02066	0.91502	1.24715	8.94342	4.88955	9.6866	6.97763
ENSONIT00000017745	shisa homolog 2 (Xenopus laevis) [Source:HGNC Symbol;Acc:20366]	12.2513	15.7245	7.14638	7.31954	0.22166	0.333907	0.448584	1.05296
ENSONIT00000021080	LETM1 domain containing 1 [Source:HGNC Symbol;Acc:24241]	2.39095	0.526685	3.33143	3.55488	6.50377	11.5419	7.87777	10.4502
ENSONIT00000024886	phosphatidylinositol-4-phosphate 5-kinase, type I, alpha [Source:HGNC Symbol;Acc:8994]	0.751323	0.165503	4.56659	6.79873	5.37526	8.85635	9.50096	9.10473
ENSONIT00000020854	microtubule associated monoxygenase, calponin and LIM domain containing 1 [Source:HGNC Symbol;Acc:20619]	0.135323	1.02842	3.56318	5.29707	10.1959	5.78808	6.38655	3.73671
ENSONIT00000010699	FERM, RhoGEF (ARHGEF) and pleckstrin domain protein 1 (chondrocyte-derived) [Source:HGNC Symbol;Acc:3591]	1.01057	2.33742	6.45537	9.42962	6.54335	5.18535	6.34345	4.32872
ENSONIT00000021163	post-GPI attachment to proteins 1 [Source:HGNC Symbol;Acc:25712]	0.307578	1.72773	1.88298	1.72673	8.21762	8.85689	9.95575	9.02093
ENSONIT00000011322	keratin 222 [Source:HGNC Symbol;Acc:28695]	0.763249	2.08634	6.71426	8.36695	6.51547	5.23458	6.38997	8.57091
ENSONIT00000003020	zinc finger protein 385D [Source:HGNC Symbol;Acc:26191]	0.321996	0.99302	17.7059	32.6166	1.34382	0.506077	1.01983	1.50381
ENSONIT00000025610		0.690032	0.819578	7.58811	9.7785	4.26129	6.15537	7.92406	5.95116
ENSONIT00000015528	collagen, type XVIII, alpha 1 [Source:HGNC Symbol;Acc:2195]	0.994855	1.24185	14.6477	26.9053	2.71852	4.20684	2.36223	3.83803
ENSONIT00000017107	tudor and KH domain containing [Source:HGNC Symbol;Acc:11713]	0.663834	0.133515	4.85433	7.52008	6.6852	8.16528	8.56471	8.38484
ENSONIT00000014890	tetratricopeptide repeat domain 37 [Source:HGNC Symbol;Acc:23639]	0.329197	0.0304568	7.08095	10.0091	7.10977	8.1645	6.5253	7.6659
ENSONIT00000024351	calcium/calmodulin-dependent protein kinase I [Source:HGNC Symbol;Acc:1459]	0.0648042	1.64879	6.30072	5.82592	6.49088	12.5278	8.24151	12.6744
ENSONIT00000012832	guanine nucleotide binding protein (G protein), alpha activating activity polypeptide O [Source:HGNC Symbol;Acc:4389]	3.71519	2.14828	6.63374	5.46871	3.45228	6.70588	7.32597	4.38203
ENSONIT00000023440	intracisternal A particle-promoted polypeptide [Source:HGNC Symbol;Acc:6108]	0.273857	1.34602	2.16102	1.99023	9.16116	9.11948	9.67442	11.0411
ENSONIT00000006890	leucine-rich repeat kinase 1 [Source:HGNC Symbol;Acc:18608]	0.0858655	0.28372	5.7484	11.4106	7.48697	12.5507	7.95541	13.3283
ENSONIT00000011164	heparan-alpha-glucosaminide N-acetyltransferase [Source:HGNC Symbol;Acc:26527]	1.738	1.55875	3.39956	5.86189	6.05064	7.69307	10.1624	5.25355
ENSONIT00000001718	axin 1 [Source:HGNC Symbol;Acc:903]	2.27874	0.973923	3.48106	5.20016	9.03199	9.051	6.6138	4.95763
ENSONIT00000005765	oxidoreductase NAD-binding domain containing 1 [Source:HGNC Symbol;Acc:25128]	1.89186	4.21952	3.30021	5.16492	9.72834	11.9467	6.48575	11.9009
ENSONIT00000008086	amyloid beta (A4) precursor protein-binding, family B, member 1 interacting protein [Source:HGNC Symbol;Acc:17379]	0.978408	0.707195	11.8769	23.1091	2.67966	2.16247	6.01887	4.73848
ENSONIT00000005070	tankyrase, TRF1-interacting ankyrin-related ADP-ribose polymerase [Source:HGNC Symbol;Acc:11941]	0.995077	1.41065	3.16529	4.21629	7.83683	10.3297	9.59562	12.9874
ENSONIT00000002238		1.2617	0.903272	5.10784	5.35278	8.18043	9.34841	7.08459	9.84374
ENSONIT00000019737	tripartite motif containing 45 [Source:HGNC Symbol;Acc:19018]	1.29454	1.37573	0.693247	0.621547	7.66591	6.10386	12.0019	8.06342
ENSONIT00000023151	HAUS augmin-like complex, subunit 4 [Source:HGNC Symbol;Acc:20163]	0.279237	0.258347	3.75718	2.40513	5.59377	7.76808	12.0279	8.55929
ENSONIT00000013054	IKAROS family zinc finger 1 (Ikaros) [Source:HGNC Symbol;Acc:13176]	9.69775	7.507	9.82021	14.9249	0.795579	2.67347	1.40999	2.23624
ENSONIT00000017523	protein inhibitor of activated STAT, 2 [Source:HGNC Symbol;Acc:17311]	0.161313	0.746222	8.73398	12.3528	5.6172	9.03214	7.42787	11.2084
ENSONIT00000015308	adenylosuccinate synthase like 1 [Source:HGNC Symbol;Acc:20093]	0.225467	0.312899	4.05185	7.69517	10.7976	5.74071	6.92131	4.87388
ENSONIT00000003554	DENN/MADD domain containing 3 [Source:HGNC Symbol;Acc:29134]	0.175725	1.51493	2.98862	3.04431	8.75043	14.0101	10.1426	15.9235
ENSONIT00000010404	secretion regulating guanine nucleotide exchange factor [Source:HGNC Symbol;Acc:17499]	0.241875	0.223779	3.25446	4.11456	8.47929	14.7119	10.0885	8.54827
ENSONIT00000001038	ankyrin repeat and SOCS box containing 16 [Source:HGNC Symbol;Acc:19768]	14.4919	11.6856	2.73645	4.31818	2.9824	2.29857	1.90031	1.77409
ENSONIT00000021762	nuclear receptor subfamily 2, group C, member 2 [Source:HGNC Symbol;Acc:7972]	0.0653177	0.302155	4.71032	7.94666	9.76236	12.0111	7.74985	14.2503
ENSONIT00000008266		1.10315	2.00866	4.05576	6.98725	8.63225	7.85746	8.55462	7.39582
ENSONIT00000005250	solute carrier family 25, member 35 [Source:HGNC Symbol;Acc:31921]	0.275689	0.637658	6.54231	8.90462	8.84491	4.87459	6.71665	5.87279
ENSONIT00000011869	fused in sarcoma [Source:HGNC Symbol;Acc:4010]	0.391286	0.678773	2.35894	1.91331	8.11392	9.14783	11.5349	7.1978
ENSONIT00000004046	diaphanous homolog 3 (Drosophila) [Source:HGNC Symbol;Acc:15480]	0.0754862	0.218246	3.26964	1.61529	7.59034	11.8344	11.4667	13.7384
ENSONIT00000015125	family with sequence similarity 3, member A [Source:HGNC Symbol;Acc:13749]	0.0895988	1.65791	8.216	11.3348	4.90785	8.66052	9.21188	9.63295
ENSONIT00000011292	cytohesin 1 interacting protein [Source:HGNC Symbol;Acc:9506]	0.399596	0.264072	18.6761	31.3757	0.982735	1.74954	2.41995	2.57899
ENSONIT00000024672		0.356535	0.659723	10.3502	10.3259	5.24506	10.4227	6.56686	9.62374
ENSONIT00000015365	mitogen-activated protein kinase kinase kinase 2 [Source:HGNC Symbol;Acc:6854]	4.86571	4.04564	1.64126	3.45821	6.47022	4.49846	9.56101	4.81948
ENSONIT00000015243	Rho GTPase activating protein 6 [Source:HGNC Symbol;Acc:676]	1.23916	0.809993	10.9978	16.9378	4.34237	5.20763	6.02483	4.45211
ENSONIT00000008171	tyrosine kinase, non-receptor, 2 [Source:HGNC Symbol;Acc:19297]	0.295522	1.23036	6.71792	9.36493	7.67748	9.24293	7.98703	8.47258
ENSONIT00000024502	Fas (TNFRSF6) binding factor 1 [Source:HGNC Symbol;Acc:24674]	0.346195	0.0421441	2.12419	2.923	9.52434	17.2254	10.725	19.2144
ENSONIT00000004196	RAS protein activator like 3 [Source:HGNC Symbol;Acc:26129]	0.292468	0.624432	17.9344	35.3036	2.39422	1.75028	2.18148	3.20356
ENSONIT00000013337	spastic paraplegia 11 (autosomal recessive) [Source:HGNC Symbol;Acc:11226]	1.0291	1.76537	7.94682	11.8046	5.56987	8.67344	8.2738	8.94051
ENSONIT00000021874		1.42033	3.16572	6.60427	7.99356	7.35562	9.74104	7.44925	7.47269
ENSONIT00000020741	zinc finger protein 281 [Source:HGNC Symbol;Acc:13075]	1.49296	0.113218	3.48483	4.99347	6.5116	10.0398	11.3532	9.08369
ENSONIT00000002117	calmodulin regulated spectrin-associated protein family, member 3 [Source:HGNC Symbol;Acc:29307]	2.48544	1.1802	3.60267	4.04937	8.65537	6.20874	8.14058	4.84766
ENSONIT00000021519	family with sequence similarity 120B [Source:HGNC Symbol;Acc:21109]	0.423617	0.057636	5.28187	5.83525	8.85261	14.7454	8.37794	13.5805
ENSONIT00000021022	5'-3' exoribonuclease 1 [Source:HGNC Symbol;Acc:30654]	0.179302	0.884732	3.38194	4.10543	8.47445	8.03148	10.9849	8.03212
ENSONIT00000021930	UDP-N-acetyl-alpha-D-galactosamine:polypeptide N-acetylgalactosaminyltransferase 11 (GalNAc-T11) [Source:HGNC Symbol;Acc:19875]	1.02158	0.814786	11.3464	12.6676	3.69377	6.56084	6.96889	8.15884
ENSONIT00000008661	vacuolar protein sorting 13 homolog B (yeast) [Source:HGNC Symbol;Acc:2183]	0.487877	1.81021	3.61803	4.21313	8.9	10.8189	10.0761	11.5234
ENSONIT00000022624	v-ski sarcoma viral oncogene homolog (avian) [Source:HGNC Symbol;Acc:10896]	0.750421	2.47003	11.6504	22.7001	3.52328	5.57961	7.17242	7.13042
ENSONIT00000004566		0.764868	0.353823	4.61199	8.18791	8.99487	12.6739	8.88072	9.63545
ENSONIT00000015462		0.853322	1.33225	1.24842	2.06714	7.71233	7.04108	13.5236	10.1868
ENSONIT00000011295	UDP-N-acetyl-alpha-D-galactosamine:polypeptide N-acetylgalactosaminyltransferase 5 (GalNAc-T5) [Source:HGNC Symbol;Acc:4127]	0.105545	0.427215	4.66891	5.89485	9.33272	16.6092	9.26996	12.5395
ENSONIT00000016377	chloride channel, voltage-sensitive 3 [Source:HGNC Symbol;Acc:2021]	0.146154	1.29586	6.25201	7.72361	7.12889	12.4043	10.1126	9.02681
ENSONIT00000001164	zinc finger protein 652 [Source:HGNC Symbol;Acc:29147]	1.18767	1.78187	2.41095	3.07582	13.3126	8.47561	6.96015	8.57258
ENSONIT00000021617		0.216014	0.399706	3.34446	5.20961	12.6437	7.33335	7.72576	6.39898
ENSONIT00000019890	coiled-coil domain containing 37 [Source:HGNC Symbol;Acc:26842]	0.0724349	1.25655	0.734303	1.75471	14.1136	11.0145	9.01784	10.3352
ENSONIT00000009316	leucine rich repeat containing 8 family, member A [Source:HGNC Symbol;Acc:19027]	0.0517132	0.239222	6.3147	10.6204	8.41697	7.13207	9.15946	7.95524
ENSONIT00000003814	core-binding factor, runt domain, alpha subunit 2; translocated to, 3 [Source:HGNC Symbol;Acc:1537]	21.0254	17.5523	2.37397	3.69165	0.108958	0.410333	0.508854	0.258792
ENSONIT00000004308	sex comb on midleg-like 2 (Drosophila) [Source:HGNC Symbol;Acc:10581]	11.2241	12.5618	6.57621	10.6551	3.44709	4.90813	2.79336	4.81408
ENSONIT00000004316	axin 2 [Source:HGNC Symbol;Acc:904]	1.0715	0.979812	14.1807	12.2473	5.77174	3.28981	3.04763	1.98079
ENSONIT00000003008	polymerase (RNA) mitochondrial (DNA directed) [Source:HGNC Symbol;Acc:9200]	0.565299	1.06979	3.11793	3.99299	12.0106	10.2982	8.43877	9.02243
ENSONIT00000022778	G protein-coupled receptor, family C, group 5, member C [Source:HGNC Symbol;Acc:13309]	0.491831	0.455035	20.8728	20.3605	0.769727	2.08712	2.03704	2.13761
ENSONIT00000021836		11.6334	7.6879	9.08745	11.6901	2.08075	3.39562	1.45762	1.14048
ENSONIT00000023020		0.144471	0.572839	23.6898	24.4539	0.2907	1.43536	0.155875	0.761274
ENSONIT00000007209	asparaginyl-tRNA synthetase 2, mitochondrial (putative) [Source:HGNC Symbol;Acc:26274]	0.0876924	0.405659	5.45508	5.33441	10.842	10.7504	7.90492	5.19041
ENSONIT00000009102	R-spondin 3 [Source:HGNC Symbol;Acc:20866]	15.1846	23.0208	8.29052	10.5098	0.1997	0.601652	0.621758	0.693235
ENSONIT00000003649	unc-51-like kinase 3 (C. elegans) [Source:HGNC Symbol;Acc:19703]	0.0436604	0.20197	2.77634	2.18583	11.4794	8.955	9.99884	9.28818
ENSONIT00000020191		0.11912	1.51536	3.34826	6.02778	7.64344	7.44197	13.4079	7.59553
ENSONIT00000019850	insulin-like growth factor 2 receptor [Source:HGNC Symbol;Acc:5467]	0.0416486	0.597257	3.23566	5.87866	10.5202	7.61939	10.8613	6.21166
ENSONIT00000019751		0.254416	0.196152	16.0023	18.7634	3.38442	4.89833	5.06202	7.27469
ENSONIT00000020398		0.100771	0.932322	4.99172	5.96726	12.1436	12.4725	7.56173	11.5257
ENSONIT00000021842	paired-like homeodomain 1 [Source:HGNC Symbol;Acc:9004]	20.0208	15.5364	4.47749	6.4245	0.204124	0.768725	0.222436	0.298354
ENSONIT00000003168	phosphatidylinositol-4-phosphate 5-kinase, type I, gamma [Source:HGNC Symbol;Acc:8996]	0.0958499	0.147798	2.90029	2.71752	14.1007	11.4491	7.92413	15.3296
ENSONIT00000018955	interleukin 16 [Source:HGNC Symbol;Acc:5980]	7.29857	9.16634	14.2134	27.0408	1.80898	1.40144	1.83448	3.13511
ENSONIT00000017736	solute carrier family 39 (zinc transporter), member 14 [Source:HGNC Symbol;Acc:20858]	1.36848	2.69977	3.95043	5.65517	8.50383	12.051	11.3358	10.427
ENSONIT00000015131	paraspeckle component 1 [Source:HGNC Symbol;Acc:20320]	0.23824	0.36736	4.61071	4.06127	9.75625	8.23765	10.5831	7.24357
ENSONIT00000000578	mannosidase, beta A, lysosomal [Source:HGNC Symbol;Acc:6831]	0.278797	0.644847	5.77032	7.91691	10.1445	9.20182	8.99989	9.07458
ENSONIT00000022967	diacylglycerol kinase, zeta [Source:HGNC Symbol;Acc:2857]	1.00176	1.40678	5.81128	8.27211	8.09089	6.03075	10.4075	8.49093
ENSONIT00000001451		1.43109	3.31007	2.63774	3.57463	9.22753	9.44678	12.3286	9.00243
ENSONIT00000006075	notchless homolog 1 (Drosophila) [Source:HGNC Symbol;Acc:19889]	1.1616	2.88577	6.70064	6.0911	10.571	15.214	7.35809	8.8572
ENSONIT00000019168	harbinger transposase derived 1 [Source:HGNC Symbol;Acc:26522]	1.0096	1.0989	3.39334	6.17026	10.1309	7.98056	11.3725	8.21893
ENSONIT00000013178	ubiquitin specific peptidase 6 (Tre-2 oncogene) [Source:HGNC Symbol;Acc:12629]	0.182139	0.99302	3.72281	5.18965	8.65336	9.60013	13.3505	16.3457
ENSONIT00000003663	aminoadipate-semialdehyde dehydrogenase [Source:HGNC Symbol;Acc:23993]	0.50835	0.994904	3.76592	5.80997	12.5763	17.7463	9.11727	15.3965
ENSONIT00000003805	acyl-CoA synthetase family member 3 [Source:HGNC Symbol;Acc:27288]	1.33069	1.58051	3.16529	3.81406	10.3565	6.61345	11.1454	6.19072
ENSONIT00000024969		1.35935	2.13801	3.25716	5.5322	10.4669	9.74232	10.9157	5.81476
ENSONIT00000012728	GTP binding protein 3 (mitochondrial) [Source:HGNC Symbol;Acc:14880]	3.06494	1.21261	2.5087	1.5631	8.39424	8.74692	12.0654	8.18723
ENSONIT00000021162	DNA (cytosine-5-)-methyltransferase 3-like [Source:HGNC Symbol;Acc:2980]	0.0281142	0.0975408	1.91083	2.42911	13.3978	10.5386	10.7263	8.4569
ENSONIT00000024468	Ellis van Creveld syndrome 2 [Source:HGNC Symbol;Acc:19747]	0.348257	1.47092	7.99579	14.5987	9.64466	18.9193	8.1969	16.357
ENSONIT00000003184	phosphatidylserine synthase 1 [Source:HGNC Symbol;Acc:9587]	0.131539	0.20283	3.67713	4.36666	12.7634	9.71668	9.65682	8.60054
ENSONIT00000008884	pleckstrin and Sec7 domain containing [Source:HGNC Symbol;Acc:9507]	2.03059	1.58672	5.60143	8.39042	8.24541	8.4746	10.496	8.6779
ENSONIT00000010900	transporter 1, ATP-binding cassette, sub-family B (MDR/TAP) [Source:HGNC Symbol;Acc:43]	0.138866	0.0642385	11.5947	22.3518	8.34542	16.3691	6.30632	12.5315
ENSONIT00000016502	phospholipase A2, group VI (cytosolic, calcium-independent) [Source:HGNC Symbol;Acc:9039]	2.37443	0.881429	6.68629	4.59212	10.3223	14.7893	7.08468	12.5897
ENSONIT00000015431	Hoxc5a [Source:UniProtKB/TrEMBL;Acc:C1KFZ2]	2.60971	0.832576	23.1799	32.1668	0.42251	0.212155	0.482337	1.33803
ENSONIT00000015030	vang-like 1 (van gogh, Drosophila) [Source:HGNC Symbol;Acc:15512]	0.392528	0.0907904	7.47009	13.3547	9.64475	11.1973	9.2572	12.7278
ENSONIT00000016975	ubiquitin protein ligase E3B [Source:HGNC Symbol;Acc:13478]	0.0192776	0.178353	4.99222	7.3266	11.7662	9.40764	10.1165	6.61459
ENSONIT00000006035	listerin E3 ubiquitin protein ligase 1 [Source:HGNC Symbol;Acc:13082]	0.198039	1.05084	4.89019	5.84472	11.814	8.76094	10.0527	6.63531
ENSONIT00000025269		3.11952	1.09323	19.7323	24.8844	1.33149	2.45146	2.94793	5.02754
ENSONIT00000006632	ring finger protein 213 [Source:HGNC Symbol;Acc:14539]	0.670876	0.538536	9.6559	14.6606	7.93011	12.8948	8.96072	10.3316
ENSONIT00000004205	tripartite motif containing 25 [Source:HGNC Symbol;Acc:12932]	1.18435	0.547873	10.5874	15.8117	10.1945	9.49331	5.25153	7.58575
ENSONIT00000010152	acyl-CoA binding domain containing 4 [Source:HGNC Symbol;Acc:23337]	1.84385	0.878039	14.2438	13.546	6.95955	12.2737	4.25438	8.31152
ENSONIT00000010455	spleen focus forming virus (SFFV) proviral integration oncogene spi1 [Source:HGNC Symbol;Acc:11241]	0.160371	0.185467	22.3541	33.2379	1.12943	0.756162	3.7118	2.79722
ENSONIT00000008723	shroom family member 4 [Source:HGNC Symbol;Acc:29215]	0.247169	0.678886	5.43842	10.6779	9.86405	19.3023	11.8404	18.0927
ENSONIT00000021404	cyclin G associated kinase [Source:HGNC Symbol;Acc:4113]	0.155062	0.143461	5.22309	7.69629	8.10536	9.724	14.0156	7.82119
ENSONIT00000017875		5.79295	5.12526	14.2365	21.5398	4.11195	7.38826	3.40883	5.81104
ENSONIT00000023795	WD repeat domain 82 [Source:HGNC Symbol;Acc:28826]	0.136025	0.31462	5.68812	5.36377	14.5824	12.4265	7.35705	12.135
ENSONIT00000017706	KIAA1407 [Source:HGNC Symbol;Acc:29272]	0.207925	0.961849	0.841002	0.460164	10.8469	14.9781	15.9289	14.9558
ENSONIT00000012507	transforming, acidic coiled-coil containing protein 2 [Source:HGNC Symbol;Acc:11523]	3.26523	2.60082	7.92153	15.6569	9.7127	12.49	6.93309	7.55575
ENSONIT00000016593	F-box/WD40-repeat protein [Source:UniProtKB/TrEMBL;Acc:Q8QGS8]	0.911398	1.28824	6.78943	6.86881	11.6486	7.75902	8.51174	10.5978
ENSONIT00000023754	chromosome 16 open reading frame 13 [Source:HGNC Symbol;Acc:14141]	0.497771	0.921062	9.40413	6.21675	10.1273	16.4292	7.85848	9.96316
ENSONIT00000023835	widely interspaced zinc finger motifs [Source:HGNC Symbol;Acc:30917]	0.0487757	0.225633	4.49509	6.1048	11.6793	17.1911	11.6694	15.3275
ENSONIT00000019739	peroxisomal biogenesis factor 16 [Source:HGNC Symbol;Acc:8857]	0.72097	0.694824	5.62001	8.05343	8.27445	13.5977	13.3202	12.3691
ENSONIT00000024339	inositol polyphosphate-5-phosphatase, 145kDa [Source:HGNC Symbol;Acc:6079]	1.14801	0.783534	22.582	40.9098	1.94393	3.90442	2.32006	3.92833
ENSONIT00000000971	ataxia telangiectasia and Rad3 related [Source:HGNC Symbol;Acc:882]	0.24171	0.649239	3.98446	3.07248	11.0434	21.2679	12.7578	18.4422
ENSONIT00000002303	ARP8 actin-related protein 8 homolog (yeast) [Source:HGNC Symbol;Acc:14672]	0.127998	0.666125	5.83908	4.51327	11.9691	18.86	10.1038	13.3405
ENSONIT00000007486	nuclear factor of activated T-cells 5, tonicity-responsive [Source:HGNC Symbol;Acc:7774]	0.15265	0.823839	2.25869	2.96744	10.2727	10.3965	15.4298	10.1652
ENSONIT00000023860	huntingtin [Source:HGNC Symbol;Acc:4851]	0.223354	1.26114	3.74144	5.08534	8.85196	11.7858	15.3102	13.1262
ENSONIT00000020024	Rho GTPase activating protein 25 [Source:HGNC Symbol;Acc:28951]	1.11307	0.662013	12.2655	23.6768	11.2482	7.19754	3.51758	6.65634
ENSONIT00000006707	serine/threonine kinase 4 [Source:HGNC Symbol;Acc:11408]	0.122909	0.663329	4.32317	4.89621	7.95068	14.971	15.8107	15.932
ENSONIT00000022835	ras homolog family member T1 [Source:HGNC Symbol;Acc:21168]	0.0311766	0.360552	3.03121	4.51467	9.51446	10.6575	15.7989	8.00524
ENSONIT00000007658	epithelial splicing regulatory protein 1 [Source:HGNC Symbol;Acc:25966]	1.48627	0.528876	21.5336	21.6796	3.71273	5.2559	1.72695	1.83068
ENSONIT00000017680	WD repeat and FYVE domain containing 3 [Source:HGNC Symbol;Acc:20751]	2.27108	2.14405	4.62113	7.139	8.46864	11.3639	13.3217	10.9302
ENSONIT00000023060	pleckstrin homology domain containing, family M (with RUN domain) member 1 [Source:HGNC Symbol;Acc:29017]	0.384831	0.890102	7.26155	11.5702	8.37156	7.80238	12.6947	6.81131
ENSONIT00000000043	pseudouridylate synthase 10 [Source:HGNC Symbol;Acc:26505]	0.151806	0.263342	3.8648	3.86133	12.1166	13.6893	12.6303	10.7215
ENSONIT00000014965	insulin receptor substrate 4 [Source:HGNC Symbol;Acc:6128]	1.05533	0.665712	2.67016	2.69595	9.42923	10.3138	15.6137	9.55748
ENSONIT00000021218	patatin-like phospholipase domain containing 8 [Source:HGNC Symbol;Acc:28900]	7.43229	6.31626	5.03333	5.36497	7.26982	12.345	9.06743	12.751
ENSONIT00000016031	pyroglutamyl-peptidase I [Source:HGNC Symbol;Acc:13568]	0.683668	0.451801	6.75062	8.30711	12.6866	10.1311	8.70888	11.8409
ENSONIT00000008399	karyopherin alpha 3 (importin alpha 4) [Source:HGNC Symbol;Acc:6396]	0.273727	0.271338	3.47762	2.84183	12.9129	12.2611	12.1754	10.3091
ENSONIT00000005485	nuclear factor of kappa light polypeptide gene enhancer in B-cells 1 [Source:HGNC Symbol;Acc:7794]	0.505846	0.864786	9.26279	14.0891	12.2535	12.3921	6.86929	12.8541
ENSONIT00000004487	lysyl oxidase [Source:HGNC Symbol;Acc:6664]	6.50244	7.17288	21.6193	39.2587	0.313122	1.41505	0.560563	0.772318
ENSONIT00000019520	kelch repeat and BTB (POZ) domain containing 4 [Source:HGNC Symbol;Acc:23761]	12.5455	12.0982	4.92916	5.41981	6.77037	8.71535	4.75241	8.54637
ENSONIT00000016051		0.0553971	0.128132	2.98661	3.93647	11.8776	22.2021	14.0903	26.0727
ENSONIT00000013520	gigaxonin [Source:HGNC Symbol;Acc:4137]	0.341187	1.0259	9.07139	6.81416	8.16969	16.1677	11.4711	19.5311
ENSONIT00000020334	polymerase (DNA directed) kappa [Source:HGNC Symbol;Acc:9183]	0.117624	0.108824	2.74253	2.24153	12.7386	9.48375	13.5031	7.73559
ENSONIT00000007971		11.8452	19.6073	14.8751	17.5932	1.0274	2.35515	1.4464	2.75854
ENSONIT00000003402		0.221291	0.703778	5.51908	9.36634	10.5629	8.02116	12.8988	9.69692
ENSONIT00000003263	SAM and SH3 domain containing 3 [Source:HGNC Symbol;Acc:15975]	0.516484	2.38922	19.9913	35.0605	3.23324	1.82644	5.5366	3.69204
ENSONIT00000001341	kelch-like 3 (Drosophila) [Source:HGNC Symbol;Acc:6354]	0.0351068	0.89321	2.78244	3.43961	10.9337	9.68358	15.5325	9.87772
ENSONIT00000007093	interferon regulatory factor 8 [Source:HGNC Symbol;Acc:5358]	0.334696	0.331775	22.2525	31.8911	1.34693	1.91628	5.4517	4.86712
ENSONIT00000008253	pleckstrin homology domain containing, family M (with RUN domain) member 2 [Source:HGNC Symbol;Acc:29131]	0.0403282	0.0932778	2.88035	5.60111	9.68809	12.7401	16.8404	11.7735
ENSONIT00000020088		0.239625	0.591193	3.82043	7.25819	11.6506	7.11804	13.7699	9.63812
ENSONIT00000024766	chloride intracellular channel 1 [Source:HGNC Symbol;Acc:2062]	0.243398	0.750629	13.7952	22.1	5.96781	11.4764	9.48792	7.7484
ENSONIT00000023855	G protein-coupled receptor kinase 4 [Source:HGNC Symbol;Acc:4543]	0.464299	0.165216	12.4911	19.4764	8.32839	8.6726	8.2315	11.3357
ENSONIT00000002565		0.846893	0.979417	9.73436	11.3216	10.0878	17.4146	8.87218	10.0899
ENSONIT00000022300	cartilage acidic protein 1 [Source:HGNC Symbol;Acc:14882]	0.112816	0.434899	8.14427	10.8103	11.241	11.1706	10.1697	8.96778
ENSONIT00000006537	coronin 7 [Source:HGNC Symbol;Acc:26161]	0.132526	0.408703	8.85468	11.058	7.3629	11.4038	13.3885	12.4545
ENSONIT00000009165		0.272029	1.16051	2.77717	4.84555	12.0813	10.1756	14.6247	8.55268
ENSONIT00000010123	protoporphyrinogen oxidase [Source:HGNC Symbol;Acc:9280]	1.29608	2.89787	8.81902	10.5588	10.8857	15.5834	8.84147	8.02961
ENSONIT00000001601	WD repeat containing planar cell polarity effector [Source:HGNC Symbol;Acc:28027]	0.584993	0.307516	1.5806	2.37619	16.4795	10.9078	11.3241	12.1195
ENSONIT00000011589	Rho guanine nucleotide exchange factor (GEF) 15 [Source:HGNC Symbol;Acc:15590]	0.920838	0.440662	11.4565	12.3928	7.45414	9.43222	10.2116	7.77192
ENSONIT00000010160	ral guanine nucleotide dissociation stimulator-like 3 [Source:HGNC Symbol;Acc:30282]	0.303867	1.91682	4.58246	6.95957	10.8946	10.3549	14.3756	7.75661
ENSONIT00000013897	dedicator of cytokinesis 5 [Source:HGNC Symbol;Acc:23476]	0.310293	0.593956	4.531	8.69753	12.7767	11.5531	12.5387	9.20282
ENSONIT00000013230	dual specificity phosphatase 8 [Source:HGNC Symbol;Acc:3074]	2.16254	2.72161	4.39624	5.87211	11.6464	9.59673	12.0249	11.4213
ENSONIT00000003710	insulin-like growth factor 1 receptor [Source:HGNC Symbol;Acc:5465]	2.30899	2.67031	2.23432	2.72681	9.82453	9.32203	15.8989	8.50864
ENSONIT00000008125	SMAD specific E3 ubiquitin protein ligase 2 [Source:HGNC Symbol;Acc:16809]	0.238699	1.96304	4.87626	6.18219	9.87886	10.1919	15.2753	8.56953
ENSONIT00000022091	zinc finger, ZZ-type with EF-hand domain 1 [Source:HGNC Symbol;Acc:29027]	0.176195	0.76616	3.53984	4.40484	11.9675	11.6806	14.6053	10.6968
ENSONIT00000004190	RNA binding motif, single stranded interacting protein 1 [Source:HGNC Symbol;Acc:9907]	8.27554	6.63056	11.2654	13.3939	5.16364	9.30863	5.58733	6.83592
ENSONIT00000000502	vacuolar protein sorting 39 homolog (S. cerevisiae) [Source:HGNC Symbol;Acc:20593]	0.0704939	0.3261	3.45403	3.98462	9.63502	14.9573	17.2089	12.6316
ENSONIT00000013241	lysine (K)-specific demethylase 4A [Source:HGNC Symbol;Acc:22978]	0.218611	0.235965	4.9024	8.99105	13.115	21.9897	12.1505	20.3029
ENSONIT00000018398	solute carrier family 44, member 1 [Source:HGNC Symbol;Acc:18798]	0.313664	0.145099	10.4353	17.375	10.3578	17.9692	9.29248	17.3098
ENSONIT00000024810	zinc finger CCCH-type containing 7B [Source:HGNC Symbol;Acc:30869]	1.38955	1.19843	5.51303	8.22834	9.47275	10.2164	14.035	8.79498
ENSONIT00000008588	NADH dehydrogenase (ubiquinone) complex I, assembly factor 5 [Source:HGNC Symbol;Acc:15899]	0.836255	1.10527	11.0372	10.5149	8.78738	14.3638	9.80854	14.0395
ENSONIT00000003741	deafness, autosomal dominant 5 [Source:HGNC Symbol;Acc:2810]	1.86554	2.70938	15.8531	28.3765	7.87617	10.8418	5.2638	9.05584
ENSONIT00000009972	microtubule-associated protein 4 [Source:HGNC Symbol;Acc:6862]	1.35577	0.418114	8.45466	12.2614	10.0433	17.0468	11.1865	9.09719
ENSONIT00000006435	TAR (HIV-1) RNA binding protein 2 [Source:HGNC Symbol;Acc:11569]	0.681247	0.262617	4.68254	6.96793	12.1721	7.6288	13.5545	6.81777
ENSONIT00000001100	N(alpha)-acetyltransferase 30, NatC catalytic subunit [Source:HGNC Symbol;Acc:19844]	1.34515	0.746709	4.33885	4.75029	9.7681	8.62578	15.6782	9.41569
ENSONIT00000002279	tRNA methyltransferase 44 homolog (S. cerevisiae) [Source:HGNC Symbol;Acc:26653]	0.324021	1.72373	3.88196	4.55259	12.424	7.48612	14.6989	11.8962
ENSONIT00000016864	ras responsive element binding protein 1 [Source:HGNC Symbol;Acc:10449]	2.385	0.991431	5.0594	7.74486	8.65202	14.1734	15.2897	19.9685
ENSONIT00000023346	chromosome 10 open reading frame 11 [Source:HGNC Symbol;Acc:23405]	17.8776	18.129	3.81458	5.92611	5.51309	5.39816	4.20537	2.26635
ENSONIT00000019039	COBW domain containing 1 [Source:HGNC Symbol;Acc:17134]	0.112304	0.129877	3.75178	2.53915	15.0273	20.5189	12.5312	19.3312
ENSONIT00000001079		0.177653	0.273937	4.74794	7.10888	13.7162	18.0094	12.8114	9.00807
ENSONIT00000017339	cyclin M4 [Source:HGNC Symbol;Acc:105]	0.829493	1.07921	3.17724	4.57701	10.0609	16.0723	17.4682	18.4558
ENSONIT00000019916	kaptin (actin binding protein) [Source:HGNC Symbol;Acc:6404]	4.82107	2.18647	9.12562	11.6534	9.32041	12.3687	8.29105	12.704
ENSONIT00000004843	acetylcholinesterase [Source:HGNC Symbol;Acc:108]	0.197518	0.609137	4.30803	7.53165	12.1072	19.5575	15.2064	14.6654
ENSONIT00000004589	zinc finger protein 513 [Source:HGNC Symbol;Acc:26498]	1.00525	1.96741	3.11778	4.66226	11.0732	13.8549	16.6917	15.3006
ENSONIT00000003820	galactosamine (N-acetyl)-6-sulfate sulfatase [Source:HGNC Symbol;Acc:4122]	0.274247	0.543707	8.68349	14.9322	11.5272	7.9433	11.5686	8.51388
ENSONIT00000009536		0.763994	2.51113	3.12206	4.62146	14.4424	11.7548	13.7542	9.45099
ENSONIT00000001576		0.965233	1.67441	13.5655	16.9653	6.87328	5.23381	10.7234	6.37549
ENSONIT00000013129	translocase of inner mitochondrial membrane 44 homolog (yeast) [Source:HGNC Symbol;Acc:17316]	0.0922046	0.213266	2.80415	2.01026	17.5327	10.7601	11.7262	9.72856
ENSONIT00000025450	mutL homolog 3 (E. coli) [Source:HGNC Symbol;Acc:7128]	0.0350174	0.283479	2.12185	3.38371	17.1259	18.9876	12.9762	20.5061
ENSONIT00000003377	Rac/Cdc42 guanine nucleotide exchange factor (GEF) 6 [Source:HGNC Symbol;Acc:685]	1.39584	2.87633	13.5772	23.3213	8.97642	8.25679	8.33484	8.54848
ENSONIT00000021504	protein disulfide isomerase family A, member 5 [Source:HGNC Symbol;Acc:24811]	0.158217	0.36595	4.73882	5.25938	12.0092	11.563	15.4379	7.75865
ENSONIT00000024028	protein kinase, AMP-activated, gamma 1 non-catalytic subunit [Source:HGNC Symbol;Acc:9385]	0.0630206	1.31188	6.79521	8.95636	14.6957	22.5831	10.8705	20.6868
ENSONIT00000019080	importin 11 [Source:HGNC Symbol;Acc:20628]	0.253374	0.586045	4.19336	3.95553	13.7466	12.8427	14.3007	11.8091
ENSONIT00000021464	mitogen-activated protein kinase kinase kinase kinase 4 [Source:HGNC Symbol;Acc:6866]	0.515596	1.8261	5.88759	8.02318	14.6002	14.9283	11.4938	11.6007
ENSONIT00000013857	xenotropic and polytropic retrovirus receptor 1 [Source:HGNC Symbol;Acc:12827]	0.0892109	0.137561	3.30232	5.21867	13.3567	13.8109	15.7938	14.4039
ENSONIT00000022485	integrin alpha FG-GAP repeat containing 2 [Source:HGNC Symbol;Acc:30879]	0.276614	0.213266	7.7539	7.17242	9.4518	10.3253	15.1182	15.397
ENSONIT00000020828	WD repeat domain 26 [Source:HGNC Symbol;Acc:21208]	0.196576	1.06091	4.90645	8.09538	10.2549	7.26048	17.3529	9.48046
ENSONIT00000003583	far upstream element (FUSE) binding protein 3 [Source:HGNC Symbol;Acc:4005]	0.147461	1.70537	8.11991	8.39468	11.4236	8.86495	13.0233	6.7885
ENSONIT00000004902	acyl-CoA oxidase 3, pristanoyl [Source:HGNC Symbol;Acc:121]	2.42096	2.18521	3.80923	2.49528	13.3996	16.6353	13.0912	18.4879
ENSONIT00000020161		0.144447	0.6682	6.47849	10.7567	8.74108	10.6702	17.4317	9.38945
ENSONIT00000004651	patatin-like phospholipase domain containing 4 [Source:HGNC Symbol;Acc:24887]	0.482993	0.930956	5.26724	9.53363	13.9841	16.321	13.2185	8.93082
ENSONIT00000025683	zinc finger and BTB domain containing 49 [Source:HGNC Symbol;Acc:19883]	0.500699	1.46286	3.06005	4.25589	14.9298	16.4637	14.4971	16.8185
ENSONIT00000012824	UDP-GlcNAc:betaGal beta-1,3-N-acetylglucosaminyltransferase 9 [Source:HGNC Symbol;Acc:28714]	1.38755	1.18865	11.2719	16.765	8.3645	11.6309	12.1949	9.93349
ENSONIT00000006945	breast cancer 2, early onset [Source:HGNC Symbol;Acc:1101]	0.0727417	0.82442	3.54964	3.24626	14.1506	27.5758	15.5069	24.664
ENSONIT00000007620	SET binding factor 2 [Source:HGNC Symbol;Acc:2135]	0.722286	0.261035	7.10891	11.5979	10.8624	15.4051	14.5947	14.3472
ENSONIT00000012767	oxysterol binding protein [Source:HGNC Symbol;Acc:8503]	0.944071	2.7451	4.1762	6.59231	12.3265	21.7481	15.8901	20.5003
ENSONIT00000001788	spermatogenesis associated 5 [Source:HGNC Symbol;Acc:18119]	1.27763	0.656693	5.05865	5.14563	15.774	10.5422	11.3211	9.06538
ENSONIT00000015473	activin A receptor, type IIA [Source:HGNC Symbol;Acc:173]	2.17131	1.55231	9.78694	8.35213	6.11668	11.1686	15.3699	11.9205
ENSONIT00000019004	polo-like kinase 2 [Source:HGNC Symbol;Acc:19699]	0.751649	1.3039	13.984	27.6836	7.49922	12.4043	11.3385	13.1104
ENSONIT00000000068		0.556965	0.135604	2.40436	2.14614	14.2219	12.8542	16.5976	11.7347
ENSONIT00000014721		0.569395	0.557189	5.15663	6.27188	14.0522	18.0187	14.1711	17.283
ENSONIT00000024467	xylosyltransferase II [Source:HGNC Symbol;Acc:15517]	0.523522	1.98145	3.54176	4.70136	10.614	14.3057	19.2711	15.3913
ENSONIT00000015673	CTTNBP2 N-terminal like [Source:HGNC Symbol;Acc:25330]	0.566535	0.818985	21.276	31.0699	4.54404	9.01548	7.64319	9.63859
ENSONIT00000024582	chromosome 14 open reading frame 102 [Source:HGNC Symbol;Acc:20186]	0.696448	0.991299	4.27068	4.11447	14.0018	17.5978	15.1056	18.28
ENSONIT00000018404	solute carrier family 35 (UDP-galactose transporter), member A2 [Source:HGNC Symbol;Acc:11022]	1.12406	3.21893	6.90609	5.96465	9.04719	8.83335	17.1356	15.2746
ENSONIT00000025104	retinoic acid receptor, alpha [Source:HGNC Symbol;Acc:9864]	12.9076	17.913	10.2137	16.5806	5.92091	9.12907	5.33516	5.85432
ENSONIT00000001033	ataxin 7-like 3 [Source:HGNC Symbol;Acc:25416]	5.91301	8.12471	2.64374	3.24616	12.6441	13.388	13.2078	15.4008
ENSONIT00000007289	solute carrier family 25, member 44 [Source:HGNC Symbol;Acc:29036]	0.0652143	1.50838	3.99668	2.73831	15.3093	14.452	15.0939	17.9759
ENSONIT00000024381	DnaJ (Hsp40) homolog, subfamily C, member 16 [Source:HGNC Symbol;Acc:29157]	1.52274	2.34803	4.78302	5.92938	11.0815	14.0006	17.0901	15.2392
ENSONIT00000008848	zinc finger and AT hook domain containing [Source:HGNC Symbol;Acc:19899]	0.0915899	0.0529611	2.01524	1.93523	16.2333	11.1742	16.3786	11.1696
ENSONIT00000022658	phosphatidylinositol glycan anchor biosynthesis, class M [Source:HGNC Symbol;Acc:18858]	0.546229	0.344566	4.94243	3.55532	15.2321	19.1992	14.0095	15.9026
ENSONIT00000025693	protein tyrosine phosphatase, receptor type, A [Source:HGNC Symbol;Acc:9664]	1.78766	0.344566	8.1573	9.97094	11.2686	8.25333	13.5256	6.87222
ENSONIT00000003681	solute carrier family 39 (zinc transporter), member 13 [Source:HGNC Symbol;Acc:20859]	3.99051	1.92864	11.417	14.2679	9.50769	12.6373	9.83824	12.7046
ENSONIT00000007183	ceroid-lipofuscinosis, neuronal 6, late infantile, variant [Source:HGNC Symbol;Acc:2077]	0.443177	2.05011	9.46184	7.07769	12.1377	9.92565	12.7407	9.46179
ENSONIT00000001246	N-ethylmaleimide-sensitive factor attachment protein, beta [Source:HGNC Symbol;Acc:15751]	0.208159	0.160488	3.0374	5.97639	13.5739	7.03396	18.0542	9.40419
ENSONIT00000021160	chromosome 2 open reading frame 47 [Source:HGNC Symbol;Acc:26198]	0.167542	0.19376	6.36918	5.50174	10.2261	14.417	18.2051	13.7492
ENSONIT00000002467	sterile alpha motif domain containing 1 [Source:HGNC Symbol;Acc:17958]	0.242444	0.186921	3.20253	3.52387	10.877	16.0992	20.6734	21.9987
ENSONIT00000011039	adaptor protein, phosphotyrosine interaction, PH domain and leucine zipper containing 2 [Source:HGNC Symbol;Acc:18242]	1.81201	0.781393	5.87301	9.9033	12.2085	15.7118	15.1145	16.0353
ENSONIT00000014676	suppressor of variegation 3-9 homolog 1 (Drosophila) [Source:HGNC Symbol;Acc:11479]	3.31282	6.76099	4.78161	2.15055	18.1463	12.9785	8.78325	14.0974
ENSONIT00000015498	cytidine and dCMP deaminase domain containing 1 [Source:HGNC Symbol;Acc:20299]	0.438462	0.553172	3.63672	3.47616	12.6012	24.4327	18.3542	21.792
ENSONIT00000024084	extra spindle pole bodies homolog 1 (S. cerevisiae) [Source:HGNC Symbol;Acc:16856]	0.243821	1.19557	2.52115	1.91107	15.6297	18.8999	16.6945	19.3814
ENSONIT00000000069		1.49284	1.20101	15.6719	24.5633	10.5135	19.2038	7.51127	12.1933
ENSONIT00000013621	chromosome 5 open reading frame 34 [Source:HGNC Symbol;Acc:24738]	0.659447	0.254213	4.02625	2.01165	14.4487	12.3078	16.1733	10.9679
ENSONIT00000011920	jumonji domain containing 4 [Source:HGNC Symbol;Acc:25724]	0.238515	0.662013	6.26464	8.42298	14.9313	23.7294	13.9231	22.1242
ENSONIT00000014807	TYRO3 protein tyrosine kinase [Source:HGNC Symbol;Acc:12446]	1.15422	1.05675	3.29087	6.09699	14.2629	21.2021	16.6732	20.9297
ENSONIT00000013284	coiled-coil domain containing 18 [Source:HGNC Symbol;Acc:30370]	0.563437	0.977409	2.81696	3.63217	13.5135	24.6072	18.5934	25.2938
ENSONIT00000004809		0.37393	0.672691	33.1973	29.3669	0.715257	1.95901	1.29566	1.35432
ENSONIT00000011806	Niemann-Pick disease, type C1 [Source:HGNC Symbol;Acc:7897]	1.01906	2.88085	5.00136	8.29849	14.2525	11.9361	15.3222	13.7831
ENSONIT00000012354	TP53RK binding protein [Source:HGNC Symbol;Acc:24259]	0.216923	0.752605	8.14646	10.2762	12.5611	18.4106	14.6921	22.8257
ENSONIT00000024303	selenocysteine lyase [Source:HGNC Symbol;Acc:18161]	0.700943	0.216168	11.0678	8.87997	13.8221	20.1605	10.0414	15.7668
ENSONIT00000017085		5.02946	8.30926	15.6358	28.9385	6.74676	11.5491	8.22725	10.9819
ENSONIT00000001748	lysine (K)-specific demethylase 8 [Source:HGNC Symbol;Acc:25840]	0.24533	0.453952	6.05927	8.45232	20.8099	17.8139	8.55909	13.8333
ENSONIT00000005637	chromosome X open reading frame 57 [Source:HGNC Symbol;Acc:25486]	0.243302	0.787851	3.83423	3.70662	21.171	19.9037	10.563	17.3505
ENSONIT00000021583		0.166864	1.25434	6.59329	8.93782	12.078	12.195	17.0338	11.0932
ENSONIT00000011591	zinc finger protein 341 [Source:HGNC Symbol;Acc:15992]	2.16212	5.1051	4.52481	6.42584	17.7296	19.0617	11.468	16.1126
ENSONIT00000014693		0.854698	0.219654	9.49588	15.0813	18.2313	14.3288	7.31124	10.0471
ENSONIT00000026720	THAP domain containing 11 [Source:HGNC Symbol;Acc:23194]	4.38937	4.99019	6.34201	6.84844	9.78026	12.6282	15.4065	14.7632
ENSONIT00000013185	microtubule associated serine/threonine kinase 3 [Source:HGNC Symbol;Acc:19036]	0.703279	1.17271	4.64243	7.66872	14.1549	18.3537	16.4966	16.6674
ENSONIT00000013421		2.07809	0.400546	5.14692	9.41564	8.40167	15.514	20.3781	22.035
ENSONIT00000014506	suppression of tumorigenicity 7 like [Source:HGNC Symbol;Acc:18441]	0.0702137	0.162402	5.06339	9.65736	15.3291	18.1257	15.6351	21.5423
ENSONIT00000026210	chemokine-like receptor 1 [Source:HGNC Symbol;Acc:2121]	0.651393	0.273937	27.7236	51.0054	2.03889	3.90901	5.7132	6.94231
ENSONIT00000024004	cereblon [Source:HGNC Symbol;Acc:30185]	0.183588	0.636948	6.53502	7.95582	12.4984	16.7716	16.9518	15.4859
ENSONIT00000017811	Rho guanine nucleotide exchange factor (GEF) 39 [Source:HGNC Symbol;Acc:25909]	1.27876	2.04766	5.75645	2.67413	13.1623	7.76871	16.1765	10.885
ENSONIT00000013620	coiled-coil domain containing 132 [Source:HGNC Symbol;Acc:25956]	0.0637352	1.32676	4.81646	6.95356	14.3303	12.9723	17.1635	15.0897
ENSONIT00000018710	nuclear factor of activated T-cells 5, tonicity-responsive [Source:HGNC Symbol;Acc:7774]	1.583	2.59628	4.80099	8.00263	12.1619	17.5063	17.8669	17.1508
ENSONIT00000024556	serine palmitoyltransferase, long chain base subunit 2 [Source:HGNC Symbol;Acc:11278]	1.0448	0.749973	6.09263	11.6755	9.97994	9.17309	19.3104	10.5694
ENSONIT00000010601	protein interacting with PRKCA 1 [Source:HGNC Symbol;Acc:9394]	0.200075	0.115692	5.85425	5.73532	17.1434	23.3483	13.2585	25.6867
ENSONIT00000025336	RNA polymerase II associated protein 1 [Source:HGNC Symbol;Acc:24567]	0.281082	0.0342175	4.94222	3.51207	18.1748	17.7523	13.0906	19.7375
ENSONIT00000002161		0.0669082	0.619025	10.5133	8.64442	14.6598	8.2024	11.3781	8.30307
ENSONIT00000014635	exocyst complex component 4 [Source:HGNC Symbol;Acc:30389]	0.0846313	0.195749	11.9722	17.0164	11.7549	10.5247	12.928	13.4789
ENSONIT00000000674	adaptor-related protein complex 4, beta 1 subunit [Source:HGNC Symbol;Acc:572]	0.77321	2.56598	5.03452	5.50159	11.2065	9.98615	19.7879	12.0157
ENSONIT00000024307	family with sequence similarity 72, member B [Source:HGNC Symbol;Acc:24805]	0.27477	0.317766	5.19108	4.43747	16.7708	18.7856	14.6604	20.8987
ENSONIT00000009793	PAP associated domain containing 7 [Source:HGNC Symbol;Acc:16705]	6.94431	8.07439	1.41833	1.51553	12.8654	18.1414	15.7114	21.96
ENSONIT00000009292	zinc finger protein 423 [Source:HGNC Symbol;Acc:16762]	3.98859	5.8428	16.4595	28.5016	8.39234	11.2142	8.28504	8.7606
ENSONIT00000002150	A kinase (PRKA) anchor protein 10 [Source:HGNC Symbol;Acc:368]	0.067017	0.232512	7.92095	8.89298	13.4775	20.3023	15.6907	21.0214
ENSONIT00000000602	inositol 1,3,4,5,6-pentakisphosphate 2-kinase [Source:HGNC Symbol;Acc:14645]	0.125402	0.580101	3.69819	5.01803	13.2801	13.5994	20.1031	11.02
ENSONIT00000024782	STT3, subunit of the oligosaccharyltransferase complex, homolog B (S. cerevisiae) [Source:HGNC Symbol;Acc:30611]	0.179198	0.828956	4.64767	7.35903	13.3814	19.1316	19.01	16.4258
ENSONIT00000014838	chromosome 9 open reading frame 85 [Source:HGNC Symbol;Acc:28784]	0.327107	0.756587	7.48617	7.45448	14.1634	16.1945	15.3012	15.9004
ENSONIT00000017657	regulatory factor X, 3 (influences HLA class II expression) [Source:HGNC Symbol;Acc:9984]	0.29632	1.80691	1.72539	2.20423	16.7371	13.6542	18.8096	15.5593
ENSONIT00000008174		0.529081	1.59087	23.0632	25.7618	9.14967	8.85603	4.91113	5.44621
ENSONIT00000001906	major facilitator superfamily domain containing 7 [Source:HGNC Symbol;Acc:26177]	1.57248	0.861415	4.15683	5.21269	15.2191	9.07281	16.7155	8.49561
ENSONIT00000009530		0.0327107	0.151317	2.9392	3.16962	17.9687	12.8013	16.8153	13.3376
ENSONIT00000008347	kelch repeat and BTB (POZ) domain containing 2 [Source:HGNC Symbol;Acc:21751]	0.0323512	1.27206	4.1442	4.52803	14.6828	17.3131	18.9163	26.5301
ENSONIT00000020615	glycosyltransferase 25 domain containing 1 [Source:HGNC Symbol;Acc:26182]	0.236482	0.937671	9.99402	8.27479	17.0775	16.3272	10.4694	17.4263
ENSONIT00000010591	SH3 and PX domains 2B [Source:HGNC Symbol;Acc:29242]	1.5605	3.45014	12.9537	24.374	9.73293	10.1711	13.5637	10.512
ENSONIT00000022692	regulator of telomere elongation helicase 1 [Source:HGNC Symbol;Acc:15888]	0.0178731	1.11618	3.03077	2.84799	12.3915	14.8321	22.3819	12.9809
ENSONIT00000022730	centromere protein M [Source:HGNC Symbol;Acc:18352]	1.11393	0.772945	6.98075	3.83781	13.4236	17.5951	16.5004	14.2057
ENSONIT00000004609	ring finger protein 144A [Source:HGNC Symbol;Acc:20457]	1.70031	0.47193	5.48442	6.5903	14.3695	14.5911	16.4705	17.2302
ENSONIT00000010273	family with sequence similarity 98, member C [Source:HGNC Symbol;Acc:27119]	0.534494	1.64836	3.28388	5.88252	22.2136	11.4808	12.067	15.9284
ENSONIT00000000641	neuroblastoma amplified sequence [Source:HGNC Symbol;Acc:15625]	0.71447	1.25434	3.97446	3.44302	16.3548	11.7907	17.0922	9.19565
ENSONIT00000011332	cellular repressor of E1A-stimulated genes 1 [Source:HGNC Symbol;Acc:2351]	0.207113	0.239522	26.054	38.8	3.88964	6.34758	8.07348	8.76472
ENSONIT00000010988	interleukin-1 receptor-associated kinase 4 [Source:HGNC Symbol;Acc:17967]	1.58521	0.970553	15.6403	24.0447	8.75608	11.7611	12.2905	13.2248
ENSONIT00000012764	caspase 3, apoptosis-related cysteine peptidase [Source:HGNC Symbol;Acc:1504]	1.31074	2.69484	15.6699	23.3242	6.15401	10.6437	15.2572	13.3674
ENSONIT00000003525	ubiquitin specific peptidase 24 [Source:HGNC Symbol;Acc:12623]	0.743537	0.99566	3.99599	5.27086	16.7321	12.5472	16.9518	10.8719
ENSONIT00000007073	SET and MYND domain containing 4 [Source:HGNC Symbol;Acc:21067]	1.02761	0.128477	6.15568	6.3841	16.2562	23.375	15.035	28.176
ENSONIT00000024152	SPRY domain containing 3 [Source:HGNC Symbol;Acc:25920]	0.57914	0.223255	4.00295	3.97502	24.1698	12.1743	9.85326	7.28627
ENSONIT00000000767	solute carrier family 5 (sodium-dependent vitamin transporter), member 6 [Source:HGNC Symbol;Acc:11041]	0.100853	0.0777569	3.09816	3.32991	20.3611	16.9606	15.3324	14.1689
ENSONIT00000018968	DEAD/H (Asp-Glu-Ala-Asp/His) box helicase 11 [Source:HGNC Symbol;Acc:2736]	0.988987	0.42558	2.61772	1.37433	21.3451	23.2615	14.031	17.2698
ENSONIT00000003279		0.583237	0.359736	14.1005	17.7289	13.4483	22.0917	10.8561	13.5416
ENSONIT00000018438	polymerase (DNA directed), gamma [Source:HGNC Symbol;Acc:9179]	0.894492	1.27319	6.69784	6.84326	17.0949	23.5617	14.4418	22.9404
ENSONIT00000018661	putative homeodomain transcription factor 1 [Source:HGNC Symbol;Acc:8939]	0.503993	0.323811	13.2375	19.3838	12.9707	12.6739	12.5108	10.4079
ENSONIT00000025017	chromosome 17 open reading frame 70 [Source:HGNC Symbol;Acc:26171]	0.214168	0.220161	2.3027	1.19135	19.4776	12.6788	17.2883	10.778
ENSONIT00000006917	Williams Beuren syndrome chromosome region 27 [Source:HGNC Symbol;Acc:19068]	0.0876924	1.82547	18.1836	14.4926	9.19513	15.9188	11.836	16.9503
ENSONIT00000007999	transmembrane protein 68 [Source:HGNC Symbol;Acc:26510]	0.061885	0.143138	3.02271	5.19704	21.2105	17.3616	15.0168	17.7306
ENSONIT00000010375	kelch-like 15 (Drosophila) [Source:HGNC Symbol;Acc:29347]	2.36201	1.66273	4.08543	3.66718	13.3399	10.5721	19.5323	9.80778
ENSONIT00000026527		0.117535	0.81556	0.866544	1.07562	17.72	14.3164	20.6555	14.1823
ENSONIT00000013014	empty spiracles homeobox 2 [Source:HGNC Symbol;Acc:3341]	6.23217	7.6879	27.2624	26.7053	2.86103	3.52622	3.15818	2.18593
ENSONIT00000005351	ring finger protein 167 [Source:HGNC Symbol;Acc:24544]	0.0648042	0.449669	7.10698	11.0588	16.9371	22.3056	15.4094	14.9351
ENSONIT00000020868	ATPase, class II, type 9A [Source:HGNC Symbol;Acc:13540]	0.0784309	0.136056	3.87605	5.28823	18.2585	22.6045	17.3121	19.6678
ENSONIT00000013206	dipeptidyl-peptidase 9 [Source:HGNC Symbol;Acc:18648]	0.186074	0.322788	4.25492	5.15868	20.2027	17.2181	14.9034	10.7076
ENSONIT00000022857	tubulin folding cofactor E [Source:HGNC Symbol;Acc:11582]	0.783563	1.81236	9.24313	10.3133	15.0221	19.2117	14.5276	17.6103
ENSONIT00000008560	transmembrane protein 222 [Source:HGNC Symbol;Acc:25363]	1.34817	0.6682	4.25983	6.16891	18.6878	20.8863	15.2967	16.466
ENSONIT00000021625	SET and MYND domain containing 3 [Source:HGNC Symbol;Acc:15513]	0.237964	0.220161	4.93435	3.61249	18.1741	18.9621	16.2564	18.1266
ENSONIT00000009234	solute carrier family 39 (zinc transporter), member 3 [Source:HGNC Symbol;Acc:17128]	1.09822	0.14942	5.32841	4.93825	17.4907	19.0374	15.7388	20.2081
ENSONIT00000011583	itchy E3 ubiquitin protein ligase [Source:HGNC Symbol;Acc:13890]	1.04285	1.73041	10.4361	12.8877	13.0922	11.117	15.1449	11.3312
ENSONIT00000020470	xeroderma pigmentosum, complementation group A [Source:HGNC Symbol;Acc:12814]	1.28798	2.2781	6.24912	5.87312	16.7186	11.0742	15.4682	12.0016
ENSONIT00000013315	glomulin, FKBP associated protein [Source:HGNC Symbol;Acc:14373]	0.0679002	0.314102	7.54038	5.35494	18.012	16.4079	14.1109	12.4645
ENSONIT00000002218	translocase of inner mitochondrial membrane 44 homolog (yeast) [Source:HGNC Symbol;Acc:17316]	0.451924	0.209057	5.60173	4.20878	17.6818	14.8094	16.075	10.9321
ENSONIT00000007216	GRB2-associated binding protein 2 [Source:HGNC Symbol;Acc:14458]	2.39112	0.946022	7.33575	14.6504	10.9803	10.3101	19.1323	12.1269
ENSONIT00000002639	tumor protein p63 regulated 1-like [Source:HGNC Symbol;Acc:27007]	0.219231	0.338049	8.38466	9.36275	17.1551	13.0934	14.1007	11.2417
ENSONIT00000013843	nuclear receptor corepressor 2 [Source:HGNC Symbol;Acc:7673]	2.53183	2.50973	11.0633	17.3568	9.87898	17.9472	16.3944	15.5968
ENSONIT00000004895	myotubularin 1 [Source:HGNC Symbol;Acc:7448]	0.205393	0.237533	9.33814	11.6649	16.6615	10.6528	13.6776	9.76863
ENSONIT00000018168	BMI1 polycomb ring finger oncogene [Source:HGNC Symbol;Acc:1066]	17.3251	22.7779	10.8124	16.2642	4.18604	5.73256	7.58288	8.89959
ENSONIT00000022978	autophagy/beclin-1 regulator 1 [Source:HGNC Symbol;Acc:25990]	1.25155	1.03102	5.67225	9.32164	12.3157	8.52837	20.6759	11.1477
ENSONIT00000003241	ArfGAP with coiled-coil, ankyrin repeat and PH domains 2 [Source:HGNC Symbol;Acc:16469]	0.345519	0.285419	6.48221	12.6747	15.1795	15.8842	17.9182	19.0818
ENSONIT00000003601	F-box and WD repeat domain containing 5 [Source:HGNC Symbol;Acc:13613]	2.97292	1.17209	11.2861	14.7491	10.2571	16.6458	15.5065	18.7401
ENSONIT00000024706	unkempt homolog (Drosophila) [Source:HGNC Symbol;Acc:29369]	0.709737	0.644913	9.6594	15.4602	10.7109	12.7285	19.0453	11.8575
ENSONIT00000025002	focadhesin [Source:HGNC Symbol;Acc:23377]	5.37195	4.33558	11.0759	11.4875	11.2335	13.7424	12.503	12.7001
ENSONIT00000017711	endoplasmic reticulum metallopeptidase 1 [Source:HGNC Symbol;Acc:23703]	0.324531	1.71572	6.54777	9.08458	13.9672	22.8981	19.3712	28.276
ENSONIT00000011360	family with sequence similarity 173, member B [Source:HGNC Symbol;Acc:27029]	1.10041	0.69415	9.81855	5.54684	15.0299	15.8014	14.2822	11.2129
ENSONIT00000014370	adrenergic, beta, receptor kinase 2 [Source:HGNC Symbol;Acc:290]	0.127208	1.83893	4.7919	9.27897	18.1166	27.8905	17.2315	30.972
ENSONIT00000024371	ubiquitin protein ligase E3A [Source:HGNC Symbol;Acc:12496]	0.0247095	0.457218	5.1009	6.53117	15.0043	16.6022	20.1791	14.9361
ENSONIT00000019401	phosphopantothenoylcysteine decarboxylase [Source:HGNC Symbol;Acc:28107]	0.101018	0.233652	6.09784	4.2417	13.9124	16.4326	20.3289	16.6376
ENSONIT00000006444	ADP-ribosylation factor related protein 1 [Source:HGNC Symbol;Acc:662]	0.204037	0.235965	10.06	8.34772	17.8821	31.7476	12.3777	19.0194
ENSONIT00000007387	rhomboid domain containing 1 [Source:HGNC Symbol;Acc:23081]	0.187343	1.29995	6.70466	9.84984	14.1711	21.0528	19.4742	21.7844
ENSONIT00000022194	family with sequence similarity 122B [Source:HGNC Symbol;Acc:30490]	0.292308	0.338049	2.89591	5.03543	16.1258	12.5766	21.2934	11.2417
ENSONIT00000024346	tumor protein p63 regulated 1 [Source:HGNC Symbol;Acc:24759]	0.072055	1.33329	29.1185	32.5052	7.6682	13.7596	3.89718	6.42818
ENSONIT00000001704	mannosidase, endo-alpha [Source:HGNC Symbol;Acc:21072]	2.10283	0.756587	8.33312	10.2132	18.722	26.1095	11.6125	20.096
ENSONIT00000004509	germ cell-less, spermatogenesis associated 1 [Source:HGNC Symbol;Acc:23843]	1.06099	3.02035	6.31805	6.96375	18.3291	17.7979	15.0919	16.5223
ENSONIT00000017899	death-associated protein kinase 1 [Source:HGNC Symbol;Acc:2674]	1.30843	0.723692	8.10655	14.9753	11.6186	20.0503	19.8333	25.8392
ENSONIT00000001552	transmembrane protein 87A [Source:HGNC Symbol;Acc:24522]	0.635169	0.816181	15.5446	19.072	13.0884	26.1219	11.692	18.8681
ENSONIT00000011931	guanylate kinase 1 [Source:HGNC Symbol;Acc:4693]	0.624476	0.240732	17.1214	19.3859	12.7052	18.4028	10.5485	16.3085
ENSONIT00000021159	tRNA-yW synthesizing protein 5 [Source:HGNC Symbol;Acc:26754]	0.122665	0.99302	5.62405	4.4903	16.9897	17.785	18.3494	16.0641
ENSONIT00000007996	trimethylguanosine synthase 1 [Source:HGNC Symbol;Acc:17843]	3.46348	1.86921	8.25902	10.2702	16.4871	18.4399	12.9104	25.138
ENSONIT00000004341	NAD synthetase 1 [Source:HGNC Symbol;Acc:29832]	1.57606	4.19562	6.83758	7.26772	14.1944	12.3386	18.5324	10.4245
ENSONIT00000001944		1.21222	2.62858	10.1243	17.5378	15.4736	11.1635	14.3422	7.77723
ENSONIT00000004960	v-ski sarcoma viral oncogene homolog (avian) [Source:HGNC Symbol;Acc:10896]	1.78055	1.01271	22.5157	35.6538	4.75094	7.29439	12.2602	6.51013
ENSONIT00000022121	Cdc42 guanine nucleotide exchange factor (GEF) 9 [Source:HGNC Symbol;Acc:14561]	8.28056	16.1194	3.71202	5.32496	17.4158	21.6417	11.9401	19.3488
ENSONIT00000016686	MLX interacting protein [Source:HGNC Symbol;Acc:17055]	1.31485	3.27514	9.35606	12.6999	13.6525	20.9237	17.0519	14.4312
ENSONIT00000003292	BCL6 corepressor-like 1 [Source:HGNC Symbol;Acc:25657]	0.816147	1.51018	2.0496	4.63518	22.161	15.5852	16.3645	12.5551
ENSONIT00000000884	tuberous sclerosis 1 [Source:HGNC Symbol;Acc:12362]	1.9824	1.91939	10.9086	13.6003	13.4923	12.9882	15.0172	11.0204
ENSONIT00000017697		0.819453	0.631789	4.11162	3.80681	18.857	10.4465	17.7314	11.1255
ENSONIT00000013885		1.26967	0.903601	4.33969	7.86397	19.5649	13.256	16.4592	13.5883
ENSONIT00000017305	phosphoinositide kinase, FYVE finger containing [Source:HGNC Symbol;Acc:23785]	0.411371	0.339817	6.07935	7.26045	16.3864	14.5473	18.8515	12.5636
ENSONIT00000011594		0.535476	0.0750629	5.69753	6.07095	17.294	12.8153	18.2326	16.1649
ENSONIT00000007191	thyroid hormone receptor interactor 4 [Source:HGNC Symbol;Acc:12310]	0.813463	0.716766	7.56814	5.98475	16.247	14.6116	17.1572	12.3831
ENSONIT00000020045	ring finger and CHY zinc finger domain containing 1, E3 ubiquitin protein ligase [Source:HGNC Symbol;Acc:17479]	0.839574	1.23576	7.245	11.0526	18.6342	26.9908	15.248	23.4391
ENSONIT00000007175	huntingtin interacting protein 1 [Source:HGNC Symbol;Acc:4913]	0.828729	0.255576	5.40985	7.94105	14.6559	13.4809	21.1327	13.1436
ENSONIT00000007456	solute carrier family 35, member C1 [Source:HGNC Symbol;Acc:20197]	0.416919	1.23984	12.0757	15.2618	16.6851	19.5176	12.9435	12.8749
ENSONIT00000005113	DNA-damage inducible 1 homolog 2 (S. cerevisiae) [Source:HGNC Symbol;Acc:24578]	0.548874	0.807881	11.0134	15.284	12.885	17.41	17.7001	15.2948
ENSONIT00000006140	Rho GTPase activating protein 29 [Source:HGNC Symbol;Acc:30207]	0.903994	2.94276	14.5639	25.9724	14.7241	10.9323	11.9991	11.8137
ENSONIT00000021656	protein kinase C, alpha [Source:HGNC Symbol;Acc:9393]	0.0714306	0.0826082	1.16847	0.442209	24.2585	12.7984	16.724	21.3233
ENSONIT00000013891	calcineurin binding protein 1 [Source:HGNC Symbol;Acc:24187]	9.35687	14.7986	8.51459	11.1951	11.8565	15.9057	12.5299	14.4416
ENSONIT00000004494	gamma-glutamyl carboxylase [Source:HGNC Symbol;Acc:4247]	2.02566	1.6867	13.4411	24.5573	16.3583	14.263	10.4362	9.83885
ENSONIT00000001616	EH domain binding protein 1 [Source:HGNC Symbol;Acc:29144]	1.5285	1.20618	6.4383	8.62519	15.3378	29.2942	19.0313	32.8972
ENSONIT00000017507	torsin family 2, member A [Source:HGNC Symbol;Acc:11996]	0.330252	0.152772	5.60013	9.06695	19.2269	18.2188	17.2184	14.769
ENSONIT00000001472	THUMP domain containing 2 [Source:HGNC Symbol;Acc:14890]	0.921286	0.224306	3.88772	5.6382	23.8282	15.4324	13.7508	9.81621
ENSONIT00000025160	potassium channel tetramerisation domain containing 5 [Source:HGNC Symbol;Acc:21423]	0.238699	0.736138	6.3428	8.05255	15.1919	13.6934	20.6255	13.6051
ENSONIT00000020833	karyopherin alpha 5 (importin alpha 6) [Source:HGNC Symbol;Acc:6398]	1.79363	4.06035	9.7069	14.052	15.5285	19.1635	15.4526	17.7866
ENSONIT00000016959	NHS-like 1 [Source:HGNC Symbol;Acc:21021]	2.2834	5.24843	9.60767	15.1731	13.87	12.0113	16.738	9.69569
ENSONIT00000002541	tubulin folding cofactor D [Source:HGNC Symbol;Acc:11581]	0.996871	1.39139	9.4642	12.7221	16.1392	23.1774	15.9456	21.329
ENSONIT00000008550	dachshund homolog 1 (Drosophila) [Source:HGNC Symbol;Acc:2663]	29.554	40.4991	6.35197	10.9625	3.81353	5.08813	2.95135	3.32448
ENSONIT00000012357	asparagine-linked glycosylation 10, alpha-1,2-glucosyltransferase homolog B (yeast) [Source:HGNC Symbol;Acc:31088]	0.477231	1.10382	6.87701	7.77725	20.7089	18.8197	14.6921	15.1096
ENSONIT00000017740		1.13937	3.20822	4.99903	4.24013	25.7392	14.832	10.9104	12.3516
ENSONIT00000003849	multiple C2 domains, transmembrane 2 [Source:HGNC Symbol;Acc:25636]	0.111093	0.385431	6.36045	9.2547	20.5593	14.0774	15.8605	12.9603
ENSONIT00000008073	exocyst complex component 2 [Source:HGNC Symbol;Acc:24968]	0.403195	0.725336	9.53716	13.855	16.7568	17.7963	16.2299	17.1395
ENSONIT00000001843	NCK-associated protein 1 [Source:HGNC Symbol;Acc:7666]	1.18018	1.38585	13.2608	16.6943	13.0427	22.1301	15.4469	23.1962
ENSONIT00000014854	Kruppel-like factor 9 [Source:HGNC Symbol;Acc:1123]	0.80991	1.24886	33.3807	55.8075	5.49263	10.3956	3.28866	5.71238
ENSONIT00000019831	centromere protein J [Source:HGNC Symbol;Acc:17272]	0.164264	1.17435	2.68362	2.26697	22.2255	32.9522	18.0818	29.5821
ENSONIT00000019365	COMM domain containing 4 [Source:HGNC Symbol;Acc:26027]	0.207113	1.19761	11.4046	10.9822	17.3413	15.6248	14.2295	11.9034
ENSONIT00000013065	family with sequence similarity 82, member A1 [Source:HGNC Symbol;Acc:26567]	0.150788	0.813792	3.93731	3.86926	17.5417	16.9449	21.6012	17.8212
ENSONIT00000018524	sphingomyelin phosphodiesterase 2, neutral membrane (neutral sphingomyelinase) [Source:HGNC Symbol;Acc:11121]	2.92407	1.82501	10.8005	14.6916	15.69	14.9908	13.8182	12.3689
ENSONIT00000016111	Growth hormone receptor type 2 [Source:UniProtKB/TrEMBL;Acc:A0MWD9]	0.286716	0.497373	22.0469	38.8568	9.87178	7.26639	11.159	5.6363
ENSONIT00000018419	solute carrier family 25 (pyrimidine nucleotide carrier ), member 36 [Source:HGNC Symbol;Acc:25554]	0.263357	1.67513	11.3768	9.00253	12.1587	21.7306	19.8261	19.0141
ENSONIT00000016107		4.95447	2.98944	34.6417	37.3783	1.23612	2.20064	2.86897	2.25845
ENSONIT00000016118	Era G-protein-like 1 (E. coli) [Source:HGNC Symbol;Acc:3424]	0.149331	0.690796	9.93168	18.5966	14.9572	13.7301	18.773	10.3048
ENSONIT00000013147	UPF1 regulator of nonsense transcripts homolog (yeast) [Source:HGNC Symbol;Acc:9962]	0.462057	2.09469	5.16099	7.50191	14.7808	21.5684	23.4689	22.5659
ENSONIT00000000812	TELO2 interacting protein 2 [Source:HGNC Symbol;Acc:26262]	3.21819	1.30589	8.63734	7.68959	13.6075	11.1808	18.5422	12.1079
ENSONIT00000007053	URB1 ribosome biogenesis 1 homolog (S. cerevisiae) [Source:HGNC Symbol;Acc:17344]	0.0365547	0.465024	5.79859	4.63917	22.5117	11.9358	15.8926	11.2624
ENSONIT00000018526		2.04469	1.38159	12.8094	22.3358	19.2718	14.2446	10.1869	18.6037
ENSONIT00000011700	DENN/MADD domain containing 2C [Source:HGNC Symbol;Acc:24748]	0.115127	1.97051	7.57548	9.04847	15.4591	17.8592	21.1711	19.6461
ENSONIT00000010751	serine/threonine kinase 24 [Source:HGNC Symbol;Acc:11403]	0.0878794	0.101631	5.62869	10.3841	17.2604	20.7179	21.3888	17.5393
ENSONIT00000007968	retinoic acid receptor, alpha [Source:HGNC Symbol;Acc:9864]	0.846211	0.921062	11.285	17.5516	16.5932	12.9086	15.6927	11.5857
ENSONIT00000015375	ATP-binding cassette, sub-family B (MDR/TAP), member 6 [Source:HGNC Symbol;Acc:47]	0.0681247	0.0787851	9.11918	9.33336	18.3914	33.3258	16.8961	33.2317
ENSONIT00000000988	stromal antigen 1 [Source:HGNC Symbol;Acc:11354]	0.322247	0.745347	8.41191	11.2151	17.021	24.2727	18.7952	22.3814
ENSONIT00000013124	solute carrier family 25 (pyrimidine nucleotide carrier ), member 36 [Source:HGNC Symbol;Acc:25554]	1.84941	2.90267	12.722	19.9828	12.3011	16.0388	17.7333	16.8843
ENSONIT00000006406	zinc finger, DHHC-type containing 5 [Source:HGNC Symbol;Acc:18472]	4.88561	8.24153	10.3253	15.3453	10.5781	13.3366	18.9372	14.768
ENSONIT00000000166	general transcription factor IIIC, polypeptide 1, alpha 220kDa [Source:HGNC Symbol;Acc:4664]	0.536708	0.727709	4.8652	5.16576	21.2307	18.7614	18.1304	18.675
ENSONIT00000021877	RAB24, member RAS oncogene family [Source:HGNC Symbol;Acc:9765]	0.201051	0.930048	4.40053	3.78808	19.6656	27.0171	20.6706	33.6878
ENSONIT00000017958	follistatin [Source:HGNC Symbol;Acc:3971]	40.3888	23.491	3.59156	5.27665	0.277234	1.53128	0.719297	0.303911
ENSONIT00000000682	intersectin 2 [Source:HGNC Symbol;Acc:6184]	0.578124	1.22575	12.5372	13.2722	20.1125	14.6233	11.7844	10.2628
ENSONIT00000010627	AF4/FMR2 family, member 4 [Source:HGNC Symbol;Acc:17869]	2.51793	1.56956	13.7007	24.7541	13.2751	21.5131	15.5233	19.4851
ENSONIT00000009723		0.878859	0.63086	5.30652	6.59095	17.8806	17.6472	21.205	18.6307
ENSONIT00000022268	vacuolar protein sorting 16 homolog (S. cerevisiae) [Source:HGNC Symbol;Acc:14584]	0.0739511	0.171046	10.9611	11.7041	18.3633	15.6908	16.1671	12.8705
ENSONIT00000013501	zinc finger and BTB domain containing 41 [Source:HGNC Symbol;Acc:24819]	1.03746	0.545366	5.87788	7.04461	20.2587	25.5146	18.4169	24.4599
ENSONIT00000013419	phosphatidylinositol transfer protein, beta [Source:HGNC Symbol;Acc:9002]	0.454582	0.350478	12.1491	14.2749	12.5686	24.8276	20.4889	29.2892
ENSONIT00000015835	solute carrier family 25, member 46 [Source:HGNC Symbol;Acc:25198]	4.30979	5.15606	10.6144	9.62696	9.45839	10.394	21.4104	11.955
ENSONIT00000002545	ubiquitin protein ligase E3 component n-recognin 4 [Source:HGNC Symbol;Acc:30313]	0.907934	1.69475	9.60964	12.7593	14.6332	27.601	20.6474	26.74
ENSONIT00000011934	cutC copper transporter homolog (E. coli) [Source:HGNC Symbol;Acc:24271]	3.10751	2.45891	10.6263	8.89255	21.1171	16.3873	10.9579	14.6377
ENSONIT00000012248	tetratricopeptide repeat domain 39C [Source:HGNC Symbol;Acc:26595]	0.0697385	0.241954	8.13014	11.0186	17.8448	15.0436	19.7769	17.2488
ENSONIT00000022994		0.200075	0.115692	6.06169	7.88943	17.026	12.3817	22.6053	14.245
ENSONIT00000022979	tetratricopeptide repeat domain 26 [Source:HGNC Symbol;Acc:21882]	1.55112	0.683369	4.7139	7.0578	21.2121	28.558	18.4272	29.3147
ENSONIT00000017314	DIM1 dimethyladenosine transferase 1 homolog (S. cerevisiae) [Source:HGNC Symbol;Acc:30217]	1.20827	0.776302	6.15531	5.78172	22.1664	11.7107	16.3868	9.36658
ENSONIT00000001643	zinc finger protein 395 [Source:HGNC Symbol;Acc:18737]	3.61766	1.64362	8.45401	9.11142	14.3565	9.89944	19.5477	15.6271
ENSONIT00000005117	ER degradation enhancer, mannosidase alpha-like 1 [Source:HGNC Symbol;Acc:18967]	0.25881	0.374136	10.2561	7.99372	17.3662	11.6692	18.1281	12.34
ENSONIT00000008823	ADAMTS-like 5 [Source:HGNC Symbol;Acc:27912]	1.21497	1.18892	7.94553	13.5086	16.0892	10.2455	20.7659	14.6177
ENSONIT00000026265	Vac14 homolog (S. cerevisiae) [Source:HGNC Symbol;Acc:25507]	0.312633	0.120518	6.26656	7.93808	24.3823	17.689	15.1192	18.2958
ENSONIT00000005829	serine peptidase inhibitor, Kunitz type, 3 [Source:HGNC Symbol;Acc:11248]	0.0703335	0.813395	15.0702	23.7018	7.59508	14.7574	23.5099	14.0374
ENSONIT00000018043	TAM41, mitochondrial translocator assembly and maintenance protein, homolog (S. cerevisiae) [Source:HGNC Symbol;Acc:25187]	1.917	0.831366	3.8646	3.83764	22.9699	19.6311	17.5432	19.1164
ENSONIT00000023828		1.71532	0.661248	8.46395	13.8511	16.5546	27.9144	19.572	22.589
ENSONIT00000019142	poly (ADP-ribose) polymerase 2 [Source:HGNC Symbol;Acc:272]	0.843043	0.216659	7.81252	6.0679	20.5726	32.9778	17.1464	24.8556
ENSONIT00000020415	adenosine kinase [Source:HGNC Symbol;Acc:257]	0.222385	1.54311	6.89988	10.7345	25.5228	17.1265	13.8701	11.8274
ENSONIT00000016182	oligophrenin 1 [Source:HGNC Symbol;Acc:8148]	0.1826	0.422348	10.3373	18.5082	16.0033	13.3451	19.9938	12.8889
ENSONIT00000006259	diaphanous homolog 1 (Drosophila) [Source:HGNC Symbol;Acc:2876]	0.202699	0.507905	8.41397	8.32935	14.3282	24.6103	23.7372	25.9753
ENSONIT00000020540		2.11584	3.48604	7.75296	14.9632	17.0784	26.1708	19.8356	26.827
ENSONIT00000005508	1-acylglycerol-3-phosphate O-acyltransferase 3 [Source:HGNC Symbol;Acc:326]	0.218071	0.252196	11.0785	14.2633	19.7946	22.7494	15.7262	16.8669
ENSONIT00000020458	zinc finger, DHHC-type containing 6 [Source:HGNC Symbol;Acc:19160]	0.500187	0.925533	11.5011	14.1633	19.6484	24.4096	15.2327	18.7359
ENSONIT00000015984	WD repeat domain 7 [Source:HGNC Symbol;Acc:13490]	5.63037	7.28126	2.98424	3.29973	12.0889	13.7315	26.1982	18.9305
ENSONIT00000024215	carnitine palmitoyltransferase 2 [Source:HGNC Symbol;Acc:2330]	0.705324	0.85116	7.96975	6.19067	17.0377	15.7607	21.2333	12.9249
ENSONIT00000024497	citron (rho-interacting, serine/threonine kinase 21) [Source:HGNC Symbol;Acc:1985]	0.169488	1.54502	2.73345	1.57791	18.0528	19.7436	26.0775	17.19
ENSONIT00000002551	phosphoinositide-3-kinase, regulatory subunit 4 [Source:HGNC Symbol;Acc:8982]	2.26624	0.943515	15.9216	20.5526	13.7849	21.656	15.0694	25.8596
ENSONIT00000010103	TAF2 RNA polymerase II, TATA box binding protein (TBP)-associated factor, 150kDa [Source:HGNC Symbol;Acc:11536]	4.80394	3.33733	9.02656	11.4958	20.7483	22.5309	12.8206	21.4829
ENSONIT00000024591	forkhead box K2 [Source:HGNC Symbol;Acc:6036]	5.13588	4.52891	12.9274	11.3356	10.7505	16.4215	18.5969	21.4406
ENSONIT00000013552	chromosome 9 open reading frame 41 [Source:HGNC Symbol;Acc:23435]	2.37037	1.67834	6.68724	9.0364	19.2298	15.054	19.1635	14.4408
ENSONIT00000010463	euchromatic histone-lysine N-methyltransferase 1 [Source:HGNC Symbol;Acc:24650]	0.841131	2.34605	9.81506	18.7913	19.9394	15.3974	16.9124	12.7612
ENSONIT00000001789	glycerophosphodiester phosphodiesterase domain containing 4 [Source:HGNC Symbol;Acc:24849]	0.208159	0.240732	0.767343	0.784401	21.0667	26.0911	25.4754	25.2167
ENSONIT00000006608	retinoblastoma-like 1 (p107) [Source:HGNC Symbol;Acc:9893]	0.359547	1.35685	5.04877	3.67752	21.886	26.4108	20.2764	25.0526
ENSONIT00000012792	family with sequence similarity 160, member B1 [Source:HGNC Symbol;Acc:29320]	0.0836579	0.0644993	10.6266	14.096	16.1476	27.02	20.7622	25.978
ENSONIT00000019766	tryptophanyl tRNA synthetase 2, mitochondrial [Source:HGNC Symbol;Acc:12730]	1.82168	2.37008	5.9546	4.07585	18.7986	13.9577	21.2755	12.2733
ENSONIT00000002103		0.748325	1.86399	3.58085	5.17498	24.5941	18.592	18.9889	13.1018
ENSONIT00000019322	myotubularin related protein 9 [Source:HGNC Symbol;Acc:14596]	0.936715	0.346654	11.1015	13.2317	15.1289	16.165	20.7583	15.7705
ENSONIT00000011106	lysine (K)-specific demethylase 4C [Source:HGNC Symbol;Acc:17071]	2.09228	1.39934	7.49216	11.2972	20.6726	18.1556	17.6937	17.436
ENSONIT00000024855	pre-B-cell leukemia homeobox interacting protein 1 [Source:HGNC Symbol;Acc:21199]	1.00471	1.75581	11.0802	20.8412	20.0218	28.95	15.8508	21.3866
ENSONIT00000013469	chromosome 16 open reading frame 7 [Source:HGNC Symbol;Acc:13526]	0.384914	1.98604	3.16529	3.41099	22.7522	15.4964	21.9006	15.2562
ENSONIT00000024183	epithelial cell transforming sequence 2 oncogene [Source:HGNC Symbol;Acc:3155]	0.509106	1.17754	6.35438	4.23013	21.1315	31.2061	20.3632	34.0638
ENSONIT00000001513	Mab-21 domain containing 2 [Source:HGNC Symbol;Acc:30438]	1.14715	3.41141	11.8557	15.9017	11.0284	12.17	24.3948	14.0811
ENSONIT00000024756	asparagine synthetase (glutamine-hydrolyzing) [Source:HGNC Symbol;Acc:753]	0.660034	0.339252	15.849	14.1533	14.8059	8.55829	17.4027	8.74438
ENSONIT00000017263	eyes absent homolog 3 (Drosophila) [Source:HGNC Symbol;Acc:3521]	0.372837	1.80312	5.45076	7.99182	18.4598	19.0978	24.4759	14.7312
ENSONIT00000005467	GRIP and coiled-coil domain containing 2 [Source:HGNC Symbol;Acc:23218]	1.47198	1.48774	5.8024	5.95303	19.9975	15.4557	21.5414	13.1715
ENSONIT00000009858	lin-7 homolog B (C. elegans) [Source:HGNC Symbol;Acc:17788]	22.1065	15.5994	8.89159	14.9765	7.91629	11.925	9.90446	16.8204
ENSONIT00000020709	fragile site, folic acid type, rare, fra(10)(q23.3) or fra(10)(q24.2) candidate 1 [Source:HGNC Symbol;Acc:1162]	0.853574	0.564082	6.93929	9.41978	24.0455	31.9098	16.9931	27.9632
ENSONIT00000011715	ATPase, H+ transporting, lysosomal 21kDa, V0 subunit b [Source:HGNC Symbol;Acc:861]	0.194412	0.224835	15.1844	21.1408	15.5173	20.625	18.1408	20.5682
ENSONIT00000016202		1.11514	0.670611	6.40252	11.1777	17.4871	13.7232	24.1308	16.3702
ENSONIT00000000307		2.90307	1.70232	29.6935	51.2422	9.79065	11.5675	6.79387	10.6392
ENSONIT00000000060	N-acetylglucosamine-1-phosphate transferase, alpha and beta subunits [Source:HGNC Symbol;Acc:29670]	0.734202	1.19645	3.10634	3.51225	23.3726	22.5805	22.2455	28.6848
ENSONIT00000008855	tumor protein p53 binding protein 1 [Source:HGNC Symbol;Acc:11999]	0.147522	0.47245	9.82007	7.57498	20.1395	30.5252	19.4192	31.6235
ENSONIT00000013435	calmodulin regulated spectrin-associated protein 1 [Source:HGNC Symbol;Acc:19946]	0.0134078	1.51957	4.67071	5.85359	19.8503	27.0575	25.0349	30.5091
ENSONIT00000003787	spastic paraplegia 7 (pure and complicated autosomal recessive) [Source:HGNC Symbol;Acc:11237]	3.66812	2.17998	6.13887	5.71825	22.3648	17.1153	17.4142	17.1458
ENSONIT00000002346	pre-B-cell leukemia homeobox 4 [Source:HGNC Symbol;Acc:13403]	3.84872	4.16928	21.3489	30.3699	11.1317	13.2083	13.341	10.977
ENSONIT00000017182	WD repeat domain 55 [Source:HGNC Symbol;Acc:25971]	2.06077	0.907904	13.5429	12.3087	14.9739	15.0377	19.246	13.3002
ENSONIT00000005426	inositol hexakisphosphate kinase 1 [Source:HGNC Symbol;Acc:18360]	0.37299	1.83327	5.47839	6.04881	21.3794	34.0743	22.6726	34.1285
ENSONIT00000014069	protein-kinase, interferon-inducible double stranded RNA dependent inhibitor, repressor of (P58 repressor) [Source:HGNC Symbol;Acc:9440]	0.245981	1.26432	6.12068	6.95929	23.4401	29.2531	20.2825	28.3684
ENSONIT00000002963	F-box and leucine-rich repeat protein 12 [Source:HGNC Symbol;Acc:13611]	2.18477	0.409727	4.29899	6.57992	23.3801	15.5912	20.2266	15.6008
ENSONIT00000002225	estrogen-related receptor alpha [Source:HGNC Symbol;Acc:3471]	3.49514	4.7245	11.2319	15.9808	14.1367	19.7972	21.2329	16.8468
ENSONIT00000017119	two pore segment channel 1 [Source:HGNC Symbol;Acc:18182]	0.647885	0.28818	10.0355	19.7996	21.605	15.5091	17.8487	13.4238
ENSONIT00000015138	tubulin tyrosine ligase-like family, member 12 [Source:HGNC Symbol;Acc:28974]	0.0973593	0.375315	15.2532	10.6919	21.7381	17.3676	13.0617	17.8167
ENSONIT00000024053	prolyl 4-hydroxylase, alpha polypeptide I [Source:HGNC Symbol;Acc:8546]	0.802898	1.41492	6.32471	9.38537	20.4639	14.7823	22.7096	15.2615
ENSONIT00000000584	HBS1-like (S. cerevisiae) [Source:HGNC Symbol;Acc:4834]	0.601894	1.72363	18.2389	18.1912	15.8342	30.6772	15.7255	24.7829
ENSONIT00000003445	chromosome 19 open reading frame 55 [Source:HGNC Symbol;Acc:25204]	0.505528	0.550245	6.89239	9.14068	22.9438	36.6654	20.2132	29.2669
ENSONIT00000024812	Ran GTPase activating protein 1 [Source:HGNC Symbol;Acc:9854]	0.439241	1.01595	9.86694	6.24635	20.68	19.4161	19.6012	17.1019
ENSONIT00000019923	armadillo repeat gene deleted in velocardiofacial syndrome [Source:HGNC Symbol;Acc:728]	9.42694	18.0011	9.20292	16.2511	17.9785	16.6941	14.09	18.6805
ENSONIT00000005766	WAS/WASL interacting protein family, member 3 [Source:HGNC Symbol;Acc:22004]	32.8837	27.9839	12.2119	23.7858	3.12112	6.05987	2.48335	5.17019
ENSONIT00000000058	choline phosphotransferase 1 [Source:HGNC Symbol;Acc:17852]	1.7756	1.61787	16.8099	18.9722	20.4625	17.5053	11.7455	18.8314
ENSONIT00000019304	coiled-coil glutamate-rich protein 1 [Source:HGNC Symbol;Acc:28373]	3.16231	2.19429	46.2894	54.5037	0.907333	1.3668	0.462263	0.482251
ENSONIT00000008065	biphenyl hydrolase-like (serine hydrolase) [Source:HGNC Symbol;Acc:1094]	0.886354	2.56263	19.8426	16.3025	12.8313	7.31363	17.3475	11.616
ENSONIT00000009058	5-azacytidine induced 2 [Source:HGNC Symbol;Acc:24002]	0.742621	0.572552	13.0889	20.6882	15.012	19.5501	22.1031	20.7388
ENSONIT00000012068	fucose mutarotase [Source:HGNC Symbol;Acc:24733]	0.265906	0.615032	10.7211	11.38	23.7205	16.9258	16.2606	15.4345
ENSONIT00000006264	Ets2 repressor factor [Source:HGNC Symbol;Acc:3444]	1.60028	1.58631	7.20844	12.0606	14.618	24.1762	27.6576	31.8064
ENSONIT00000015077	neuroepithelial cell transforming 1 [Source:HGNC Symbol;Acc:14592]	1.19682	3.02772	20.6462	34.9924	14.8673	12.3442	14.4334	11.2289
ENSONIT00000012416	pyridine nucleotide-disulphide oxidoreductase domain 1 [Source:HGNC Symbol;Acc:26162]	17.2759	12.4633	6.74757	7.48436	16.673	19.8794	10.5625	12.2319
ENSONIT00000000143	ubiquitin specific peptidase 45 [Source:HGNC Symbol;Acc:20080]	0.807157	0.175024	6.55529	6.68065	21.3168	14.8664	22.59	15.5499
ENSONIT00000013376	nucleolin [Source:HGNC Symbol;Acc:7667]	12.3058	10.6225	8.24785	8.55798	21.286	25.1246	9.46759	18.4856
ENSONIT00000016130		0.186112	1.09575	5.6757	5.82008	21.554	12.3652	23.8998	12.4816
ENSONIT00000016710	kinetochore associated 1 [Source:HGNC Symbol;Acc:17255]	0.0837334	0.494941	4.06415	1.63776	21.8408	25.4432	25.3369	19.5051
ENSONIT00000003961	sex comb on midleg-like 2 (Drosophila) [Source:HGNC Symbol;Acc:10581]	6.40269	3.65064	9.23515	14.6206	13.5158	15.7966	22.2013	15.736
ENSONIT00000005624	adenosine deaminase, RNA-specific, B1 [Source:HGNC Symbol;Acc:226]	0.822116	0.823995	9.45799	11.8165	25.218	18.5418	15.8633	12.9447
ENSONIT00000017043	N(alpha)-acetyltransferase 40, NatD catalytic subunit, homolog (S. cerevisiae) [Source:HGNC Symbol;Acc:25845]	0.259761	0.400546	7.30145	11.1869	15.8548	20.8215	28.0568	17.5289
ENSONIT00000002374	DCP1 decapping enzyme homolog B (S. cerevisiae) [Source:HGNC Symbol;Acc:24451]	0.520195	0.462767	7.8364	8.74569	15.7187	19.339	27.414	17.2084
ENSONIT00000004723	ankyrin repeat domain 10 [Source:HGNC Symbol;Acc:20265]	2.08825	4.19452	7.39412	4.08247	20.211	18.9151	21.8768	21.9672
ENSONIT00000012369		0.352699	0.11654	6.22224	7.45907	23.9718	19.956	21.0403	30.8888
ENSONIT00000022340	nth endonuclease III-like 1 (E. coli) [Source:HGNC Symbol;Acc:8028]	1.94938	0.16103	6.25573	7.87051	20.4841	25.4406	22.8984	28.507
ENSONIT00000024222	pre-B-cell leukemia homeobox 1 [Source:HGNC Symbol;Acc:8632]	17.7801	12.3042	26.8314	52.7337	4.87524	7.11804	2.10169	4.13845
ENSONIT00000003571	CDKN1A interacting zinc finger protein 1 [Source:HGNC Symbol;Acc:16744]	0.740164	0.0901039	6.13911	8.01093	20.0582	29.9399	24.7713	30.0529
ENSONIT00000017806	REV1, polymerase (DNA directed) [Source:HGNC Symbol;Acc:14060]	0.261778	0.874586	3.49813	3.55436	23.8074	15.3602	24.2354	16.7169
ENSONIT00000008074	regulation of nuclear pre-mRNA domain containing 2 [Source:HGNC Symbol;Acc:29039]	2.92128	2.64397	9.93482	14.2389	22.6606	22.9817	16.3385	22.0083
ENSONIT00000023884	G protein pathway suppressor 2 [Source:HGNC Symbol;Acc:4550]	1.68099	2.16004	11.5041	20.4445	21.5335	28.4749	17.2615	20.0096
ENSONIT00000014336	KIAA1919 [Source:HGNC Symbol;Acc:21053]	0.305551	0.706729	4.99042	4.69699	27.0977	20.2498	19.5865	25.3562
ENSONIT00000011233	ubiquitin-like modifier activating enzyme 6 [Source:HGNC Symbol;Acc:25581]	0.120513	0.696856	2.57296	2.02195	18.3262	17.4256	31.0735	15.8856
ENSONIT00000002348	ATPase type 13A1 [Source:HGNC Symbol;Acc:24215]	0.723078	0.238922	8.88503	7.84064	20.2616	19.6038	22.2471	17.8301
ENSONIT00000015411	zinc finger and BTB domain containing 8 opposite strand [Source:HGNC Symbol;Acc:24094]	0.122665	0.56744	10.8524	10.4333	23.6128	27.1836	17.5724	33.1804
ENSONIT00000018936	KIAA0528 [Source:HGNC Symbol;Acc:29062]	0.2322	0.447558	8.14951	13.4478	22.1673	23.3109	21.6479	22.1868
ENSONIT00000026127	UFM1-specific peptidase 1 (non-functional) [Source:HGNC Symbol;Acc:33821]	0.415478	0.384395	6.85388	10.1543	24.969	19.786	19.9613	16.2519
ENSONIT00000000267	WAS protein homolog associated with actin, golgi membranes and microtubules [Source:HGNC Symbol;Acc:30493]	5.19187	2.64805	7.42249	11.8963	19.4593	23.5385	20.1476	25.5951
ENSONIT00000025806	tripartite motif containing 13 [Source:HGNC Symbol;Acc:9976]	3.75634	5.7922	18.535	27.3831	13.0639	17.4654	16.8797	11.4866
ENSONIT00000014956	Peroxisome proliferator-activated receptor beta [Source:UniProtKB/TrEMBL;Acc:C8XTL6]	2.08889	1.20788	9.14418	14.4672	22.004	13.3533	19.0062	16.0349
ENSONIT00000024742	solute carrier family 39 (zinc transporter), member 9 [Source:HGNC Symbol;Acc:20182]	0.132101	0.458317	9.19152	7.39578	20.4673	20.0874	22.6253	13.8625
ENSONIT00000010903	Sp3 transcription factor [Source:HGNC Symbol;Acc:11208]	0.199246	1.90923	9.62703	13.5606	19.2886	15.0984	23.3143	17.5798
ENSONIT00000014784	absent in melanoma 1 [Source:HGNC Symbol;Acc:356]	0.314355	0.727093	11.4755	18.6524	22.0841	18.1159	18.5681	9.40802
ENSONIT00000021659		1.05889	0.376798	2.31767	1.92933	26.2602	34.9973	23.119	37.1833
ENSONIT00000019016	transmembrane protein 55B [Source:HGNC Symbol;Acc:19299]	0.152086	0.351771	4.30994	6.0176	21.8977	19.1824	26.6782	19.8301
ENSONIT00000022308	phosphatidylinositol 4-kinase type 2 alpha [Source:HGNC Symbol;Acc:30031]	2.25397	4.68138	12.9085	18.8444	14.1821	20.8215	23.7138	28.8312
ENSONIT00000013806		4.76211	4.97119	13.904	18.2172	17.8736	26.9246	16.674	22.6301
ENSONIT00000018663	family with sequence similarity 185, member A [Source:HGNC Symbol;Acc:22412]	1.234	0.142709	7.93218	6.54328	21.4367	24.8735	22.8186	19.2653
ENSONIT00000021066		0.812699	1.25316	8.92523	14.4687	21.5616	16.1945	22.1665	16.6097
ENSONIT00000011596	E2F transcription factor 1 [Source:HGNC Symbol;Acc:3113]	1.35875	2.5142	5.78101	3.85231	21.4774	26.4806	24.8497	22.1195
ENSONIT00000013948	DiGeorge syndrome critical region gene 8 [Source:HGNC Symbol;Acc:2847]	3.76361	2.00887	7.66461	10.0311	25.0846	20.6619	17.0306	21.0715
ENSONIT00000018468	WD repeat and FYVE domain containing 1 [Source:HGNC Symbol;Acc:20451]	0.0738628	1.36674	6.16041	6.9584	18.0331	13.0601	29.4043	17.6141
ENSONIT00000024876	mitogen-activated protein kinase 8 [Source:HGNC Symbol;Acc:6881]	1.20958	0.725336	5.20209	7.54852	19.1406	15.1031	28.1377	14.2189
ENSONIT00000004446		0.0875062	0.404798	9.8991	14.4383	18.9675	35.4834	24.7943	33.053
ENSONIT00000018696	DNA (cytosine-5-)-methyltransferase 3-like [Source:HGNC Symbol;Acc:2980]	0.429328	0.416428	2.79516	3.10891	31.0161	24.1285	19.5632	28.6151
ENSONIT00000015615		0.767195	2.21812	16.3404	15.9464	19.8112	19.4937	16.9676	18.0005
ENSONIT00000013116	CD53 molecule [Source:HGNC Symbol;Acc:1686]	0.264202	0.611089	42.001	72.8674	5.09961	6.02102	6.52261	11.7346
ENSONIT00000013167	BRCA1 interacting protein C-terminal helicase 1 [Source:HGNC Symbol;Acc:20473]	0.659629	1.78875	7.50447	4.89787	25.9508	19.4655	19.8279	14.3345
ENSONIT00000019634	sorting and assembly machinery component 50 homolog (S. cerevisiae) [Source:HGNC Symbol;Acc:24276]	0.876924	0.304244	14.951	11.7546	20.8606	16.0222	17.284	11.7348
ENSONIT00000025797	ring finger protein 26 [Source:HGNC Symbol;Acc:14646]	1.68319	2.94618	4.61168	6.63661	24.2777	21.8786	23.4742	31.999
ENSONIT00000013037	transmembrane 9 superfamily member 3 [Source:HGNC Symbol;Acc:21529]	0.702137	0.974411	12.4563	16.3287	20.1092	31.5337	20.8697	25.919
ENSONIT00000019627	sirtuin 3 [Source:HGNC Symbol;Acc:14931]	3.23534	1.62679	6.22255	6.96668	20.4737	13.9284	24.2981	12.7101
ENSONIT00000018993	malic enzyme 2, NAD(+)-dependent, mitochondrial [Source:HGNC Symbol;Acc:6984]	0.0705744	0.0816181	11.7235	17.8373	19.4393	25.5396	23.0058	31.3796
ENSONIT00000017196	RAP1 interacting factor homolog (yeast) [Source:HGNC Symbol;Acc:23207]	0.229073	0.590972	5.6959	8.45661	27.6048	26.9192	20.8255	23.0258
ENSONIT00000023567		1.40189	0.486377	24.5149	26.6399	11.4087	17.847	17.1796	15.8737
ENSONIT00000012067	KIAA0494 [Source:HGNC Symbol;Acc:29051]	0.554659	0.493426	11.049	20.7633	21.0336	25.2473	21.9123	23.6432
ENSONIT00000014297	solute carrier family 27 (fatty acid transporter), member 6 [Source:HGNC Symbol;Acc:11000]	0.0660504	0.99302	9.02413	15.4138	19.2269	18.4524	26.3747	15.1845
ENSONIT00000009352	coiled-coil domain containing 90B [Source:HGNC Symbol;Acc:28108]	1.57846	1.21698	13.6983	17.0418	19.7627	14.4717	19.6555	16.5993
ENSONIT00000007916	DnaJ (Hsp40) homolog, subfamily C, member 13 [Source:HGNC Symbol;Acc:30343]	1.5768	0.484871	6.96336	9.05256	19.7846	19.6826	26.478	20.2758
ENSONIT00000021732	methyl-CpG binding domain protein 4 [Source:HGNC Symbol;Acc:6919]	3.65479	3.25914	7.87265	12.6819	21.9145	15.9869	21.4774	13.2203
ENSONIT00000006166	integrator complex subunit 10 [Source:HGNC Symbol;Acc:25548]	0.362028	1.28824	11.4464	9.77443	23.1427	37.685	20.0828	32.791
ENSONIT00000017405	NudC domain containing 1 [Source:HGNC Symbol;Acc:24306]	2.18034	0.976074	16.4638	17.5113	19.483	21.8045	16.947	19.9903
ENSONIT00000002913	peroxisomal biogenesis factor 14 [Source:HGNC Symbol;Acc:8856]	1.02187	1.70701	9.83595	11.7049	18.2137	16.1945	26.0578	16.7522
ENSONIT00000019354	mannosidase, alpha, class 2C, member 1 [Source:HGNC Symbol;Acc:6827]	1.58213	1.25068	27.0757	19.8155	14.4176	18.3663	12.0809	12.518
ENSONIT00000016554	KIAA0753 [Source:HGNC Symbol;Acc:29110]	0.090187	0.469349	2.16099	2.0391	23.5006	17.7005	29.421	23.686
ENSONIT00000008182	helicase with zinc finger [Source:HGNC Symbol;Acc:16878]	12.9923	9.65397	14.4993	21.1118	15.0616	20.0992	12.7174	18.4791
ENSONIT00000012270		0.467798	0.683369	6.56883	10.8021	26.2791	28.2678	22.0743	33.8484
ENSONIT00000004478		0.82003	2.06163	13.0116	17.3123	17.1302	20.2571	24.4607	22.6321
ENSONIT00000006907	vacuolar protein sorting 26 homolog A (S. pombe) [Source:HGNC Symbol;Acc:12711]	0.753941	1.59852	9.90119	12.5819	23.0087	22.0699	21.889	26.0132
ENSONIT00000016541	nuclear VCP-like [Source:HGNC Symbol;Acc:8070]	0.680444	2.13593	9.41749	9.14443	21.5644	15.9271	23.8957	20.0123
ENSONIT00000014572	SET domain containing (lysine methyltransferase) 7 [Source:HGNC Symbol;Acc:30412]	1.0951	0.115133	12.5694	13.3982	24.9287	15.4904	17.0024	11.3865
ENSONIT00000012094	glycosylphosphatidylinositol anchor attachment protein 1 homolog (yeast) [Source:HGNC Symbol;Acc:4446]	1.40507	0.85116	6.67486	5.58286	22.618	19.6384	24.9894	21.7908
ENSONIT00000015808	RRN3 RNA polymerase I transcription factor homolog (S. cerevisiae) [Source:HGNC Symbol;Acc:30346]	0.0978215	0.301677	14.0936	19.4139	21.9943	29.2116	19.5267	29.4998
ENSONIT00000016928	FIG4 homolog, SAC1 lipid phosphatase domain containing (S. cerevisiae) [Source:HGNC Symbol;Acc:16873]	4.83558	9.51209	8.07982	5.94825	20.3694	33.0282	22.6151	26.6584
ENSONIT00000021845	chromosome 5 open reading frame 4 [Source:HGNC Symbol;Acc:1334]	3.62226	3.39655	9.67632	17.2598	19.3816	13.3864	23.4458	19.9869
ENSONIT00000010732	adaptor-related protein complex 5, zeta 1 subunit [Source:HGNC Symbol;Acc:22197]	6.54451	4.91093	7.89596	9.09009	20.9147	18.4911	20.7765	16.4419
ENSONIT00000017567		1.29569	3.28232	9.35372	8.03793	20.6642	28.801	24.8329	27.9805
ENSONIT00000014641	solute carrier family 38, member 9 [Source:HGNC Symbol;Acc:26907]	0.364738	1.60289	8.21855	12.1343	24.3171	12.7263	23.264	12.7236
ENSONIT00000010167	solute carrier family 44, member 2 [Source:HGNC Symbol;Acc:17292]	1.56735	0.738471	12.0103	23.1248	21.1679	13.617	21.5253	12.4987
ENSONIT00000019607	nucleobindin 2 [Source:HGNC Symbol;Acc:8044]	0.835448	0.214707	10.223	9.86937	19.8304	20.7902	25.3975	15.3417
ENSONIT00000016208	family with sequence similarity 123B [Source:HGNC Symbol;Acc:26837]	0.0267981	0.681813	6.66811	8.5114	20.6343	24.3865	28.9881	30.8188
ENSONIT00000004524		3.67107	6.02155	5.587	3.01553	22.4777	20.1368	24.6794	22.0812
ENSONIT00000025344	RNA pseudouridylate synthase domain containing 2 [Source:HGNC Symbol;Acc:24180]	0.041716	0.482439	5.19005	3.68292	24.7436	16.9157	26.5263	14.5285
ENSONIT00000012601	transmembrane protein 184C [Source:HGNC Symbol;Acc:25587]	0.638292	2.42543	13.6136	25.9671	26.2579	23.9693	16.1951	24.9258
ENSONIT00000012184		0.475001	0.887379	6.68415	7.69083	23.045	33.4657	26.5367	38.7923
ENSONIT00000015452	zinc finger protein 740 [Source:HGNC Symbol;Acc:27465]	0.154945	0.358383	11.2808	12.3031	23.2793	17.7165	22.0457	17.4117
ENSONIT00000012008	KIAA0146 [Source:HGNC Symbol;Acc:28971]	7.11142	12.0181	9.01905	8.11877	20.8119	31.7661	19.8682	36.2238
ENSONIT00000007109	RWD domain containing 2B [Source:HGNC Symbol;Acc:1302]	0.119465	0.414478	4.26626	3.82651	24.9599	26.1928	27.4756	33.4421
ENSONIT00000016416	zinc finger protein 384 [Source:HGNC Symbol;Acc:11955]	3.56535	4.86545	20.4539	30.3637	18.3019	20.4252	14.6278	18.4523
ENSONIT00000010655		0.739954	0.513447	8.04677	9.40074	32.4253	24.597	15.7561	18.217
ENSONIT00000018585	sorting nexin 19 [Source:HGNC Symbol;Acc:21532]	0.315746	0.19475	2.42489	3.47881	24.2463	17.4682	29.9908	21.6078
ENSONIT00000018090	G protein-coupled receptor 89B [Source:HGNC Symbol;Acc:13840]	0.813463	0.313585	11.6824	9.95025	24.9667	41.7647	19.6644	38.8957
ENSONIT00000014073	ankyrin repeat, family A (RFXANK-like), 2 [Source:HGNC Symbol;Acc:13208]	0.194412	0.14989	4.95697	7.01204	23.5294	31.0139	28.4506	28.3507
ENSONIT00000004443	PTC7 protein phosphatase homolog (S. cerevisiae) [Source:HGNC Symbol;Acc:30695]	1.17561	0.959697	8.66738	13.9229	21.1042	36.3561	26.2154	27.8411
ENSONIT00000012019	chromobox homolog 2 [Source:HGNC Symbol;Acc:1552]	3.29724	2.8599	13.4082	22.742	25.6077	23.7087	15.1022	23.8528
ENSONIT00000002862	pumilio homolog 1 (Drosophila) [Source:HGNC Symbol;Acc:14957]	1.31171	2.43514	25.8393	34.9441	11.831	18.8393	18.4428	19.997
ENSONIT00000014753	OTU domain containing 4 [Source:HGNC Symbol;Acc:24949]	0.0957015	1.9184	8.7168	12.1069	21.9171	22.8628	26.72	23.1139
ENSONIT00000017228		1.15819	1.01611	10.6553	14.3831	17.7509	21.6554	27.8863	17.7232
ENSONIT00000018904	RMI1, RecQ mediated genome instability 1, homolog (S. cerevisiae) [Source:HGNC Symbol;Acc:25764]	0.395668	0.305056	5.60636	4.70372	31.3227	21.299	20.1952	24.9465
ENSONIT00000003823	FRY-like [Source:HGNC Symbol;Acc:29127]	0.884012	1.54092	11.2728	19.4527	18.6171	27.0176	26.9123	32.7137
ENSONIT00000004513	sorting nexin 16 [Source:HGNC Symbol;Acc:14980]	1.45392	0.146212	4.83532	8.09906	23.7435	28.1665	27.66	32.2461
ENSONIT00000006144	nuclear export mediator factor [Source:HGNC Symbol;Acc:10663]	2.16419	1.37325	12.0728	12.1865	25.3576	16.4804	18.123	12.1902
ENSONIT00000002712	chromosome 1 open reading frame 112 [Source:HGNC Symbol;Acc:25565]	2.68504	1.4491	6.77393	5.17946	24.5826	27.8524	23.7025	23.698
ENSONIT00000013775	solute carrier family 15, member 4 [Source:HGNC Symbol;Acc:23090]	0.668168	1.22009	5.62298	7.11813	28.5641	16.4985	22.893	18.5624
ENSONIT00000024563	CTAGE family, member 5 [Source:HGNC Symbol;Acc:7057]	2.02495	0.86467	6.91196	5.51749	27.0104	28.9738	21.836	37.6621
ENSONIT00000019411	chromosome 15 open reading frame 44 [Source:HGNC Symbol;Acc:25372]	0.673714	1.09996	12.6916	13.1844	25.6152	27.3749	18.8276	18.4027
ENSONIT00000019704		0.565606	0.511915	7.04825	9.45213	26.3247	30.5531	23.8812	29.9688
ENSONIT00000020692		0.130843	0.605269	7.97855	12.5024	26.1425	23.9575	23.6849	18.1576
ENSONIT00000025661	ubiquitin-like modifier activating enzyme 3 [Source:HGNC Symbol;Acc:12470]	0.178036	0.102948	8.51142	8.57783	26.052	43.7566	23.2275	33.446
ENSONIT00000010946	pyruvate dehydrogenase kinase, isozyme 1 [Source:HGNC Symbol;Acc:8809]	0.0507579	0.352204	5.40283	6.77643	25.7377	21.6591	26.81	29.5205
ENSONIT00000007097	BTB and CNC homology 1, basic leucine zipper transcription factor 1 [Source:HGNC Symbol;Acc:935]	0.733495	0.40394	14.7106	24.895	19.2963	26.9267	23.2654	26.6061
ENSONIT00000007114	cancer susceptibility candidate 5 [Source:HGNC Symbol;Acc:24054]	0.86521	0.0909637	6.07084	3.64144	27.7585	42.835	23.3213	30.8794
ENSONIT00000015485	emopamil binding protein (sterol isomerase) [Source:HGNC Symbol;Acc:3133]	0.35996	0.832576	14.8036	7.79948	25.2097	19.3061	17.6711	11.4762
ENSONIT00000012718	beta-1,3-N-acetylgalactosaminyltransferase 2 [Source:HGNC Symbol;Acc:28596]	22.5036	17.2547	3.15263	4.19341	17.4158	14.7694	15.0822	12.115
ENSONIT00000012202	leucine rich repeat containing 1 [Source:HGNC Symbol;Acc:14307]	0.832635	2.34714	14.4956	20.6045	20.6866	12.5753	22.1747	11.5767
ENSONIT00000011665	suppressor of cytokine signaling 7 [Source:HGNC Symbol;Acc:29846]	0.836638	1.12033	8.92775	14.9575	17.0217	12.2497	31.5403	16.0911
ENSONIT00000003171	RNA binding motif protein 15 [Source:HGNC Symbol;Acc:14959]	3.65385	3.6622	11.9428	19.5647	20.3955	18.3767	22.4685	19.8228
ENSONIT00000012699	REX1, RNA exonuclease 1 homolog (S. cerevisiae)-like 2, pseudogene [Source:HGNC Symbol;Acc:32239]	0.898285	0.407393	12.6206	17.0672	23.5685	25.0391	21.3873	17.4861
ENSONIT00000009545	integrator complex subunit 3 [Source:HGNC Symbol;Acc:26153]	0.747535	0.934607	9.97998	15.1505	29.7537	28.2451	18.1533	21.9987
ENSONIT00000001838	ependymin related protein 1 (zebrafish) [Source:HGNC Symbol;Acc:17572]	0.29025	0.447558	18.9472	20.3124	15.8987	10.036	23.5713	12.5596
ENSONIT00000004696	ATPase, class VI, type 11B [Source:HGNC Symbol;Acc:13553]	0.0283073	1.63685	4.05662	5.18111	21.1762	38.2394	33.4483	31.486
ENSONIT00000012389	protein phosphatase 1, regulatory subunit 21 [Source:HGNC Symbol;Acc:30595]	0.68168	0.667067	7.06754	10.1057	26.466	18.8523	24.5158	14.8737
ENSONIT00000022143	stromal antigen 2 [Source:HGNC Symbol;Acc:11355]	1.0539	0.712537	18.6555	22.6063	20.0208	28.8978	19.0794	23.2455
ENSONIT00000012908	HECT and RLD domain containing E3 ubiquitin protein ligase 4 [Source:HGNC Symbol;Acc:24521]	1.29781	0.5003	8.15486	9.99278	26.7737	29.6693	22.6027	22.9178
ENSONIT00000011731	THO complex 6 homolog (Drosophila) [Source:HGNC Symbol;Acc:28369]	1.56514	0.603354	16.5637	20.7831	24.4132	23.1232	16.3204	16.499
ENSONIT00000005569		2.75704	2.81018	8.06396	9.8862	24.5361	16.4148	23.521	21.7127
ENSONIT00000010129	dual-specificity tyrosine-(Y)-phosphorylation regulated kinase 1B [Source:HGNC Symbol;Acc:3092]	2.69605	1.86359	16.4928	26.7416	13.9191	26.8853	25.9717	30.3929
ENSONIT00000008813		1.3697	0.720014	8.77866	11.9818	19.195	14.3108	29.745	18.8168
ENSONIT00000014542	N(alpha)-acetyltransferase 15, NatA auxiliary subunit [Source:HGNC Symbol;Acc:30782]	1.328	3.51042	9.22269	11.9745	24.3835	18.8408	24.2311	17.1147
ENSONIT00000022020	protein phosphatase, Mg2+/Mn2+ dependent, 1K [Source:HGNC Symbol;Acc:25415]	6.20389	3.24421	12.6777	18.0926	18.1521	33.1944	22.4485	35.6944
ENSONIT00000003624	Rab geranylgeranyltransferase, alpha subunit [Source:HGNC Symbol;Acc:9795]	1.18958	0.566477	10.9146	9.2102	22.7787	21.446	24.7369	21.269
ENSONIT00000003297	phosphoprotein associated with glycosphingolipid microdomains 1 [Source:HGNC Symbol;Acc:30043]	22.9135	28.5545	14.0557	27.5402	10.9761	9.39959	11.6798	18.6252
ENSONIT00000014804	bridging integrator 3 [Source:HGNC Symbol;Acc:1054]	2.10118	0.560764	17.3532	22.8399	21.501	31.0553	18.7833	21.8138
ENSONIT00000023554	E2F transcription factor 6 [Source:HGNC Symbol;Acc:3120]	0.460222	0.473101	9.44875	8.75382	29.6906	29.2947	20.2572	30.2667
ENSONIT00000023887	RNA binding motif protein 15 [Source:HGNC Symbol;Acc:14959]	0.880672	0.232796	6.63204	9.21087	17.5237	16.9656	34.869	19.5265
ENSONIT00000000617	mitogen-activated protein kinase kinase kinase kinase 5 [Source:HGNC Symbol;Acc:6867]	19.0987	27.9773	9.40896	18.3921	15.4247	15.0642	16.0731	13.6323
ENSONIT00000013287	metal response element binding transcription factor 2 [Source:HGNC Symbol;Acc:29535]	0.195953	1.96401	8.08128	6.85663	20.3425	25.9471	31.4291	28.2952
ENSONIT00000017017	ribosomal protein S6 kinase, 52kDa, polypeptide 1 [Source:HGNC Symbol;Acc:10439]	0.0580499	1.56645	5.34087	5.46871	27.4971	34.533	27.2767	34.0382
ENSONIT00000006463	RAD9 homolog A (S. pombe) [Source:HGNC Symbol;Acc:9827]	0.523522	1.54113	8.7941	15.2442	24.1328	23.1136	26.8311	16.6569
ENSONIT00000015266		8.05536	7.90636	8.80515	17.0214	17.4522	20.411	25.9806	19.7084
ENSONIT00000001883	endothelial PAS domain protein 1 [Source:HGNC Symbol;Acc:3374]	34.1901	30.1156	1.90997	4.58875	8.20949	16.2313	15.9863	17.2088
ENSONIT00000005126	breast cancer anti-estrogen resistance 1 [Source:HGNC Symbol;Acc:971]	5.27121	3.3108	17.9029	34.0761	24.4998	17.8907	12.632	18.5156
ENSONIT00000008899	zinc finger protein 865 [Source:HGNC Symbol;Acc:38705]	8.7331	7.37051	10.7495	19.6061	19.1957	28.1366	21.6868	27.1373
ENSONIT00000009965	chromosome 10 open reading frame 2 [Source:HGNC Symbol;Acc:1160]	0.202036	0.700955	3.75491	2.79155	30.776	24.2123	25.8582	18.1589
ENSONIT00000002110	xeroderma pigmentosum, complementation group C [Source:HGNC Symbol;Acc:12816]	0.885402	0.665569	6.38498	5.98177	25.7043	17.5861	27.6866	16.2154
ENSONIT00000015080	muskelin 1, intracellular mediator containing kelch motifs [Source:HGNC Symbol;Acc:7109]	0.792605	2.19992	8.96021	11.3924	22.6174	37.0604	28.3862	35.6118
ENSONIT00000021793	ATP-binding cassette, sub-family F (GCN20), member 3 [Source:HGNC Symbol;Acc:72]	1.46992	1.33329	10.4654	9.88346	24.4931	23.9859	24.3662	22.4327
ENSONIT00000017846	RAD50 interactor 1 [Source:HGNC Symbol;Acc:21876]	0.491348	0.401108	9.06969	8.10632	26.4617	16.8304	24.8007	17.4378
ENSONIT00000018434	mitochondrial methionyl-tRNA formyltransferase [Source:HGNC Symbol;Acc:29666]	8.38372	4.37867	8.79802	11.2101	22.8554	21.5501	20.7944	23.2297
ENSONIT00000025247	small optic lobes homolog (Drosophila) [Source:HGNC Symbol;Acc:11182]	12.4787	15.5859	8.90444	10.9017	14.0333	23.5772	25.4596	33.1122
ENSONIT00000004327	testis expressed 2 [Source:HGNC Symbol;Acc:30884]	11.4362	11.698	9.36544	13.3795	14.1765	25.048	25.9127	24.5089
ENSONIT00000014458		0.459994	1.06395	3.47617	5.20016	24.3327	23.641	32.8586	18.4667
ENSONIT00000020244	component of oligomeric golgi complex 3 [Source:HGNC Symbol;Acc:18619]	0.0997953	0.173117	9.17398	10.9056	23.3102	20.5274	28.5681	20.7022
ENSONIT00000012721	BRISC and BRCA1 A complex member 1 [Source:HGNC Symbol;Acc:25008]	1.2617	1.80654	22.4523	15.7187	16.831	31.4447	20.6683	35.7673
ENSONIT00000019885	carbamoyl-phosphate synthetase 2, aspartate transcarbamylase, and dihydroorotase [Source:HGNC Symbol;Acc:1424]	0.431239	1.03989	10.5909	10.8368	25.1149	25.5679	25.1258	22.1323
ENSONIT00000003145	F-box protein 22 [Source:HGNC Symbol;Acc:13593]	0.0525707	0.729566	18.2166	20.8572	14.8094	29.1253	28.203	37.3091
ENSONIT00000012566	SH3-domain GRB2-like (endophilin) interacting protein 1 [Source:HGNC Symbol;Acc:25412]	0.192596	1.05798	1.20917	2.4235	29.7649	46.1429	30.1711	57.4243
ENSONIT00000017321	oleoyl-ACP hydrolase [Source:HGNC Symbol;Acc:25625]	0.619781	1.07515	7.88943	8.38281	30.5541	19.543	22.3477	12.7597
ENSONIT00000004795	multiple endocrine neoplasia I [Source:HGNC Symbol;Acc:7010]	0.654213	1.96713	6.43609	5.089	28.9752	16.9656	25.5976	20.2216
ENSONIT00000007426	chromosome 3 open reading frame 58 [Source:HGNC Symbol;Acc:28490]	1.07478	0.86467	7.94553	12.6282	19.3802	21.5926	33.2664	22.2606
ENSONIT00000007523	ubiquitin protein ligase E3C [Source:HGNC Symbol;Acc:16803]	5.98841	5.45245	7.23579	11.6156	24.754	17.9275	23.7047	16.6773
ENSONIT00000025938	RNA binding motif protein 12B [Source:HGNC Symbol;Acc:32310]	0.843781	1.20101	13.2195	15.9155	27.071	36.954	20.5572	32.2927
ENSONIT00000003355	serine/threonine kinase 3 [Source:HGNC Symbol;Acc:11406]	17.7995	31.904	17.888	18.3857	10.2766	17.3304	15.7563	19.8385
ENSONIT00000014306	proline-rich coiled-coil 1 [Source:HGNC Symbol;Acc:28164]	6.60741	10.3666	15.3084	13.78	17.789	18.1916	22.019	17.1226
ENSONIT00000011947	cyclin-dependent kinase 5 [Source:HGNC Symbol;Acc:1774]	0.0703335	0.650716	8.06987	7.0424	31.5911	43.609	22.0362	38.0901
ENSONIT00000013636	cyclin-dependent kinase 6 [Source:HGNC Symbol;Acc:1777]	44.3761	76.6148	8.68028	12.6931	3.75939	5.36504	4.95909	4.26574
ENSONIT00000004230	E74-like factor 2 (ets domain transcription factor) [Source:HGNC Symbol;Acc:3317]	1.25803	1.52417	21.1311	31.8782	18.0009	26.4808	21.4547	29.1542
ENSONIT00000006046	protein inhibitor of activated STAT, 4 [Source:HGNC Symbol;Acc:17002]	0.933027	2.34572	7.47707	7.97085	19.6176	20.9444	33.8205	21.8997
ENSONIT00000009929	component of oligomeric golgi complex 1 [Source:HGNC Symbol;Acc:6545]	1.2932	2.60517	14.0035	17.3928	23.242	21.7839	23.3452	18.7749
ENSONIT00000021707	E4F transcription factor 1 [Source:HGNC Symbol;Acc:3121]	9.73068	6.41288	7.76377	9.22799	22.2799	29.2883	22.1222	25.7197
ENSONIT00000000667	NFS1 nitrogen fixation 1 homolog (S. cerevisiae) [Source:HGNC Symbol;Acc:15910]	0.318442	1.47309	11.2567	11.0937	25.9152	20.6989	24.5382	23.596
ENSONIT00000009578	GRIP and coiled-coil domain containing 1 [Source:HGNC Symbol;Acc:19095]	4.55539	2.9477	9.03358	9.9989	21.8547	12.849	26.6361	15.7237
ENSONIT00000006746	autophagy related 2A [Source:HGNC Symbol;Acc:29028]	25.6078	22.1162	12.0018	20.3429	10.5687	12.2104	13.9046	14.2514
ENSONIT00000018056	5-methyltetrahydrofolate-homocysteine methyltransferase reductase [Source:HGNC Symbol;Acc:7473]	26.3527	40.7896	7.08569	8.58567	16.8639	23.8537	11.824	19.075
ENSONIT00000015959	DnaJ (Hsp40) homolog, subfamily C , member 25 [Source:HGNC Symbol;Acc:34187]	2.55468	5.25234	16.9252	13.4469	19.3687	23.8233	23.2916	21.6221
ENSONIT00000006837		1.12406	0.577757	24.8619	19.0273	15.8326	28.5612	20.3871	20.8559
ENSONIT00000018249	peroxisomal biogenesis factor 2 [Source:HGNC Symbol;Acc:9717]	35.0331	29.1767	4.20121	5.00896	12.3142	11.1889	10.7108	11.1065
ENSONIT00000023026	zinc finger, C3H1-type containing [Source:HGNC Symbol;Acc:28328]	0.327107	0.845597	10.746	19.1835	20.5976	19.5059	30.7242	20.665
ENSONIT00000022075	ATPase, Ca++ transporting, ubiquitous [Source:HGNC Symbol;Acc:813]	0.637147	1.88818	7.77102	10.9758	23.1837	15.6781	30.8712	23.2398
ENSONIT00000011590	lipin 2 [Source:HGNC Symbol;Acc:14450]	1.83128	0.857862	10.6495	11.5928	20.7876	20.4936	29.2093	28.5412
ENSONIT00000024533	ketohexokinase (fructokinase) [Source:HGNC Symbol;Acc:6315]	2.09672	1.52417	20.1511	19.7364	23.5324	16.1003	16.7551	14.1488
ENSONIT00000000982	wings apart-like homolog (Drosophila) [Source:HGNC Symbol;Acc:23293]	0.330698	1.93236	7.80362	10.9531	26.6675	19.8601	27.741	21.0318
ENSONIT00000015145		0.0893657	0.496079	12.749	15.2983	23.8041	44.9597	25.9613	32.6464
ENSONIT00000006014	proline and serine rich 1 [Source:HGNC Symbol;Acc:20291]	9.73363	12.5144	10.9869	15.6625	23.7425	25.3234	18.2864	21.2494
ENSONIT00000016681	acetyl-CoA acetyltransferase 2 [Source:HGNC Symbol;Acc:94]	1.04079	1.44439	10.503	7.6199	29.4011	28.7084	21.9338	26.3972
ENSONIT00000016082	folliculin [Source:HGNC Symbol;Acc:27310]	10.9354	20.8691	20.7379	25.9759	15.0244	19.8248	16.3546	21.8363
ENSONIT00000012927	chromosome 12 open reading frame 4 [Source:HGNC Symbol;Acc:1184]	1.04343	0.775741	4.82521	5.85778	31.1435	19.3279	26.1294	17.6668
ENSONIT00000021380		2.66863	2.85761	5.14645	6.41145	31.5555	23.0684	23.8393	17.6634
ENSONIT00000018734	DnaJ (Hsp40) homolog, subfamily C, member 5 [Source:HGNC Symbol;Acc:16235]	0.414226	1.19761	17.0353	30.8839	25.7688	31.7379	20.0323	34.0521
ENSONIT00000024684		0.439429	1.33181	5.96285	11.0692	23.9278	21.541	32.9446	22.4435
ENSONIT00000008573	centrosomal protein 85kDa [Source:HGNC Symbol;Acc:25309]	1.91065	4.6718	6.7666	10.888	23.3664	35.7136	31.3477	42.2075
ENSONIT00000005674	transformer 2 alpha homolog (Drosophila) [Source:HGNC Symbol;Acc:16645]	0.410785	0.475066	21.9257	35.7872	20.6796	25.018	20.383	20.3986
ENSONIT00000016275	glucosidase, beta (bile acid) 2 [Source:HGNC Symbol;Acc:18986]	3.8334	6.24822	11.7128	13.7528	28.5473	34.2692	19.3557	30.2791
ENSONIT00000025586	methyl-CpG binding domain protein 1 [Source:HGNC Symbol;Acc:6916]	0.220534	0.283383	5.63429	7.40018	28.4167	31.1951	29.3123	32.7766
ENSONIT00000000623	nucleolar protein 8 [Source:HGNC Symbol;Acc:23387]	1.27165	3.3442	11.5267	8.29916	27.726	27.4745	23.0791	20.0534
ENSONIT00000020951	sirtuin 2 [Source:HGNC Symbol;Acc:10886]	0.0542308	0.250868	13.3692	16.0858	24.5282	45.515	25.6584	42.488
ENSONIT00000019806	C-type lectin domain family 16, member A [Source:HGNC Symbol;Acc:29013]	0.308153	1.11367	7.92506	10.7619	27.0069	16.9361	28.4913	18.4485
ENSONIT00000007066	KIAA0182 [Source:HGNC Symbol;Acc:28979]	8.96278	14.681	9.71082	16.7885	22.9698	13.275	22.1365	11.099
ENSONIT00000021551	dehydrogenase/reductase (SDR family) member 12 [Source:HGNC Symbol;Acc:25832]	4.07066	1.61825	25.9085	29.3435	16.2253	31.3393	17.6344	28.0076
ENSONIT00000025149	phosphorylase kinase, gamma 2 (testis) [Source:HGNC Symbol;Acc:8931]	7.80036	4.02287	14.0131	17.818	23.3432	19.7564	18.696	18.7173
ENSONIT00000019065	RGM domain family, member A [Source:HGNC Symbol;Acc:30308]	5.30176	7.67758	8.68862	12.2105	24.5314	26.8459	25.4966	27.4983
ENSONIT00000015880	leucine rich repeat and sterile alpha motif containing 1 [Source:HGNC Symbol;Acc:25135]	1.03326	2.72182	5.7663	6.95286	27.1308	27.4043	30.2081	40.1642
ENSONIT00000014503	AE binding protein 1 [Source:HGNC Symbol;Acc:303]	24.1737	22.511	20.7439	29.2826	4.10082	5.99165	15.2061	9.26125
ENSONIT00000000704	DIS3 mitotic control homolog (S. cerevisiae) [Source:HGNC Symbol;Acc:20604]	0.756842	0.450141	9.70512	8.61419	31.1348	22.8388	22.6748	20.4042
ENSONIT00000009313	uridine-cytidine kinase 1 [Source:HGNC Symbol;Acc:14859]	2.31464	1.38159	20.884	21.2227	19.2808	32.3889	21.9019	23.2711
ENSONIT00000024666		2.1912	2.53409	4.35127	7.0494	28.414	19.8024	29.5649	19.1544
ENSONIT00000014311	tubulin, epsilon 1 [Source:HGNC Symbol;Acc:20775]	0.824309	2.40833	9.49588	9.41211	27.6345	42.1397	26.615	47.2889
ENSONIT00000018682	ELKS/RAB6-interacting/CAST family member 1 [Source:HGNC Symbol;Acc:17072]	14.3139	18.4671	7.72265	9.16729	21.5292	36.4164	21.0378	33.3805
ENSONIT00000018854	transmembrane protein 38B [Source:HGNC Symbol;Acc:25535]	0.705744	1.14265	15.7072	23.821	22.7528	42.9264	25.4473	39.3506
ENSONIT00000002794	mannosyl (alpha-1,3-)-glycoprotein beta-1,2-N-acetylglucosaminyltransferase [Source:HGNC Symbol;Acc:7044]	5.1873	6.65346	17.9705	26.0714	19.9266	19.7891	21.6912	17.3943
ENSONIT00000007282	farnesyltransferase, CAAX box, beta [Source:HGNC Symbol;Acc:3785]	1.57011	1.24837	11.169	9.08625	24.4958	27.0679	27.5421	22.7282
ENSONIT00000005007	Ras association (RalGDS/AF-6) domain family member 1 [Source:HGNC Symbol;Acc:9882]	5.12378	3.77673	18.0577	29.1891	19.5624	17.2564	22.0856	17.6775
ENSONIT00000015350	aspartyl aminopeptidase [Source:HGNC Symbol;Acc:2981]	2.73323	1.20417	13.5541	13.0789	20.3694	21.3767	28.285	21.4115
ENSONIT00000008120	centrosomal protein 95kDa [Source:HGNC Symbol;Acc:25141]	0.859709	0.350908	6.38496	7.5682	32.0537	21.5198	25.7133	22.9048
ENSONIT00000021328		4.11426	1.76849	11.6098	23.0498	31.2829	24.12	18.0426	18.8435
ENSONIT00000007041	ADP-ribosylation factor interacting protein 2 [Source:HGNC Symbol;Acc:17160]	0.369882	0.366654	4.50445	5.40461	29.7707	22.9214	30.4074	20.941
ENSONIT00000020576	SLX4 structure-specific endonuclease subunit homolog (S. cerevisiae) [Source:HGNC Symbol;Acc:23845]	0.306055	0.737391	3.46106	3.50796	34.7662	24.1715	26.5637	24.5837
ENSONIT00000021968	N-myc (and STAT) interactor [Source:HGNC Symbol;Acc:7854]	2.556	4.18762	39.7011	61.1155	14.084	14.5625	8.82189	10.2928
ENSONIT00000014831		1.36803	1.21182	5.56609	5.39015	28.5618	26.9679	29.7838	25.3844
ENSONIT00000001236	methyltransferase like 2A [Source:HGNC Symbol;Acc:25755]	0.287016	0.132771	16.2938	9.6413	28.2089	23.0061	20.5303	16.0525
ENSONIT00000019175	zinc finger protein 592 [Source:HGNC Symbol;Acc:28986]	0.32946	0.800131	6.53553	9.09841	16.6027	28.8161	41.8833	30.5035
ENSONIT00000011648	RELT-like 1 [Source:HGNC Symbol;Acc:27379]	5.87642	9.12337	7.86377	12.9571	18.1415	25.8099	33.4974	23.524
ENSONIT00000024347	tumor protein p63 [Source:HGNC Symbol;Acc:15979]	0.732719	0.211844	25.1676	16.1228	23.1256	22.8162	16.3935	12.7627
ENSONIT00000025012	RAP1, GTP-GDP dissociation stimulator 1 [Source:HGNC Symbol;Acc:9859]	0.23726	1.25434	6.15358	6.09422	36.7074	25.5702	22.3289	29.4043
ENSONIT00000017637	zinc fingers and homeoboxes 1 [Source:HGNC Symbol;Acc:12871]	0.405007	1.65312	6.74043	9.49054	24.2353	34.879	34.0711	38.8292
ENSONIT00000024831	megakaryoblastic leukemia (translocation) 1 [Source:HGNC Symbol;Acc:14334]	0.939627	0.0987875	19.4641	32.4418	20.6878	26.2804	24.3699	24.8279
ENSONIT00000001025		1.56979	3.01286	6.2485	9.31365	18.1905	25.5122	39.5959	27.0463
ENSONIT00000024943	CNDP dipeptidase 2 (metallopeptidase M20 family) [Source:HGNC Symbol;Acc:24437]	2.98154	2.83961	26.1642	24.2173	23.0564	23.3614	13.417	21.89
ENSONIT00000005868	ADP-ribosylation factor interacting protein 2 [Source:HGNC Symbol;Acc:17160]	0.104343	1.56872	10.0007	13.3405	28.9856	31.61	26.5398	17.0957
ENSONIT00000001252	GDNF-inducible zinc finger protein 1 [Source:HGNC Symbol;Acc:15808]	0.659169	0.481464	6.85813	8.77782	33.2832	22.8195	24.9851	22.0026
ENSONIT00000014402	Rho guanine nucleotide exchange factor (GEF) 1 [Source:HGNC Symbol;Acc:681]	5.16661	5.5677	31.3553	46.1762	12.0982	10.6118	17.2124	11.494
ENSONIT00000009724	karyopherin alpha 6 (importin alpha 7) [Source:HGNC Symbol;Acc:6399]	0.191166	1.23805	8.38597	9.75585	23.3958	25.6888	33.9246	27.5931
ENSONIT00000025388	polo-like kinase 4 [Source:HGNC Symbol;Acc:11397]	0.781441	1.85909	6.09053	3.55767	30.5394	33.8979	28.5141	39.594
ENSONIT00000010374	apolipoprotein O [Source:HGNC Symbol;Acc:28727]	4.73421	3.22061	4.66239	8.44518	26.0046	15.1003	30.5312	20.9688
ENSONIT00000019907	COMM domain containing 5 [Source:HGNC Symbol;Acc:17902]	0.677249	2.01401	15.6036	20.4165	24.5294	35.126	25.127	30.984
ENSONIT00000011682	nuclear receptor subfamily 1, group D, member 1 [Source:HGNC Symbol;Acc:7962]	2.45495	1.19962	8.38059	4.28112	27.706	37.0082	27.4453	37.7871
ENSONIT00000002081	nuclear undecaprenyl pyrophosphate synthase 1 homolog (S. cerevisiae) [Source:HGNC Symbol;Acc:21042]	0.988041	0.489708	14.6341	15.7287	25.5141	25.29	24.8627	20.1394
ENSONIT00000014417	zinc finger protein 436 [Source:HGNC Symbol;Acc:20814]	0.0338943	0.548774	5.10716	6.95179	29.8115	21.495	31.0986	22.9885
ENSONIT00000012456	TANK-binding kinase 1 [Source:HGNC Symbol;Acc:11584]	0.68031	0.852331	24.0858	36.0735	17.0796	29.9386	24.3645	32.4695
ENSONIT00000003794	sec1 family domain containing 2 [Source:HGNC Symbol;Acc:30676]	1.7998	0.624432	9.8829	11.5297	25.4914	24.6099	29.2472	19.573
ENSONIT00000025533	acyl-CoA thioesterase 8 [Source:HGNC Symbol;Acc:15919]	0.255204	0.14757	8.6727	10.3381	28.9565	20.757	28.6009	18.9363
ENSONIT00000006131	polymerase (DNA directed), epsilon 2, accessory subunit [Source:HGNC Symbol;Acc:9178]	0.116868	0.0901039	7.55721	4.52974	32.7393	20.4803	26.119	20.8298
ENSONIT00000024661		2.50052	2.59265	10.1316	17.9892	25.4594	23.2414	28.4716	22.1784
ENSONIT00000024873	ubiquitin associated protein 2-like [Source:HGNC Symbol;Acc:29877]	3.60335	2.2622	22.0991	23.8685	21.1609	29.2471	19.7651	30.9
ENSONIT00000011605	ATPase type 13A2 [Source:HGNC Symbol;Acc:30213]	1.01612	0.783421	9.47945	11.6119	30.8845	20.3412	25.3641	16.3624
ENSONIT00000005160	PR domain containing 10 [Source:HGNC Symbol;Acc:13995]	4.03656	2.94835	8.99824	12.6472	28.234	44.7018	25.5262	40.2755
ENSONIT00000000078	inhibitor of Bruton agammaglobulinemia tyrosine kinase [Source:HGNC Symbol;Acc:17853]	8.36625	6.94824	15.6696	25.4863	22.1436	39.2704	20.6829	36.4888
ENSONIT00000000011	golgin B1 [Source:HGNC Symbol;Acc:4429]	2.98884	4.22985	11.3186	10.5776	28.4691	16.9985	24.0985	15.3417
ENSONIT00000007862	dihydrouridine synthase 1-like (S. cerevisiae) [Source:HGNC Symbol;Acc:30086]	2.18957	1.19162	5.12382	4.87659	35.0064	21.154	24.5596	20.1327
ENSONIT00000016792	SECIS binding protein 2-like [Source:HGNC Symbol;Acc:28997]	0.0390298	1.85063	9.64874	12.8691	20.8902	22.0374	36.3144	25.456
ENSONIT00000011544	5'-nucleotidase, cytosolic II [Source:HGNC Symbol;Acc:8022]	0.115342	1.06713	16.1926	26.2026	25.5726	15.9528	25.0285	16.0505
ENSONIT00000022635	low density lipoprotein receptor-related protein 10 [Source:HGNC Symbol;Acc:14553]	0.0637024	0.221012	24.2314	36.8303	21.9829	30.4867	20.6415	32.6046
ENSONIT00000015664	BCL2-associated athanogene 5 [Source:HGNC Symbol;Acc:941]	5.6021	2.7766	8.66614	11.9984	26.177	43.7722	26.5171	34.7143
ENSONIT00000021140	kelch-like 12 (Drosophila) [Source:HGNC Symbol;Acc:19360]	2.2817	2.17801	11.2649	19.2043	28.3973	24.7613	25.0241	21.1674
ENSONIT00000017368	F-box and leucine-rich repeat protein 6 [Source:HGNC Symbol;Acc:13603]	1.09228	1.43163	14.5458	16.9149	23.6474	23.7767	27.7646	28.5463
ENSONIT00000024212	chromosome 1 open reading frame 106 [Source:HGNC Symbol;Acc:25599]	0.418431	1.12912	6.25025	9.62953	32.579	21.3734	27.8474	26.7406
ENSONIT00000014380	lamin B receptor [Source:HGNC Symbol;Acc:6518]	4.46282	7.36226	15.015	18.7957	19.4639	32.1826	28.2694	37.7195
ENSONIT00000008564	WD and tetratricopeptide repeats 1 [Source:HGNC Symbol;Acc:29175]	2.31684	3.10245	7.95069	10.306	32.013	33.9222	25.4303	29.6368
ENSONIT00000013011	family with sequence similarity 204, member A [Source:HGNC Symbol;Acc:25794]	2.30949	2.46543	13.6708	14.4887	33.6417	39.9976	18.1351	32.0532
ENSONIT00000012980	chondroitin sulfate N-acetylgalactosaminyltransferase 2 [Source:HGNC Symbol;Acc:24292]	0.267633	0.442161	5.8138	9.0149	32.3712	28.9337	29.3045	27.7461
ENSONIT00000023917	RAD18 homolog (S. cerevisiae) [Source:HGNC Symbol;Acc:18278]	0.430324	0.442366	5.68431	5.9458	31.204	33.3659	30.5668	30.7886
ENSONIT00000014044		34.2717	22.3914	33.5423	24.8418	0.0666699	1.12985	0.0311361	0.682129
ENSONIT00000014251	mitogen-activated protein kinase associated protein 1 [Source:HGNC Symbol;Acc:18752]	0.116647	0.0899339	14.0109	16.8498	27.5051	32.9084	26.5623	36.9782
ENSONIT00000009607		17.6638	14.3215	12.9485	22.2385	15.992	24.3365	22.0679	24.1348
ENSONIT00000013173	amyloid beta precursor protein (cytoplasmic tail) binding protein 2 [Source:HGNC Symbol;Acc:622]	4.54839	2.34683	8.68977	10.8488	24.8594	23.5081	30.6015	21.129
ENSONIT00000007415	tetratricopeptide repeat domain 17 [Source:HGNC Symbol;Acc:25596]	5.05732	9.46933	6.73747	12.0012	26.4366	23.2373	30.5181	21.9173
ENSONIT00000016087	leukocyte receptor cluster (LRC) member 9 [Source:HGNC Symbol;Acc:16306]	0.975513	1.59823	10.8819	16.542	25.3178	19.0692	31.6096	17.4102
ENSONIT00000002454	GIPC PDZ domain containing family, member 1 [Source:HGNC Symbol;Acc:1226]	0.182909	0.705103	10.0578	9.19003	25.7631	17.8235	32.7979	17.4334
ENSONIT00000018790	procollagen-lysine, 2-oxoglutarate 5-dioxygenase 3 [Source:HGNC Symbol;Acc:9083]	0.308835	0.519509	14.1791	22.2327	29.4394	23.8946	24.9393	16.955
ENSONIT00000008604	cell division cycle 16 homolog (S. cerevisiae) [Source:HGNC Symbol;Acc:1720]	0.56505	0.691911	9.31208	10.1096	25.8533	19.9819	33.1852	20.1866
ENSONIT00000008062		0.860362	1.51618	9.477	12.4611	37.7016	30.7148	20.9412	33.9492
ENSONIT00000023334		1.29473	0.499109	9.04843	11.326	30.563	43.4962	28.179	29.8636
ENSONIT00000015885	asparagine-linked glycosylation 5, dolichyl-phosphate beta-glucosyltransferase homolog (S. cerevisiae) [Source:HGNC Symbol;Acc:20266]	2.48056	3.82497	17.116	11.7785	23.5914	19.0435	25.9093	16.2953
ENSONIT00000025473	sphingomyelin phosphodiesterase, acid-like 3A [Source:HGNC Symbol;Acc:17389]	0.500187	0.462767	16.8944	24.5838	23.719	14.7401	28.1256	15.1317
ENSONIT00000011097	KIAA0368 [Source:HGNC Symbol;Acc:29020]	0.300761	1.75201	9.38295	10.8358	31.8157	29.3076	27.8228	34.9855
ENSONIT00000004698	v-crk sarcoma virus CT10 oncogene homolog (avian)-like [Source:HGNC Symbol;Acc:2363]	7.67739	8.56723	18.6504	29.4381	18.1283	30.96	24.8738	34.7388
ENSONIT00000018347	Ras association (RalGDS/AF-6) domain family (N-terminal) member 7 [Source:HGNC Symbol;Acc:1166]	0.628874	0.783227	28.3539	33.3852	28.0119	17.6771	12.3749	12.6149
ENSONIT00000004637	glutaminyl-peptide cyclotransferase-like [Source:HGNC Symbol;Acc:25952]	2.54995	4.69428	14.5795	8.9926	27.4464	21.5926	24.7992	17.2013
ENSONIT00000022992	N-ethylmaleimide-sensitive factor [Source:HGNC Symbol;Acc:8016]	2.69274	5.59269	19.8021	16.4778	23.6511	17.5548	23.2826	13.1835
ENSONIT00000011953	LIM domain binding 1 [Source:HGNC Symbol;Acc:6532]	0.662983	2.04461	24.5925	42.8579	20.9246	19.2771	23.2594	21.927
ENSONIT00000021744	lipoyl(octanoyl) transferase 2 (putative) [Source:HGNC Symbol;Acc:37216]	15.8087	9.57652	8.88883	6.58529	16.6412	14.8634	28.1067	18.1349
ENSONIT00000023073	exocyst complex component 8 [Source:HGNC Symbol;Acc:24659]	1.01989	0.346907	13.684	15.0015	27.2753	21.7105	27.4786	19.5044
ENSONIT00000014696	RAB11 family interacting protein 1 (class I) [Source:HGNC Symbol;Acc:30265]	3.43462	4.4304	23.1462	29.2809	17.7797	28.9632	25.1356	17.0354
ENSONIT00000021035	SID1 transmembrane family, member 2 [Source:HGNC Symbol;Acc:24272]	1.2278	2.39438	12.4689	19.6083	29.162	29.1728	26.6988	24.6852
ENSONIT00000010436	Fanconi anemia, complementation group F [Source:HGNC Symbol;Acc:3587]	2.54766	2.48801	6.20884	3.32201	31.9858	35.1029	28.8276	25.9335
ENSONIT00000000397		6.19968	5.27699	10.9928	16.1933	21.1129	22.1578	31.3325	24.7045
ENSONIT00000005562	erythrocyte membrane protein band 4.1 like 5 [Source:HGNC Symbol;Acc:19819]	9.3126	9.11064	13.4024	12.6945	27.965	18.5109	19.0532	12.6353
ENSONIT00000024898		1.69484	2.18279	7.45471	12.4726	26.2534	14.9837	34.3378	17.1929
ENSONIT00000013164	topoisomerase (DNA) III beta [Source:HGNC Symbol;Acc:11993]	7.81506	5.67308	7.56789	8.42705	30.8591	17.744	23.6564	16.983
ENSONIT00000000090	cryptochrome 1 (photolyase-like) [Source:HGNC Symbol;Acc:2384]	0.979765	0.302155	27.7201	46.5548	17.378	26.948	23.8861	30.443
ENSONIT00000022401	RUN and FYVE domain containing 1 [Source:HGNC Symbol;Acc:19760]	4.66942	2.73605	14.961	12.7192	25.6259	14.4576	24.8001	13.7966
ENSONIT00000020031	protein phosphatase, Mg2+/Mn2+ dependent, 1B [Source:HGNC Symbol;Acc:9276]	0.399719	1.02726	18.5211	20.2986	20.7133	37.3799	30.4488	42.0856
ENSONIT00000016557	propionyl CoA carboxylase, alpha polypeptide [Source:HGNC Symbol;Acc:8653]	9.38796	17.3447	15.9583	11.1861	26.0252	17.2741	18.8276	13.0126
ENSONIT00000022901	UDP-N-acetyl-alpha-D-galactosamine:polypeptide N-acetylgalactosaminyltransferase 7 (GalNAc-T7) [Source:HGNC Symbol;Acc:4129]	1.45868	2.7996	26.8001	50.7068	22.6344	38.9253	19.372	33.1009
ENSONIT00000001988	RE1-silencing transcription factor [Source:HGNC Symbol;Acc:9966]	0.585693	1.10382	14.6536	22.4793	24.2057	25.11	30.8746	31.5218
ENSONIT00000020578	solute carrier family 35, member A5 [Source:HGNC Symbol;Acc:20792]	2.85412	4.81125	11.8587	15.8332	22.6367	23.6074	32.9999	22.1868
ENSONIT00000001269	StAR-related lipid transfer (START) domain containing 3 [Source:HGNC Symbol;Acc:17579]	0.27175	0.314274	16.4039	22.87	19.5636	14.6284	34.229	19.0891
ENSONIT00000008364		8.93592	8.87743	10.6114	10.6593	22.4252	31.6465	28.628	47.9617
ENSONIT00000015834	exportin 7 [Source:HGNC Symbol;Acc:14108]	0.49066	1.09123	8.42629	9.09234	28.737	19.2643	32.9839	19.7604
ENSONIT00000010360		0.143109	1.15852	24.9926	19.8376	30.0119	26.9908	15.7245	18.0867
ENSONIT00000022222	fatty acid binding protein 2, intestinal [Source:HGNC Symbol;Acc:3556]	19.9879	12.185	50.7637	44.0411	0.242493	0.365289	0.0754991	0.708872
ENSONIT00000005428	TAF1 RNA polymerase II, TATA box binding protein (TBP)-associated factor, 210kDa-like [Source:HGNC Symbol;Acc:18056]	1.14775	0.621821	16.881	19.6324	30.2449	44.2443	22.9546	36.579
ENSONIT00000009106	tRNA methyltransferase 11 homolog (S. cerevisiae) [Source:HGNC Symbol;Acc:21080]	0.132384	0.306199	5.61212	3.89585	35.8427	19.8703	29.7371	16.7059
ENSONIT00000018065	membrane-associated ring finger (C3HC4) 6, E3 ubiquitin protein ligase [Source:HGNC Symbol;Acc:30550]	1.14737	1.66515	8.65617	14.3394	27.7448	25.6177	33.7965	26.7993
ENSONIT00000017647	chemokine (C-C motif) receptor 9 [Source:HGNC Symbol;Acc:1610]	12.8527	9.15669	51.7275	93.8583	2.88567	4.21909	3.91086	4.77603
ENSONIT00000001565	heparan sulfate 6-O-sulfotransferase 1 [Source:HGNC Symbol;Acc:5201]	11.4539	13.8978	16.0283	25.4725	14.3259	27.3351	29.5981	18.5231
ENSONIT00000007744	vacuolar protein sorting 41 homolog (S. cerevisiae) [Source:HGNC Symbol;Acc:12713]	0.120372	0.111367	10.5276	12.8692	33.8717	26.6755	26.91	28.7466
ENSONIT00000013380	polymerase (RNA) III (DNA directed) polypeptide D, 44kDa [Source:HGNC Symbol;Acc:1080]	9.6134	5.03676	6.24085	3.94569	35.4102	18.1562	20.1863	15.5513
ENSONIT00000008251	deoxyribonuclease I [Source:HGNC Symbol;Acc:2956]	0.151527	1.22667	69.0546	64.5228	0.59286	1.07169	1.80893	1.12651
ENSONIT00000021275	WD repeat domain 13 [Source:HGNC Symbol;Acc:14352]	1.8318	0.264805	11.9402	15.0792	26.5777	17.9039	31.3142	16.3026
ENSONIT00000012252	BCL2-associated athanogene 2 [Source:HGNC Symbol;Acc:938]	6.2119	3.87705	20.3094	18.5779	18.672	17.8992	26.4727	14.548
ENSONIT00000019996	sorting nexin 25 [Source:HGNC Symbol;Acc:21883]	0.653879	1.26846	7.36732	14.0573	27.6961	39.185	36.0133	41.3138
ENSONIT00000009321	nucleoporin 188kDa [Source:HGNC Symbol;Acc:17859]	1.5099	1.5279	10.0557	8.47742	31.6608	36.4584	28.5148	38.4513
ENSONIT00000015287	eukaryotic translation initiation factor 2 alpha kinase 4 [Source:HGNC Symbol;Acc:19687]	0.371757	1.0605	11.1746	18.6318	28.7995	20.9759	31.4344	19.3322
ENSONIT00000015383	kelch-like 28 (Drosophila) [Source:HGNC Symbol;Acc:19741]	0.249574	1.56684	3.43363	3.80026	28.5131	37.6564	39.5922	29.1567
ENSONIT00000021761	autophagy related 16-like 1 (S. cerevisiae) [Source:HGNC Symbol;Acc:21498]	1.55968	3.761	14.7561	17.2032	34.1732	30.9025	21.3763	26.1509
ENSONIT00000013554	pyruvate dehydrogenase kinase, isozyme 4 [Source:HGNC Symbol;Acc:8812]	4.09363	3.55066	25.9797	46.6035	19.0743	31.0364	22.7348	28.7575
ENSONIT00000008403	LysM, putative peptidoglycan-binding, domain containing 1 [Source:HGNC Symbol;Acc:32070]	4.23194	2.97906	8.98717	12.8271	32.5395	57.4759	26.4931	41.9314
ENSONIT00000007831	Cbl proto-oncogene, E3 ubiquitin protein ligase [Source:HGNC Symbol;Acc:1541]	2.23702	3.5017	9.24598	15.4606	21.9254	23.4394	38.8994	26.8522
ENSONIT00000022977	solute carrier family 25, member 38 [Source:HGNC Symbol;Acc:26054]	1.07706	0.99648	2.61385	3.51751	32.3639	21.16	36.4219	20.6135
ENSONIT00000025099	terminal uridylyl transferase 1, U6 snRNA-specific [Source:HGNC Symbol;Acc:26184]	0.491276	1.91377	11.5452	6.76478	34.72	39.9274	25.9035	43.532
ENSONIT00000009773	p21 protein (Cdc42/Rac)-activated kinase 4 [Source:HGNC Symbol;Acc:16059]	0.791434	0.633655	6.55033	9.29116	32.3468	25.6193	33.0016	32.3086
ENSONIT00000017473	zinc finger protein 839 [Source:HGNC Symbol;Acc:20345]	1.52876	0.848634	11.4965	13.8259	27.5622	27.1029	32.2993	36.474
ENSONIT00000006209	transmembrane 9 superfamily member 1 [Source:HGNC Symbol;Acc:11864]	11.0471	6.01672	13.0919	14.9128	21.783	21.3448	27.1117	17.407
ENSONIT00000012511	CWF19-like 1, cell cycle control (S. pombe) [Source:HGNC Symbol;Acc:25613]	2.40054	4.18563	7.2155	6.42161	30.9222	16.3686	32.4995	18.0154
ENSONIT00000014376	translocase of outer mitochondrial membrane 40 homolog (yeast) [Source:HGNC Symbol;Acc:18001]	0.0600808	0.27793	18.1335	15.0072	31.9695	30.4532	22.8932	27.0059
ENSONIT00000012660	PET112 homolog (yeast) [Source:HGNC Symbol;Acc:8849]	5.51791	2.86511	8.47537	6.04191	24.0271	17.6989	35.1906	18.0102
ENSONIT00000011345	PDS5, regulator of cohesion maintenance, homolog A (S. cerevisiae) [Source:HGNC Symbol;Acc:29088]	0.522717	0.183186	14.1818	15.8177	31.2104	17.626	27.361	18.6422
ENSONIT00000019535	chitinase domain containing 1 [Source:HGNC Symbol;Acc:28474]	1.85894	3.31689	9.49588	9.2352	31.7528	21.537	30.2277	17.2219
ENSONIT00000017474	cyclin-dependent kinase 2 interacting protein [Source:HGNC Symbol;Acc:23789]	2.19434	0.441342	10.9027	9.34745	28.8174	26.9908	31.4723	23.8974
ENSONIT00000020846		0.08999	0.624432	16.0476	26.4262	26.6885	16.442	30.6503	24.2133
ENSONIT00000024191	timeless homolog (Drosophila) [Source:HGNC Symbol;Acc:11813]	0.555996	1.36897	5.81819	3.12824	38.09	31.0359	29.1279	22.77
ENSONIT00000020574	breast cancer 1, early onset [Source:HGNC Symbol;Acc:1100]	0.798864	0.787002	7.46445	5.32783	34.4048	46.5257	31.0036	42.4108
ENSONIT00000004985	WD repeat domain 82 [Source:HGNC Symbol;Acc:28826]	0.514336	0.555166	17.3959	18.6617	31.4466	41.6314	24.3433	34.8844
ENSONIT00000000354	makorin ring finger protein 2 [Source:HGNC Symbol;Acc:7113]	2.09064	1.72699	28.4876	37.0325	23.137	16.1945	20.0828	21.0934
ENSONIT00000002099	heat shock transcription factor 2 [Source:HGNC Symbol;Acc:5225]	0.405519	0.852683	14.9148	14.9834	27.6937	26.5949	31.0942	27.2594
ENSONIT00000019929	nuclear apoptosis inducing factor 1 [Source:HGNC Symbol;Acc:25446]	2.09474	2.22611	8.08715	9.75268	46.7825	36.7045	17.1586	33.8009
ENSONIT00000005577	alpha thalassemia/mental retardation syndrome X-linked [Source:HGNC Symbol;Acc:886]	0.0852733	0.493086	7.09899	7.78087	37.6787	50.4933	29.307	50.2529
ENSONIT00000010139	solute carrier family 26, member 5 (prestin) [Source:HGNC Symbol;Acc:9359]	0.33283	0.32076	9.89207	11.6013	35.0296	34.198	28.9214	36.9094
ENSONIT00000020029	ER lipid raft associated 2 [Source:HGNC Symbol;Acc:1356]	3.53431	7.04284	10.899	11.3278	28.0818	17.5618	31.6873	22.2951
ENSONIT00000007900	topoisomerase (DNA) II binding protein 1 [Source:HGNC Symbol;Acc:17008]	0.202699	0.0937671	5.9466	4.93941	35.1278	29.4368	33.0016	27.3103
ENSONIT00000022097	3'-phosphoadenosine 5'-phosphosulfate synthase 1 [Source:HGNC Symbol;Acc:8603]	1.68159	1.75407	20.0249	22.9151	32.6644	39.5663	19.9221	32.1683
ENSONIT00000024934	phosphoglycolate phosphatase [Source:HGNC Symbol;Acc:8909]	1.83763	0.303598	9.31443	7.63132	39.0306	31.2543	24.272	28.5617
ENSONIT00000023408	cell division cycle 73, Paf1/RNA polymerase II complex component, homolog (S. cerevisiae) [Source:HGNC Symbol;Acc:16783]	0.781159	2.66717	9.633	13.2964	34.6966	25.6071	29.5623	16.465
ENSONIT00000000940	DDB1 and CUL4 associated factor 4-like 2 [Source:HGNC Symbol;Acc:26657]	16.2119	19.6816	13.6956	20.6242	29.0327	38.8858	15.8383	30.2351
ENSONIT00000020290	transmembrane protein 66 [Source:HGNC Symbol;Acc:28789]	12.1773	11.452	28.1177	37.6753	20.1049	25.0804	14.41	20.4707
ENSONIT00000010605	phospholipase B domain containing 1 [Source:HGNC Symbol;Acc:26215]	1.49944	0.533563	35.3438	47.4586	14.2605	14.8651	23.7359	17.4576
ENSONIT00000022609	KIN, antigenic determinant of recA protein homolog (mouse) [Source:HGNC Symbol;Acc:6327]	0.156514	0.482683	12.6692	12.189	27.3526	26.1981	34.7254	26.9414
ENSONIT00000017364		14.3399	19.5492	22.7113	31.8496	17.835	22.1648	20.129	27.3173
ENSONIT00000003534	cysteine-rich hydrophobic domain 1 [Source:HGNC Symbol;Acc:1934]	1.53086	3.54083	13.9454	21.49	22.4839	41.9206	37.1244	47.0726
ENSONIT00000021109	spermatogenesis associated, serine-rich 2 [Source:HGNC Symbol;Acc:18650]	1.49874	1.92586	6.77181	6.72344	25.2149	19.3352	41.7681	21.6415
ENSONIT00000002085	BRF1 homolog, subunit of RNA polymerase III transcription initiation factor IIIB (S. cerevisiae) [Source:HGNC Symbol;Acc:11551]	0.0406464	0.376055	3.12783	2.40691	39.9487	32.0056	32.1443	26.3129
ENSONIT00000014128	chromodomain helicase DNA binding protein 1 [Source:HGNC Symbol;Acc:1915]	1.62148	3.05886	14.2332	17.4824	27.7702	32.6691	31.7716	26.5294
ENSONIT00000019624	thymine-DNA glycosylase [Source:HGNC Symbol;Acc:11700]	0.27416	0.317062	15.1387	11.5118	29.8202	23.5915	30.2132	27.3328
ENSONIT00000007891	coactivator-associated arginine methyltransferase 1 [Source:HGNC Symbol;Acc:23393]	0.169751	0.785255	7.63425	7.10946	27.9478	29.2941	39.8016	34.8114
ENSONIT00000022292	tRNA-histidine guanylyltransferase 1-like (S. cerevisiae) [Source:HGNC Symbol;Acc:26053]	1.55914	0.783963	11.8698	7.59041	33.6307	29.4058	28.6047	23.1436
ENSONIT00000015816	WD repeat domain 36 [Source:HGNC Symbol;Acc:30696]	6.73759	4.99757	15.3733	9.95554	24.3977	24.5382	29.2751	20.3414
ENSONIT00000007903	Yip1 domain family, member 2 [Source:HGNC Symbol;Acc:28476]	0.471418	0.467303	13.8094	11.7462	29.195	25.7206	32.4868	24.9565
ENSONIT00000015670	kinesin light chain 1 [Source:HGNC Symbol;Acc:6387]	1.2255	1.86483	6.67238	7.58675	38.8634	31.0964	29.2442	37.6235
ENSONIT00000019435	3-hydroxy-3-methylglutaryl-CoA reductase [Source:HGNC Symbol;Acc:5006]	0.779879	0.218647	8.38512	9.60519	34.6926	42.6776	32.22	42.0449
ENSONIT00000009988	sorting nexin 7 [Source:HGNC Symbol;Acc:14971]	0.310669	0.479045	18.7293	16.8078	30.874	26.1227	26.1883	23.5996
ENSONIT00000014354	TGF-beta activated kinase 1/MAP3K7 binding protein 2 [Source:HGNC Symbol;Acc:17075]	6.01059	4.9651	15.3517	17.9194	20.1124	40.0813	34.6567	44.5866
ENSONIT00000012947	malonyl-CoA decarboxylase [Source:HGNC Symbol;Acc:7150]	7.87582	4.90807	20.4772	20.6496	24.1408	35.9806	23.7812	34.7716
ENSONIT00000001648	elongator acetyltransferase complex subunit 3 [Source:HGNC Symbol;Acc:20696]	4.81348	8.69798	13.2561	11.3164	30.8979	29.6111	27.339	33.2475
ENSONIT00000020196	phospholysine phosphohistidine inorganic pyrophosphate phosphatase [Source:HGNC Symbol;Acc:30042]	0.760688	0.639798	15.2954	13.5879	29.5459	26.0851	30.7981	30.8466
ENSONIT00000019473	SMAD family member 3 [Source:HGNC Symbol;Acc:6769]	3.54053	1.46984	10.3953	20.7701	30.7598	23.9707	31.8936	25.6207
ENSONIT00000011823	MYC-associated zinc finger protein (purine-binding transcription factor) [Source:HGNC Symbol;Acc:6914]	1.17758	1.36186	9.79185	13.3412	23.2881	24.481	42.3825	24.7026
ENSONIT00000017023	sorting nexin 9 [Source:HGNC Symbol;Acc:14973]	0.675663	0.234418	30.2156	59.5057	23.4749	34.6456	22.2886	21.0584
ENSONIT00000006704	MACRO domain containing 1 [Source:HGNC Symbol;Acc:29598]	2.5223	1.11715	14.5406	15.6294	31.1597	16.7006	28.4767	17.0637
ENSONIT00000025412	mutS homolog 4 (E. coli) [Source:HGNC Symbol;Acc:7327]	0.0980153	0.736795	2.90183	2.13695	34.054	30.964	39.6999	37.0085
ENSONIT00000009036	3-hydroxyisobutyryl-CoA hydrolase [Source:HGNC Symbol;Acc:4908]	0.160998	0.248255	8.55618	7.74246	35.6111	18.4718	32.4776	17.7082
ENSONIT00000005976	general transcription factor IIH, polypeptide 4, 52kDa [Source:HGNC Symbol;Acc:4658]	1.15724	1.02948	15.8538	18.7131	32.9481	26.7576	26.8927	21.941
ENSONIT00000022862	golgi-associated, gamma adaptin ear containing, ARF binding protein 3 [Source:HGNC Symbol;Acc:17079]	0.21894	0.506401	5.06951	4.90597	33.6222	18.9043	37.9652	21.5198
ENSONIT00000007244	sorting nexin 1 [Source:HGNC Symbol;Acc:11172]	0.868525	1.18706	10.9876	13.0276	33.549	39.2763	31.4899	39.8703
ENSONIT00000012625	acyl-CoA synthetase long-chain family member 3 [Source:HGNC Symbol;Acc:3570]	0.0570061	0.39556	4.78077	6.70531	36.8016	21.3014	35.2629	19.7069
ENSONIT00000024785	nuclear prelamin A recognition factor [Source:HGNC Symbol;Acc:29916]	2.9376	3.70613	12.6953	17.1317	33.3661	20.4617	28.0205	16.9521
ENSONIT00000024505		15.2393	9.90441	32.8257	25.2722	17.5178	26.7599	11.4682	13.5676
ENSONIT00000008140	SET domain, bifurcated 1 [Source:HGNC Symbol;Acc:10761]	5.03893	3.05892	11.9875	10.0573	31.9372	47.2021	28.093	44.4498
ENSONIT00000007646	RAD54 homolog B (S. cerevisiae) [Source:HGNC Symbol;Acc:17228]	0.57675	0.667002	5.13125	3.08091	39.5073	36.5552	31.886	32.5515
ENSONIT00000017741	spindle and centriole associated protein 1 [Source:HGNC Symbol;Acc:25083]	0.417724	0.450885	5.63336	5.47188	34.3436	51.1439	36.7596	60.2468
ENSONIT00000010951		2.30806	0.571979	10.3695	11.4487	28.3814	28.1784	36.1088	27.8126
ENSONIT00000003913	family with sequence similarity 188, member A [Source:HGNC Symbol;Acc:23578]	0.32344	0.641233	10.9863	6.91489	31.89	45.4244	34.2443	67.6713
ENSONIT00000020109	chromosome 6 open reading frame 136 [Source:HGNC Symbol;Acc:21301]	1.18891	0.687475	19.1287	20.6673	26.0493	39.5908	31.0897	39.661
ENSONIT00000006809	chromosome 16 open reading frame 87 [Source:HGNC Symbol;Acc:33754]	0.132953	0.307516	13.3555	17.2489	33.0839	17.5527	30.9016	29.9567
ENSONIT00000007490	nuclear factor of kappa light polypeptide gene enhancer in B-cells inhibitor, epsilon [Source:HGNC Symbol;Acc:7799]	1.23646	2.72371	23.8482	33.2493	22.2997	31.2322	30.1242	30.5063
ENSONIT00000015404		1.42284	1.08494	8.42957	15.0918	39.0787	35.5345	28.608	46.3084
ENSONIT00000009728	spindle assembly 6 homolog (C. elegans) [Source:HGNC Symbol;Acc:25403]	0.171445	0.793094	4.74004	2.73189	37.2422	42.5206	35.4874	47.4537
ENSONIT00000019064	LysM, putative peptidoglycan-binding, domain containing 4 [Source:HGNC Symbol;Acc:26571]	0.233295	0.179868	6.66503	8.54004	32.9818	24.5667	37.8541	34.6434
ENSONIT00000020551	adducin 3 (gamma) [Source:HGNC Symbol;Acc:245]	13.6195	17.1264	29.7209	23.2759	12.6586	13.6006	21.7781	13.1795
ENSONIT00000022947	ARP6 actin-related protein 6 homolog (yeast) [Source:HGNC Symbol;Acc:24025]	0.934355	0.480251	11.4333	13.3571	35.4199	25.2095	29.9977	22.531
ENSONIT00000000766	N-acetylgalactosaminidase, alpha- [Source:HGNC Symbol;Acc:7631]	0.61445	0.218647	26.0265	42.2374	23.1531	29.3061	28.2587	31.8681
ENSONIT00000020912	translocated promoter region, nuclear basket protein [Source:HGNC Symbol;Acc:12017]	6.52112	5.68708	12.425	13.7631	30.2181	37.184	28.9581	36.5354
ENSONIT00000002793	nucleoporin 85kDa [Source:HGNC Symbol;Acc:8734]	1.45169	0.948919	11.0373	6.74455	36.3509	23.8825	29.2938	17.885
ENSONIT00000016459	anterior pharynx defective 1 homolog B (C. elegans) [Source:HGNC Symbol;Acc:24080]	2.06873	1.65631	26.5078	28.0983	29.014	27.5744	20.6255	28.0292
ENSONIT00000004373		1.30049	0.925533	10.9249	19.01	25.9891	41.744	40.0193	39.188
ENSONIT00000005769	dihydrolipoamide branched chain transacylase E2 [Source:HGNC Symbol;Acc:2698]	0.041381	1.91426	13.0235	8.08635	27.2001	18.4383	38.0484	19.7127
ENSONIT00000012604	protein arginine methyltransferase 10 (putative) [Source:HGNC Symbol;Acc:25099]	0.0928276	0.107354	5.46441	5.22202	34.5034	17.9452	38.3676	19.5222
ENSONIT00000019747	transmembrane BAX inhibitor motif containing 1 [Source:HGNC Symbol;Acc:23410]	1.917	3.87971	41.8205	59.7897	15.282	26.5514	19.4114	32.7856
ENSONIT00000001738	minichromosome maintenance complex component 8 [Source:HGNC Symbol;Acc:16147]	0.23498	0.4348	5.1648	3.0865	38.062	23.3223	35.0017	25.2229
ENSONIT00000004194	SEC14-like 1 (S. cerevisiae) [Source:HGNC Symbol;Acc:10698]	0.36749	1.50383	9.32654	15.2177	29.1547	34.7215	39.6284	40.1078
ENSONIT00000008048	YME1-like 1 (S. cerevisiae) [Source:HGNC Symbol;Acc:12843]	1.44147	1.48181	13.3336	17.8476	31.3743	30.5849	32.4784	45.0944
ENSONIT00000021958	YTH domain family, member 1 [Source:HGNC Symbol;Acc:15867]	2.7728	5.62161	17.509	22.6112	18.2152	20.0951	40.1322	25.4885
ENSONIT00000011733	methyltransferase like 3 [Source:HGNC Symbol;Acc:17563]	1.45466	1.36186	10.3577	10.2547	31.5469	25.3124	35.3389	24.184
ENSONIT00000008020	glucosidase, beta, acid [Source:HGNC Symbol;Acc:4177]	0.123894	0.95521	7.11715	11.8496	35.9356	21.4195	35.6379	18.4451
ENSONIT00000015586	solute carrier family 39 (zinc transporter), member 6 [Source:HGNC Symbol;Acc:18607]	1.26463	3.12448	10.8865	12.9658	28.1133	35.9124	38.625	38.0506
ENSONIT00000002670	deoxyhypusine synthase [Source:HGNC Symbol;Acc:2869]	4.7426	2.87296	15.1154	12.7653	29.3357	33.4094	29.7665	31.0607
ENSONIT00000002559	ER membrane protein complex subunit 1 [Source:HGNC Symbol;Acc:28957]	0.0820208	0.0474278	12.0187	11.2041	36.2309	39.9303	30.6337	43.3993
ENSONIT00000004827	metastasis associated 1 family, member 2 [Source:HGNC Symbol;Acc:7411]	0.124143	0.215354	20.8938	25.061	22.9744	25.5356	35.039	24.6527
ENSONIT00000002676	transportin 2 [Source:HGNC Symbol;Acc:19998]	0.787261	0.910454	7.42599	6.86811	33.4112	33.5171	37.4239	32.9848
ENSONIT00000024195	transducin (beta)-like 1 X-linked receptor 1 [Source:HGNC Symbol;Acc:29529]	2.71575	1.38561	19.8935	25.8852	31.314	40.8628	25.2397	43.8512
ENSONIT00000003697	family with sequence similarity 219, member B [Source:HGNC Symbol;Acc:24695]	0.221588	0.76879	12.457	19.563	34.8525	21.9409	31.6358	37.4459
ENSONIT00000000123	aminopeptidase puromycin sensitive [Source:HGNC Symbol;Acc:7900]	1.34398	1.74517	14.3307	15.3458	33.1741	60.3124	30.4114	54.4753
ENSONIT00000003282	optic atrophy 1 (autosomal dominant) [Source:HGNC Symbol;Acc:8140]	0.119696	1.15356	10.5162	8.75251	34.0936	32.5457	34.5859	29.3085
ENSONIT00000000739	ATR interacting protein [Source:HGNC Symbol;Acc:33499]	0.470243	0.575818	4.34643	2.7697	37.1001	19.1725	37.4294	25.8479
ENSONIT00000001421	SH3KBP1 binding protein 1 [Source:HGNC Symbol;Acc:19214]	3.76289	2.71983	8.14126	10.8246	33.4938	22.9402	33.9488	29.8576
ENSONIT00000009300	DTW domain containing 2 [Source:HGNC Symbol;Acc:19334]	1.22067	0.16608	8.10624	6.49386	32.9258	17.2666	37.1566	22.7077
ENSONIT00000019749	WD repeat domain 3 [Source:HGNC Symbol;Acc:12755]	0.153136	0.607197	14.8184	11.1172	39.3729	45.7984	25.1141	39.4335
ENSONIT00000024952	ATP synthase mitochondrial F1 complex assembly factor 2 [Source:HGNC Symbol;Acc:18802]	0.917467	0.816181	20.9104	15.1208	29.8217	40.7635	27.8201	32.6913
ENSONIT00000005893	HAUS augmin-like complex, subunit 1 [Source:HGNC Symbol;Acc:25174]	0.348103	0.16103	8.14849	4.72231	32.0337	36.7658	39.08	24.645
ENSONIT00000015113	sorting and assembly machinery component 50 homolog (S. cerevisiae) [Source:HGNC Symbol;Acc:24276]	0.918816	0.101199	21.3103	11.0466	32.2516	44.2511	25.2207	32.6277
ENSONIT00000012266	vacuolar protein sorting 4 homolog B (S. cerevisiae) [Source:HGNC Symbol;Acc:10895]	0.233736	0.270312	22.9768	27.9963	28.4716	30.5828	28.169	27.6246
ENSONIT00000016263	fatty acid amide hydrolase 2 [Source:HGNC Symbol;Acc:26440]	0.116647	1.25907	8.25962	9.73313	32.6775	23.4667	38.9719	26.3272
ENSONIT00000008931	ectonucleoside triphosphate diphosphohydrolase 6 (putative) [Source:HGNC Symbol;Acc:3368]	0.887861	2.05359	20.2191	13.6596	35.8351	25.779	23.0884	25.6811
ENSONIT00000018617	ubiquitin-conjugating enzyme E2H [Source:HGNC Symbol;Acc:12484]	0.111998	0.259049	11.4054	15.0729	27.519	52.28	41.0387	81.5343
ENSONIT00000008612	aftiphilin [Source:HGNC Symbol;Acc:25951]	1.72355	1.21329	12.8684	14.7512	23.8857	18.9034	41.6018	23.6414
ENSONIT00000014710	ring finger protein 150 [Source:HGNC Symbol;Acc:23138]	7.36321	9.6401	9.32516	10.4704	19.4234	22.0536	43.979	23.1727
ENSONIT00000024096	lipase A, lysosomal acid, cholesterol esterase [Source:HGNC Symbol;Acc:6617]	3.36661	2.47763	17.8165	28.1735	26.3441	18.2789	32.5848	22.4615
ENSONIT00000004362	plakophilin 3 [Source:HGNC Symbol;Acc:9025]	6.28242	7.90424	33.0367	58.0327	14.316	14.9738	26.7098	14.8448
ENSONIT00000024624		2.31837	1.19162	51.6338	80.198	8.19727	13.158	18.2419	14.7804
ENSONIT00000012396	F-box protein 11 [Source:HGNC Symbol;Acc:13590]	0.242185	0.25462	12.8641	19.3547	29.8396	32.0256	37.4514	32.1821
ENSONIT00000023269	N-ethylmaleimide-sensitive factor attachment protein, gamma [Source:HGNC Symbol;Acc:7642]	1.05681	0.152772	12.9655	14.4716	34.7325	30.6761	31.669	28.6693
ENSONIT00000010912		1.86284	1.75041	22.4789	28.4863	27.514	29.7814	28.6208	24.8351
ENSONIT00000024707	golgin A5 [Source:HGNC Symbol;Acc:4428]	0.275136	0.890934	10.6496	12.5156	37.2895	22.7674	32.2692	25.9301
ENSONIT00000009001	embryonic ectoderm development [Source:HGNC Symbol;Acc:3188]	12.671	19.753	16.7461	12.218	24.116	38.5166	27.3877	31.931
ENSONIT00000014057	paxillin [Source:HGNC Symbol;Acc:9718]	0.666029	1.44988	12.258	17.0412	32.0063	21.5208	36.2712	26.4602
ENSONIT00000026579	RNA binding motif protein 15B [Source:HGNC Symbol;Acc:24303]	0.139713	1.29261	11.2502	14.6286	26.7305	20.2568	43.1609	28.6435
ENSONIT00000022585	kinesin family member 3A [Source:HGNC Symbol;Acc:6319]	0.113385	0.458947	8.17664	9.70506	34.9133	68.1638	38.1628	66.009
ENSONIT00000014072		0.161629	0.560764	12.0653	11.8333	37.3739	35.2468	32.0143	32.8131
ENSONIT00000008567	aprataxin and PNKP like factor [Source:HGNC Symbol;Acc:28724]	0.488545	0.308179	9.10704	11.3567	31.1394	25.4435	40.9013	28.2942
ENSONIT00000013080	phosphate cytidylyltransferase 1, choline, alpha [Source:HGNC Symbol;Acc:8754]	0.941751	2.30637	13.1972	16.9686	28.9571	24.8141	38.573	30.5396
ENSONIT00000008512	serine incorporator 2 [Source:HGNC Symbol;Acc:23231]	0.226458	0.209516	12.6681	19.164	30.3377	32.4601	38.4442	37.5048
ENSONIT00000013991	RAN binding protein 10 [Source:HGNC Symbol;Acc:29285]	4.50169	2.23671	9.38832	11.7938	33.5562	21.9333	34.3974	28.8713
ENSONIT00000002589	small G protein signaling modulator 3 [Source:HGNC Symbol;Acc:25228]	0.517919	1.57622	12.3346	11.4752	31.9529	24.356	37.0575	23.4453
ENSONIT00000012271	lysine (K)-specific demethylase 5A [Source:HGNC Symbol;Acc:9886]	2.38964	2.4626	8.05678	11.3038	37.5836	20.7776	33.9228	20.4174
ENSONIT00000021690	telomeric repeat binding factor 2 [Source:HGNC Symbol;Acc:11729]	0.175236	0.243189	10.9816	14.301	33.8422	53.6235	37.0404	45.1357
ENSONIT00000005241		1.06124	1.02751	10.5592	10.4626	38.4315	27.4918	32.1144	23.5277
ENSONIT00000006812	nudix (nucleoside diphosphate linked moiety X)-type motif 22 [Source:HGNC Symbol;Acc:28189]	0.38674	2.04461	14.0529	16.1795	35.2779	63.1715	32.6816	57.9139
ENSONIT00000008757	cyclin B3 [Source:HGNC Symbol;Acc:18709]	1.10227	0.110849	12.1017	7.01739	33.3016	65.8701	36.0089	55.8554
ENSONIT00000008647	mediator complex subunit 14 [Source:HGNC Symbol;Acc:2370]	1.19111	1.79241	14.6538	15.4122	33.6216	33.2573	33.082	34.3702
ENSONIT00000002517	regulation of nuclear pre-mRNA domain containing 1B [Source:HGNC Symbol;Acc:16209]	9.11143	17.397	10.9611	11.0278	26.2223	24.9405	36.5006	22.6258
ENSONIT00000001959	cAMP responsive element binding protein 3-like 4 [Source:HGNC Symbol;Acc:18854]	2.02225	2.11597	24.9378	25.6347	28.6346	35.87	27.215	24.8917
ENSONIT00000014643	coiled-coil-helix-coiled-coil-helix domain containing 3 [Source:HGNC Symbol;Acc:21906]	5.3307	8.72103	15.0376	9.1689	30.3185	53.7943	32.2148	43.8313
ENSONIT00000014309	WD repeat domain 45 [Source:HGNC Symbol;Acc:28912]	2.75535	3.18652	17.1931	24.814	37.9113	19.4875	25.0615	16.9717
ENSONIT00000016845	HUS1 checkpoint homolog b (S. pombe) [Source:HGNC Symbol;Acc:16485]	1.58521	0.666643	9.36307	5.39168	32.4771	30.577	39.6389	43.3902
ENSONIT00000020162	vacuolar protein sorting 54 homolog (S. cerevisiae) [Source:HGNC Symbol;Acc:18652]	1.58521	3.76302	8.38098	9.26344	36.6258	35.2082	36.5372	46.2096
ENSONIT00000004032	F-box and leucine-rich repeat protein 3 [Source:HGNC Symbol;Acc:13599]	20.2761	14.9021	18.1622	26.7268	24.5408	22.6723	20.1751	23.7867
ENSONIT00000005953	SH3-domain GRB2-like endophilin B1 [Source:HGNC Symbol;Acc:10833]	3.69482	2.76842	22.2769	25.5771	27.2021	28.095	30.2763	27.3198
ENSONIT00000022811	UTP6, small subunit (SSU) processome component, homolog (yeast) [Source:HGNC Symbol;Acc:18279]	0.622381	1.2796	14.5306	10.5725	33.6044	30.0793	34.7573	29.1461
ENSONIT00000024091		0.0500187	1.04122	11.939	17.5291	29.9032	34.4329	41.7741	39.9889
ENSONIT00000002185	FERM domain containing 8 [Source:HGNC Symbol;Acc:25462]	0.392944	0.908866	11.8095	13.1385	34.9848	45.3926	36.5064	42.6707
ENSONIT00000019809	nucleotide binding protein 1 [Source:HGNC Symbol;Acc:8041]	1.33982	1.32813	14.5525	14.7343	31.1532	59.4132	37.1189	62.7925
ENSONIT00000003330	biogenesis of lysosomal organelles complex-1, subunit 4, cappuccino [Source:HGNC Symbol;Acc:24206]	1.81348	0.762639	10.8633	13.5787	25.4142	39.2554	46.11	42.0017
ENSONIT00000022364		7.59691	12.5221	13.4793	18.0507	30.2017	40.3489	32.9749	39.3998
ENSONIT00000004889	cell division cycle 37 homolog (S. cerevisiae)-like 1 [Source:HGNC Symbol;Acc:17179]	0.386395	0.446859	7.06256	7.21089	35.3759	48.8871	41.4835	43.7518
ENSONIT00000020404	mediator complex subunit 18 [Source:HGNC Symbol;Acc:25944]	1.38706	1.60411	8.58281	5.22683	43.2605	35.7368	31.1862	31.1623
ENSONIT00000004024	cullin 4A [Source:HGNC Symbol;Acc:2554]	18.0488	19.9601	10.9134	14.2738	28.3746	37.8014	27.2192	33.518
ENSONIT00000018530	prolyl endopeptidase [Source:HGNC Symbol;Acc:9358]	1.47198	1.15629	5.5286	2.85565	41.7706	32.1489	35.7944	26.9848
ENSONIT00000023951	ER membrane protein complex subunit 3 [Source:HGNC Symbol;Acc:23999]	1.57311	2.18313	12.4679	15.836	36.4369	46.7291	34.1484	38.5936
ENSONIT00000011598	catenin, beta like 1 [Source:HGNC Symbol;Acc:15879]	1.50004	0.743474	13.7912	8.4981	40.3564	26.1862	29.2366	17.9328
ENSONIT00000000663	inhibitor of kappa light polypeptide gene enhancer in B-cells, kinase gamma [Source:HGNC Symbol;Acc:5961]	4.92793	8.68809	18.6583	27.7713	30.6875	28.0289	30.7287	20.5745
ENSONIT00000002382	6-phosphogluconolactonase [Source:HGNC Symbol;Acc:8903]	0.484888	0.560764	19.662	12.9209	30.7338	48.0119	34.1407	48.6189
ENSONIT00000003232	UBX domain protein 6 [Source:HGNC Symbol;Acc:14928]	0.843043	0.649977	21.7758	37.9202	34.817	40.8542	27.7051	38.328
ENSONIT00000011959	family with sequence similarity 57, member A [Source:HGNC Symbol;Acc:29646]	24.8791	20.1059	8.63261	7.22097	25.9185	28.6201	25.7425	27.1269
ENSONIT00000015931	replication factor C (activator 1) 3, 38kDa [Source:HGNC Symbol;Acc:9971]	3.63666	1.7357	14.7891	7.55116	33.7874	45.9977	33.0494	33.7705
ENSONIT00000019836	glypican 4 [Source:HGNC Symbol;Acc:4452]	6.00609	5.4902	9.89361	18.8573	24.2027	34.5934	45.23	38.7486
ENSONIT00000000042	MUS81 endonuclease homolog (S. cerevisiae) [Source:HGNC Symbol;Acc:29814]	4.28774	4.7665	4.47225	3.65018	41.875	23.8215	35.0315	27.1625
ENSONIT00000003489	transmembrane emp24 protein transport domain containing 5 [Source:HGNC Symbol;Acc:24251]	1.41512	0.409141	14.5087	13.7124	25.3306	24.813	44.4752	36.5689
ENSONIT00000016854	phosphoinositide-3-kinase interacting protein 1 [Source:HGNC Symbol;Acc:24942]	0.929672	1.25434	51.7275	91.0015	14.5496	20.2735	18.7615	30.1271
ENSONIT00000007624		1.15774	0.267781	23.1529	19.0088	26.9971	38.7576	34.75	46.0807
ENSONIT00000025735	chromosome 7 open reading frame 25 [Source:HGNC Symbol;Acc:21703]	2.27874	3.78111	16.8689	21.094	32.019	46.4813	35	49.9446
ENSONIT00000008553	acetyl-CoA acyltransferase 1 [Source:HGNC Symbol;Acc:82]	4.50794	3.57487	37.3504	22.8114	19.1494	19.4334	25.3754	16.3517
ENSONIT00000020884	solute carrier family 16, member 1 (monocarboxylic acid transporter 1) [Source:HGNC Symbol;Acc:10922]	0.519522	0.400546	13.4458	23.0031	31.845	35.8252	40.5875	37.8061
ENSONIT00000009970	transmembrane protein 180 [Source:HGNC Symbol;Acc:26196]	1.53548	0.747686	11.2833	16.336	41.2314	34.2942	32.5656	25.8115
ENSONIT00000008867	nuclear factor of kappa light polypeptide gene enhancer in B-cells 2 (p49/p100) [Source:HGNC Symbol;Acc:7795]	7.16188	7.53448	44.126	68.7882	15.7642	16.4486	19.655	17.9417
ENSONIT00000017353	TBCC domain containing 1 [Source:HGNC Symbol;Acc:25546]	0.172884	1.5995	5.06659	4.85814	42.2084	30.8945	39.3568	35.0584
ENSONIT00000010625	polymerase (RNA) III (DNA directed) polypeptide H (22.9kD) [Source:HGNC Symbol;Acc:30349]	2.97135	3.76886	14.3542	11.8161	42.9021	24.1787	26.7615	19.7878
ENSONIT00000019625	RAB3A interacting protein (rabin3)-like 1 [Source:HGNC Symbol;Acc:9780]	0.936715	0.135412	15.3768	23.7316	34.5422	52.448	36.1718	61.7708
ENSONIT00000025402	ataxin 3-like [Source:HGNC Symbol;Acc:24173]	0.826671	0.546303	11.6182	10.2354	37.8887	31.3217	36.7129	25.7987
ENSONIT00000022728	F-box protein 15 [Source:HGNC Symbol;Acc:13617]	0.797447	0.194155	8.2968	5.21922	45.7828	64.1182	32.2715	61.2052
ENSONIT00000001802	suppressor of Ty 3 homolog (S. cerevisiae) [Source:HGNC Symbol;Acc:11466]	0.942067	0.136186	15.0306	14.0097	26.1698	26.3739	45.1575	28.8564
ENSONIT00000012026	hepatic leukemia factor [Source:HGNC Symbol;Acc:4977]	7.1178	7.83963	44.262	85.1002	14.7466	28.2871	21.404	29.7339
ENSONIT00000015850	zer-1 homolog (C. elegans) [Source:HGNC Symbol;Acc:30960]	0.292875	0.923739	5.09146	7.35278	36.0017	34.4603	46.2111	35.827
ENSONIT00000008030	ring finger protein 115 [Source:HGNC Symbol;Acc:18154]	0.120866	0.13978	24.8675	35.2981	29.4142	42.8845	33.3633	52.4622
ENSONIT00000014692		0.137844	0.239122	6.57407	7.68024	42.1751	23.1543	38.9733	20.1015
ENSONIT00000010021	calcium binding protein 39 [Source:HGNC Symbol;Acc:20292]	0.662821	1.81183	19.2416	23.2902	32.9117	35.3721	35.2917	27.2571
ENSONIT00000025433	transmembrane emp24 protein transport domain containing 8 [Source:HGNC Symbol;Acc:18633]	0.3053	0.706147	21.3481	32.1306	32.8488	21.0528	33.6944	19.3361
ENSONIT00000021001	solute carrier family 48 (heme transporter), member 1 [Source:HGNC Symbol;Acc:26035]	1.13698	2.95851	15.0624	28.308	37.1449	23.4541	34.9025	21.5381
ENSONIT00000024109	nucleolar complex associated 3 homolog (S. cerevisiae) [Source:HGNC Symbol;Acc:24034]	2.071	1.77413	19.1567	18.8427	36.8532	24.2917	30.3359	21.406
ENSONIT00000007319	glycosyltransferase-like domain containing 1 [Source:HGNC Symbol;Acc:20887]	2.37595	2.46736	14.7912	15.4006	37.7912	32.2365	33.7391	32.998
ENSONIT00000022180	claudin domain containing 1 [Source:HGNC Symbol;Acc:1322]	18.7179	19.3574	22.9311	34.4921	26.8998	42.0066	20.2143	38.6486
ENSONIT00000018024	UTP15, U3 small nucleolar ribonucleoprotein, homolog (S. cerevisiae) [Source:HGNC Symbol;Acc:25758]	0.116868	0.180208	15.4555	14.5539	42.1892	39.1239	31.377	36.4021
ENSONIT00000010235	SR-related CTD-associated factor 8 [Source:HGNC Symbol;Acc:20959]	5.54421	9.96044	8.97368	13.7592	35.5258	26.5113	39.2311	26.4514
ENSONIT00000010279	3-hydroxymethyl-3-methylglutaryl-CoA lyase [Source:HGNC Symbol;Acc:5005]	0.426787	1.69225	19.2727	19.1021	39.2171	26.1603	30.7777	37.7608
ENSONIT00000026284	chromosome 11 open reading frame 68 [Source:HGNC Symbol;Acc:28801]	1.57882	0.76879	15.2393	13.3303	33.552	38.0048	39.3558	33.4542
ENSONIT00000017560	zinc finger RNA binding protein [Source:HGNC Symbol;Acc:17277]	6.1195	6.51468	15.0048	22.2964	28.0972	26.7997	40.521	31.4035
ENSONIT00000004072	RNA binding motif protein 26 [Source:HGNC Symbol;Acc:20327]	1.74779	1.17517	24.6293	31.2351	32.1243	37.1323	31.2531	36.1569
ENSONIT00000007054	ovarian tumor suppressor candidate 2 [Source:HGNC Symbol;Acc:24203]	0.364738	0.421814	16.5127	17.6713	42.6691	42.3493	30.2575	50.7902
ENSONIT00000000587	family with sequence similarity 203, member B [Source:HGNC Symbol;Acc:32323]	2.89139	5.95812	12.2332	10.4428	50.2697	27.3901	24.4118	18.9101
ENSONIT00000009299	NEDD4 binding protein 1 [Source:HGNC Symbol;Acc:29850]	8.8087	9.97265	9.10066	12.6286	39.9063	49.1846	32.0782	50.3746
ENSONIT00000004149	G patch domain containing 1 [Source:HGNC Symbol;Acc:24658]	5.6655	4.10129	12.5449	10.8492	37.7678	26.3054	33.9911	22.9022
ENSONIT00000023148	family with sequence similarity 21, member D [Source:HGNC Symbol;Acc:23418]	1.55845	1.19082	11.1116	14.884	38.458	24.2425	38.9044	22.6231
ENSONIT00000016720	ligase III, DNA, ATP-dependent [Source:HGNC Symbol;Acc:6600]	9.62236	7.1521	15.5421	20.3585	49.7941	28.6321	15.2355	22.4183
ENSONIT00000003360	CD276 molecule [Source:HGNC Symbol;Acc:19137]	4.54791	2.46543	34.9383	29.4939	20.0182	17.9256	30.7474	16.1333
ENSONIT00000000936	ecdysoneless homolog (Drosophila) [Source:HGNC Symbol;Acc:17029]	0.431898	0.642193	8.03169	6.85881	40.1696	23.9281	41.6988	27.0984
ENSONIT00000014293	chromosome 12 open reading frame 44 [Source:HGNC Symbol;Acc:25679]	0.843043	2.59991	27.4517	32.7263	29.7594	21.8625	32.315	18.3203
ENSONIT00000016914	WAS protein family, member 1 [Source:HGNC Symbol;Acc:12732]	14.0455	19.0837	13.0679	13.1182	24.0836	39.4458	39.1745	47.8203
ENSONIT00000024180	methyltransferase like 1 [Source:HGNC Symbol;Acc:7030]	0.0851559	0.196963	9.10348	5.82189	49.8433	33.3258	31.4105	23.7161
ENSONIT00000000956	solute carrier family 35, member B1 [Source:HGNC Symbol;Acc:20798]	5.10687	4.44688	18.1612	13.293	42.8767	22.3795	24.3569	20.5808
ENSONIT00000021539	PHD finger protein 10 [Source:HGNC Symbol;Acc:18250]	3.98197	4.36771	17.3271	15.0052	31.6734	47.7124	37.6652	62.329
ENSONIT00000008731		2.33846	2.70439	85.4292	78.4818	2.28735	3.27335	0.64094	2.21491
ENSONIT00000006851		4.01676	5.25122	18.4284	35.5374	29.2451	43.231	39.0593	37.4523
ENSONIT00000007648	nuclear receptor binding protein 1 [Source:HGNC Symbol;Acc:7993]	0.308153	0.53456	11.2531	15.9873	38.2196	35.6884	40.9914	37.0291
ENSONIT00000005777	tubulin, gamma complex associated protein 5 [Source:HGNC Symbol;Acc:18600]	2.48188	3.01141	11.7456	7.87399	41.0069	25.2269	35.6256	24.8032
ENSONIT00000017374	armadillo repeat containing 8 [Source:HGNC Symbol;Acc:24999]	0.214027	0.636476	5.48056	6.30397	38.4243	36.834	47.0038	36.3866
ENSONIT00000012388	UBX domain protein 7 [Source:HGNC Symbol;Acc:29119]	1.59986	0.969158	25.7845	36.0698	30.5824	48.6732	33.1681	52.0631
ENSONIT00000006601	polymerase (DNA directed), alpha 2, accessory subunit [Source:HGNC Symbol;Acc:30073]	1.05768	2.44638	16.2405	9.1284	41.8096	61.3728	32.0859	50.4179
ENSONIT00000001561	CDC42 binding protein kinase alpha (DMPK-like) [Source:HGNC Symbol;Acc:1737]	1.63817	1.94943	8.6535	12.5635	36.3759	44.7494	44.5905	54.1798
ENSONIT00000008346	SWI/SNF related, matrix associated, actin dependent regulator of chromatin, subfamily c, member 1 [Source:HGNC Symbol;Acc:11104]	2.00275	2.2945	18.3104	18.036	32.4273	46.686	38.5877	49.8802
ENSONIT00000005211	galactose-1-phosphate uridylyltransferase [Source:HGNC Symbol;Acc:4135]	0.430823	0.8304	14.9552	18.1287	40.3426	22.6835	35.6522	28.5796
ENSONIT00000016442	valyl-tRNA synthetase [Source:HGNC Symbol;Acc:12651]	2.53533	4.58606	16.2284	9.67634	44.3586	34.5218	28.3344	36.2194
ENSONIT00000025253	component of oligomeric golgi complex 7 [Source:HGNC Symbol;Acc:18622]	1.73961	0.49522	13.5039	14.8684	38.3668	38.2358	37.8704	42.2117
ENSONIT00000009230	chromosome 19 open reading frame 25 [Source:HGNC Symbol;Acc:26711]	17.7154	17.5608	7.33015	5.64415	35.9294	18.3253	30.5646	16.8505
ENSONIT00000020485	mediator complex subunit 1 [Source:HGNC Symbol;Acc:9234]	0.221192	0.31265	11.6306	13.9713	40.4635	31.6647	39.3632	30.752
ENSONIT00000021097	PAN2 poly(A) specific ribonuclease subunit homolog (S. cerevisiae) [Source:HGNC Symbol;Acc:20074]	0.374686	0.906028	10.1551	10.7911	39.7147	26.8213	41.6261	33.933
ENSONIT00000025662	TATA element modulatory factor 1 [Source:HGNC Symbol;Acc:11870]	4.06425	3.68565	10.8159	16.9441	43.3197	29.7579	33.9191	26.9181
ENSONIT00000020037	polymerase (RNA) I polypeptide A, 194kDa [Source:HGNC Symbol;Acc:17264]	0.946644	0.589496	12.7898	9.34273	44.5596	26.9526	33.8379	23.4798
ENSONIT00000005440	chromosome 3 open reading frame 17 [Source:HGNC Symbol;Acc:24496]	2.85402	4.75679	8.72228	10.3707	46.5053	35.6212	34.0712	32.7388
ENSONIT00000016205	glutathione S-transferase kappa 1 [Source:HGNC Symbol;Acc:16906]	0.08999	0.416288	31.1415	24.1251	29.7165	41.3702	31.3081	43.023
ENSONIT00000006517	polymerase (RNA) II (DNA directed) polypeptide G [Source:HGNC Symbol;Acc:9194]	1.42944	0.55104	22.9987	17.378	38.2172	28.6446	29.7759	21.9351
ENSONIT00000001237	glycerophosphocholine phosphodiesterase GDE1 homolog (S. cerevisiae) [Source:HGNC Symbol;Acc:26957]	0.976959	0.706147	28.2907	56.0107	36.5518	42.1056	26.6134	25.6476
ENSONIT00000000488	numb homolog (Drosophila) [Source:HGNC Symbol;Acc:8060]	13.1989	15.6243	15.75	24.9189	34.1029	56.7296	29.4112	58.7826
ENSONIT00000010863	neuroepithelial cell transforming 1 [Source:HGNC Symbol;Acc:14592]	8.16746	11.5445	13.8344	9.97413	37.5183	42.8782	32.9984	38.7932
ENSONIT00000018805	RNA binding motif protein 28 [Source:HGNC Symbol;Acc:21863]	0.452624	0.369496	18.1207	16.0529	44.4605	41.5533	29.5144	30.3608
ENSONIT00000006207	KIAA0141 [Source:HGNC Symbol;Acc:28969]	3.32771	6.1204	20.0448	20.6334	35.8281	27.6944	33.3671	28.66
ENSONIT00000001782	family with sequence similarity 98, member B [Source:HGNC Symbol;Acc:26773]	0.364278	1.08329	5.99487	3.27768	47.3186	28.095	39.2527	38.45
ENSONIT00000012113	Werner helicase interacting protein 1 [Source:HGNC Symbol;Acc:20876]	0.600589	0.0868214	10.6029	8.95173	32.4866	36.3712	49.2741	35.4838
ENSONIT00000009595	nucleoredoxin-like 2 [Source:HGNC Symbol;Acc:30482]	1.18133	0.607197	25.8868	31.7265	33.4841	29.3976	32.4266	28.299
ENSONIT00000024781	chromosome 17 open reading frame 101 [Source:HGNC Symbol;Acc:26174]	1.61503	0.59768	21.3732	11.0589	33.3637	38.3794	36.8919	29.481
ENSONIT00000009689	lectin, mannose-binding, 1 like [Source:HGNC Symbol;Acc:6632]	2.43147	3.8722	32.6754	20.4064	31.8773	43.321	26.2785	32.0269
ENSONIT00000014518	F-box protein 38 [Source:HGNC Symbol;Acc:28844]	1.66706	1.96895	9.74921	15.4089	42.6043	28.4727	39.3273	24.6349
ENSONIT00000002714		0.284323	0.184136	7.93419	4.9897	44.3548	35.8209	40.7973	34.2168
ENSONIT00000016331		1.4228	2.86627	17.9555	18.5801	37.4951	36.14	36.4979	35.3287
ENSONIT00000015889	protein phosphatase 2A activator, regulatory subunit 4 [Source:HGNC Symbol;Acc:9308]	0.604332	1.53758	16.8197	15.5507	43.8848	31.7716	32.156	18.8353
ENSONIT00000005886	MPN domain containing [Source:HGNC Symbol;Acc:25934]	22.0228	11.0468	10.474	13.2362	34.4663	23.5619	26.5256	16.8935
ENSONIT00000004326	glyoxylate reductase 1 homolog (Arabidopsis) [Source:HGNC Symbol;Acc:24434]	0.260857	0.948128	18.3221	29.7704	36.9756	42.9607	38.2771	51.5088
ENSONIT00000004470	solute carrier family 35, member E4 [Source:HGNC Symbol;Acc:17058]	32.0634	60.6252	5.2213	5.83172	24.9438	36.6944	31.7623	53.2639
ENSONIT00000023737	programmed cell death 11 [Source:HGNC Symbol;Acc:13408]	1.51678	2.05748	11.6662	8.26961	50.2425	25.3268	30.6799	20.6091
ENSONIT00000010359	transmembrane protein 57 [Source:HGNC Symbol;Acc:25572]	3.95837	3.91384	14.216	18.1208	38.2101	43.3831	37.854	51.5118
ENSONIT00000016766	chromosome 11 open reading frame 30 [Source:HGNC Symbol;Acc:18071]	17.2783	18.4674	10.8483	14.1602	29.3376	50.183	36.844	68.5262
ENSONIT00000020397	sex comb on midleg homolog 1 (Drosophila) [Source:HGNC Symbol;Acc:19003]	0.575804	0.0700955	19.7877	37.8164	34.9076	30.2217	39.1319	27.6947
ENSONIT00000025509	cofactor of BRCA1 [Source:HGNC Symbol;Acc:24324]	29.853	19.4251	16.13	23.897	23.6364	43.176	24.8284	42.1152
ENSONIT00000003677	exocyst complex component 1 [Source:HGNC Symbol;Acc:30380]	10.9166	11.0763	13.1248	18.4854	37.9702	42.8048	32.6456	34.5114
ENSONIT00000006308	nuclear factor related to kappaB binding protein [Source:HGNC Symbol;Acc:7802]	1.47083	1.34583	14.4263	18.3415	40.4726	36.8091	38.3384	32.0367
ENSONIT00000022560	ring finger protein, LIM domain interacting [Source:HGNC Symbol;Acc:13429]	0.871172	2.50137	16.4309	19.9557	25.2465	31.0197	52.2708	34.9427
ENSONIT00000005998	hypoxia up-regulated 1 [Source:HGNC Symbol;Acc:16931]	1.47348	0.973748	22.0083	17.3941	39.2356	44.663	32.155	43.4685
ENSONIT00000024267	DnaJ (Hsp40) homolog, subfamily C, member 14 [Source:HGNC Symbol;Acc:24581]	0.697492	1.83327	11.8041	12.3054	38.2553	44.8462	44.1358	48.0647
ENSONIT00000007043	hydroxyacyl-CoA dehydrogenase/3-ketoacyl-CoA thiolase/enoyl-CoA hydratase (trifunctional protein), beta subunit [Source:HGNC Symbol;Acc:4803]	2.79283	1.46812	39.3679	31.1625	22.1854	41.2011	30.6809	48.3741
ENSONIT00000018988		2.38515	0.662013	23.3001	28.9668	37.3282	40.7111	32.0766	27.4983
ENSONIT00000002050	chromosome 6 open reading frame 165 [Source:HGNC Symbol;Acc:21405]	0.0329724	0.38132	3.26658	1.97024	51.9121	53.8693	39.9246	64.4498
ENSONIT00000009497	CASP2 and RIPK1 domain containing adaptor with death domain [Source:HGNC Symbol;Acc:2340]	1.90998	0.697536	26.4958	22.945	22.9694	28.4391	43.7902	43.2883
ENSONIT00000003192	zinc finger and BTB domain containing 33 [Source:HGNC Symbol;Acc:16682]	2.70884	3.17238	11.2181	14.7854	39.6571	31.2033	41.686	40.5906
ENSONIT00000022642	ajuba LIM protein [Source:HGNC Symbol;Acc:20250]	14.6276	14.4813	10.8931	19.89	32.1637	21.9751	37.6757	26.1389
ENSONIT00000021270	integrin-linked kinase [Source:HGNC Symbol;Acc:6040]	1.13729	3.0514	32.5543	43.8849	29.2614	34.7484	32.4738	32.6494
ENSONIT00000000076	nucleoporin 133kDa [Source:HGNC Symbol;Acc:18016]	2.72484	2.2956	12.9965	10.6662	40.3286	24.4193	39.6116	28.2035
ENSONIT00000020628	DNA cross-link repair 1A [Source:HGNC Symbol;Acc:17660]	0.0884452	0.818283	5.12492	2.90435	37.5807	25.8556	52.922	34.3813
ENSONIT00000021271	fibrinogen-like 2 [Source:HGNC Symbol;Acc:3696]	0.290835	0.672691	83.6824	93.0661	4.81173	4.79957	7.00468	10.2644
ENSONIT00000001760	aquarius homolog (mouse) [Source:HGNC Symbol;Acc:29513]	16.9258	25.8077	21.8302	17.0776	31.8353	44.0617	25.2331	38.6695
ENSONIT00000016273	RGP1 retrograde golgi transport homolog (S. cerevisiae) [Source:HGNC Symbol;Acc:21965]	17.8143	10.3619	16.1746	19.2933	31.1793	43.489	31.0744	33.7274
ENSONIT00000014713	trafficking protein particle complex 12 [Source:HGNC Symbol;Acc:24284]	0.612374	2.15539	15.1026	17.2282	35.9184	21.8437	44.6414	24.4683
ENSONIT00000007363	MAP-kinase activating death domain [Source:HGNC Symbol;Acc:6766]	34.1419	20.0228	6.95423	9.93894	24.7582	41.028	30.5534	45.4898
ENSONIT00000015594	RNA binding motif protein 10 [Source:HGNC Symbol;Acc:9896]	39.9942	47.9172	14.0177	24.6644	23.6511	36.6047	18.7652	36.7143
ENSONIT00000018775	pyruvate dehyrogenase phosphatase catalytic subunit 2 [Source:HGNC Symbol;Acc:30263]	0.193682	0.62717	12.2804	14.8263	38.617	36.3462	45.4316	34.9341
ENSONIT00000019081	solute carrier organic anion transporter family, member 3A1 [Source:HGNC Symbol;Acc:10952]	3.06085	2.94401	11.1856	17.4399	38.4173	53.9419	43.8868	70.0687
ENSONIT00000007377	solute carrier family 35 (CMP-sialic acid transporter), member A1 [Source:HGNC Symbol;Acc:11021]	0.121579	0.281209	14.0057	12.3372	32.537	34.682	49.9107	31.9829
ENSONIT00000023579	CCAAT/enhancer binding protein (C/EBP), zeta [Source:HGNC Symbol;Acc:24218]	0.963147	0.210163	13.8837	9.22516	46.8984	29.3471	34.8438	25.2536
[truncated: 979 more rows]
