# Supplementary material for: Characterization of Gonadal Transcriptomes from Nile Tilapia (Oreochromis niloticus) Reveals Differentially Expressed Genes
Source: PLoS One. 2013 May 3;8(5):e63604. doi: 10.1371/journal.pone.0063604 (PMC3643912; doi:10.1371/journal.pone.0063604)
Supplement: Table S6 — List of the 187 XX-enhanced genes. The 11 genes shown in yellow color were up-regulated in XX samples at all four stages of development. As stated in the materials and methods section, SEGs and DIGs expressed at 5 dah and in at least two other developmental stages in XX and XY gonads were considered XX- and XY-enhanced genes, respectively. Genes lacking FDR and |log2 (XX_RPKM/XY_RPKM)| at at least one stage were considered unable to meet the selection criteria at the stage in question but to meet these criteria for the other three stages. (XLSX) [file pone.0063604.s010.xlsx]

## Sheet: Sheet1
GeneID	Gene name	5dahXX_RPKM	5dahXY_RPKM	log2(5dXX/5dXY)	FDR	30dahXX_RPKM	30dahXY_RPKM	log2(30dXX/30dXY)	FDR	90dahXX_RPKM	90dahXY_RPKM	log2(3mXX/3mXY)	FDR	180dahXX_RPKM	180dahXY_RPKM	log2(6mXX/6mXY)	FDR
ENSONIT00000026114	Forkhead transcription factor L2 [Source:UniProtKB/TrEMBL;Acc:Q6JA05]	328.368	104.063	1.65785	7.07438e-189	17.0551	1.38671	3.62047	4.04939e-23	13.5796	0.319628	5.40891	5.56616e-25	26.4577	0	14.6914	1.33094e-54
ENSONIT00000000198	cytochrome P450, family 19, subfamily A, polypeptide 1 [Source:HGNC Symbol;Acc:2594]	8.97563	0	13.1318	1.70897e-18	674.356	25.7191	4.7126	0	145.006	3.41602	5.40765	6.1067e-259	133.578	2.624	5.66977	9.20079e-243
ENSONIT00000010460	Cytochrome P450 aromatase type II [Source:UniProtKB/TrEMBL;Acc:Q800S4]	17.4501	0.960987	4.18257	6.05611e-27	28.143	6.12836	2.1992	4.30044e-23	6.43731	1.46926	2.13137	4.38905e-06	11.8432	0.308881	5.26086	1.54226e-21
ENSONIT00000016594		137.934	13.1873	3.38676	2.2051e-179	19.5615	6.95204	1.49251	1.05335e-09	19.2434	5.50612	1.80526	4.67842e-13	31.0948	2.43557	3.67435	9.86107e-44
ENSONIT00000003351	heat-responsive protein 12 [Source:HGNC Symbol;Acc:16897]	5.36365	1.95883	1.45322	0.00173885	26.8616	11.7775	1.18951	1.78632e-09	9.49875	2.99487	1.66524	3.05575e-06	9.00974	1.04935	3.10199	6.8666e-12
ENSONIT00000016598		44.6087	4.78564	3.22054	1.40226e-55	40.8437	11.0937	1.88038	2.91792e-27	4.66288	1.56091	1.57883	0.0021242	6.41197	0.899257	2.83396	4.62073e-08
ENSONIT00000023688	ribonucleotide reductase M2 [Source:HGNC Symbol;Acc:10452]	272.648	23.482	3.53741	0	94.982	46.3324	1.03563	7.70404e-26	542.032	132.295	2.03462	0	660.098	151.645	2.12198	0
ENSONIT00000009408		13.0154	5.37575	1.27568	1.07861e-05	14.7793	5.92219	1.31938	2.67549e-06	32.4941	12.0545	1.4306	1.4096e-15	43.563	11.6964	1.89704	2.47309e-30
ENSONIT00000023695	ribonucleotide reductase M2 [Source:HGNC Symbol;Acc:10452]	218.533	18.8552	3.53482	1.5271e-294	101.095	47.591	1.08695	1.30472e-29	502.95	137.633	1.86959	0	555.878	156.303	1.83042	0
ENSONIT00000022058	complement component 1, q subcomponent binding protein [Source:HGNC Symbol;Acc:1243]	26.0984	6.92709	1.91364	2.90604e-18	95.5831	46.9082	1.02691	1.26507e-25	322.85	80.356	2.00639	1.40658e-233	243.043	74.7878	1.70034	1.0097e-140
ENSONIT00000001741	RMI2, RecQ mediated genome instability 2, homolog (S. cerevisiae) [Source:HGNC Symbol;Acc:28349]	5.18517	1.53758	1.75373	0.000671334	13.6618	6.58463	1.05297	0.000158144	148.773	39.4936	1.91342	1.30794e-101	64.3944	24.0262	1.42233	1.30593e-29
ENSONIT00000015636	wingless-type MMTV integration site family, member 5A [Source:HGNC Symbol;Acc:12784]	150.725	56.5943	1.41319	7.92878e-67	9.77148	25.3486			18.7212	1.92283	3.28337	1.61925e-24	81.8413	1.05723	6.27447	4.09412e-155
ENSONIT00000003291		61.1891	0.488871	6.96768	1.87133e-119	191.622	147.574			3992.58	105.887	5.23672	0	3504.5	46.5961	6.23285	0
ENSONIT00000016054	very low density lipoprotein receptor [Source:HGNC Symbol;Acc:12698]	56.0644	22.5665	1.3129	8.61647e-23	11.678	16.3843			373.09	10.2104	5.19142	0	501.327	8.4509	5.8905	0
ENSONIT00000024554		10.5699	0.839172	3.65485	3.7574e-15	55.2923	78.1245			338.376	8.43937	5.32535	0	331.307	7.81517	5.40575	0
ENSONIT00000001721	limb bud and heart development homolog (mouse) [Source:HGNC Symbol;Acc:29532]	10.0441	1.20164	3.06327	1.08415e-12	21.7847	30.5775			260.452	6.53222	5.3173	0	271.286	6.93235	5.29033	0
ENSONIT00000023347		24.2746	11.7042	1.05242	1.07664e-07	19.6676	31.7216			52.7388	4.23592	3.63812	1.53443e-73	120.104	3.08255	5.28401	5.67993e-212
ENSONIT00000004252	NAD(P)H dehydrogenase, quinone 1 [Source:HGNC Symbol;Acc:2874]	3.88687	1.35701	1.51818	0.00649362	2.80483	4.10584			8.4933	0.172895	5.61836	3.80426e-16	12.3999	0.335516	5.2078	1.09008e-22
ENSONIT00000026598	v-mos Moloney murine sarcoma viral oncogene homolog [Source:HGNC Symbol;Acc:7199]	5.02927	0.42558	3.56285	1.60514e-07	16.4765	8.51836			219.906	12.2904	4.16128	0	248.046	6.83951	5.18057	0
ENSONIT00000006082		10.1231	1.9512	2.37522	7.03157e-10	40.0937	30.4914			278.571	13.3533	4.38277	0	347.514	11.0269	4.97797	0
ENSONIT00000015891	SMAD family member 9 [Source:HGNC Symbol;Acc:6774]	3.30582	0.893718	1.88712	0.00380196	7.91323	14.26			176.241	12.9556	3.76591	2.46477e-250	183.548	7.6848	4.57801	7.13669e-299
ENSONIT00000020564	vesicle amine transport protein 1 homolog (T. californica) [Source:HGNC Symbol;Acc:16919]	38.385	15.7352	1.28655	2.38192e-15	60.5219	56.9921			436.756	32.6621	3.74114	0	604.346	28.6816	4.39718	0
ENSONIT00000001688	cyclin A2 [Source:HGNC Symbol;Acc:1578]	2.60557	0	11.3474	1.40991e-05	121.569	69.2653			3087.11	157.477	4.29304	0	3230.76	172.576	4.22657	0
ENSONIT00000015920	sepiapterin reductase (7,8-dihydrobiopterin:NADP+ oxidoreductase) [Source:HGNC Symbol;Acc:11257]	8.99665	0.355709	4.66062	8.32731e-16	24.0231	14.0327			167.395	22.4789	2.89662	2.62579e-187	218.138	12.3127	4.14702	0
ENSONIT00000006025		3.50961	0.624432	2.4907	0.000328073	54.3629	44.0356			674.748	55.5845	3.60159	0	777.528	44.4125	4.12986	0
ENSONIT00000014778	wingless-type MMTV integration site family, member 5B [Source:HGNC Symbol;Acc:16265]	47.3607	22.3008	1.08659	1.31107e-14	9.20294	12.6337			3.64799	1.24893	1.54641	0.00935219	14.1715	0.817982	4.11478	6.71553e-22
ENSONIT00000026387	dual specificity phosphatase 14 [Source:HGNC Symbol;Acc:17007]	2.01285	0	10.975	0.000198217	3.40085	3.4571			13.5007	5.8752	1.20032	7.36923e-06	39.7919	2.30219	4.1114	7.518e-61
ENSONIT00000015173		11.9021	2.20234	2.43411	8.30771e-12	3.5257	2.5629			5.53492	0.641365	3.10934	7.53114e-08	5.91547	0.350049	4.07886	3.17557e-10
ENSONIT00000025001	cytohesin 3 [Source:HGNC Symbol;Acc:9504]	2.08686	0.362012	2.52722	0.00598887	5.64945	8.28515			26.781	2.9519	3.18149	6.91117e-34	27.3532	1.64095	4.05911	3.33909e-42
ENSONIT00000004452	nuclear factor of kappa light polypeptide gene enhancer in B-cells inhibitor-like 1 [Source:HGNC Symbol;Acc:7800]	9.17157	0	13.163	8.62667e-19	10.5394	11.9166			116.513	14.8153	2.97534	9.73863e-134	139.31	8.45023	4.04317	3.27526e-209
ENSONIT00000000813	dehydrogenase/reductase (SDR family) member 3 [Source:HGNC Symbol;Acc:17693]	5.57701	0.15731	5.14781	3.9948e-10	33.8467	63.9992			93.7744	12.8273	2.86998	4.37275e-104	114.233	7.07878	4.01234	2.28064e-170
ENSONIT00000016389		7.89517	0.154756	5.6729	1.08297e-14	5.76535	3.74592			2.19897	0.315477	2.80122	0.0022058	11.4107	0.726997	3.97229	1.27209e-17
ENSONIT00000024854	CDC28 protein kinase regulatory subunit 1B [Source:HGNC Symbol;Acc:19083]	4.12154	0	12.009	1.78665e-08	101.131	63.2339			1991.21	172.471	3.52922	0	2569.19	175.714	3.87001	0
ENSONIT00000026689		72.1991	7.33307	3.29949	5.89294e-92	151.668	111.169			303.345	34.6539	3.12987	0	534.862	38.8163	3.78443	0
ENSONIT00000004409	chromosome 19 open reading frame 12 [Source:HGNC Symbol;Acc:25443]	4.78912	0.335669	3.83465	8.8272e-08	11.5689	6.7187			18.1699	3.7635	2.2714	2.18223e-16	25.5277	2.07482	3.62101	4.5216e-36
ENSONIT00000000591	chromosome 12 open reading frame 23 [Source:HGNC Symbol;Acc:28281]	7.2449	2.60668	1.47475	0.000279078	29.3037	20.2806			44.5979	7.2116	2.62858	6.45139e-46	82.4492	6.90527	3.57774	3.4975e-113
ENSONIT00000007592	charged multivesicular body protein 4C [Source:HGNC Symbol;Acc:30599]	3.10527	0.435296	2.83465	0.000480399	40.6285	35.206			78.3463	19.3003	2.02124	2.9575e-58	74.2329	6.7266	3.46411	6.32659e-99
ENSONIT00000014089	exosome component 6 [Source:HGNC Symbol;Acc:19055]	4.33847	1.33796	1.69715	0.00189793	27.3881	18.6062			148.81	18.4106	3.01486	1.78363e-173	190.328	18.4011	3.37062	2.2332e-246
ENSONIT00000022558		16.6447	7.65659	1.12029	7.40742e-06	67.8891	70.0006			123.753	26.2702	2.23596	2.04979e-103	139.921	14.1313	3.30764	4.57555e-178
ENSONIT00000014278	NADH dehydrogenase (ubiquinone) complex I, assembly factor 4 [Source:HGNC Symbol;Acc:21034]	26.628	12.3179	1.11218	7.46891e-09	11.1497	10.7821			77.1863	15.0117	2.36226	2.40666e-69	133.866	13.6388	3.295	2.0782e-169
ENSONIT00000014742	bone morphogenetic protein 1 [Source:HGNC Symbol;Acc:1067]	26.001	11.5522	1.1704	2.2205e-09	26.486	84.1176			60.1022	9.89479	2.60268	2.46262e-60	67.9583	7.16461	3.24569	1.62547e-85
ENSONIT00000025827	frizzled family receptor 10 [Source:HGNC Symbol;Acc:4039]	270.617	72.3952	1.90229	3.38792e-182	23.6259	34.6107			14.9108	6.48888	1.20032	4.47075e-06	24.3297	2.84535	3.09604	1.29453e-29
ENSONIT00000017450	nudix (nucleoside diphosphate linked moiety X)-type motif 12 [Source:HGNC Symbol;Acc:18826]	23.4486	2.81609	3.05774	1.92591e-28	11.1166	13.0599			81.0876	15.6275	2.3754	3.30908e-73	97.1839	11.5529	3.07246	7.40906e-116
ENSONIT00000020959	glioma tumor suppressor candidate region gene 2 [Source:HGNC Symbol;Acc:4333]	10.6576	4.70512	1.17958	0.000181398	66.3285	50.5405			894.739	79.5475	3.49158	0	632.607	75.5656	3.06551	0
ENSONIT00000017024	UTP23, small subunit (SSU) processome component, homolog (yeast) [Source:HGNC Symbol;Acc:28224]	3.24851	0.704408	2.20529	0.00250569	17.4949	16.4492			178.099	19.1462	3.21755	5.49717e-221	188.412	23.0475	3.03121	1.64099e-220
ENSONIT00000019399	v-myc myelocytomatosis viral oncogene homolog 1, lung carcinoma derived (avian) [Source:HGNC Symbol;Acc:7555]	18.1544	2.06342	3.13721	9.47982e-23	7.46105	5.16264			30.3667	3.04961	3.3158	2.53333e-39	54.5321	6.70878	3.02298	2.91692e-64
ENSONIT00000016982	sialidase 1 (lysosomal sialidase) [Source:HGNC Symbol;Acc:7758]	2.89796	0.248255	3.54514	0.000213389	9.29804	13.9827			14.53	4.80773	1.59561	8.40403e-09	45.7877	5.67767	3.01159	7.19277e-54
ENSONIT00000026058		20.2493	5.59545	1.85555	4.20176e-14	216.258	310.237			341.446	82.3806	2.05128	3.06168e-254	686.263	85.8255	2.99928	0
ENSONIT00000008222		21.6556	5.11658	2.08149	2.78738e-17	647.222	603.947			2733.91	283.266	3.27074	0	3361.65	429.52	2.96837	0
ENSONIT00000012996	PDZ and LIM domain 1 [Source:HGNC Symbol;Acc:2067]	6.25492	1.16256	2.42769	1.65168e-06	45.8324	51.2293			174.019	43.9752	1.98448	2.21174e-124	203.195	26.636	2.93142	1.70876e-229
ENSONIT00000020927	dihydropyrimidine dehydrogenase [Source:HGNC Symbol;Acc:3012]	2.61621	0.465478	2.4907	0.00236466	11.74	16.6838			154.738	8.82472	4.13213	1.44152e-235	63.8962	8.49348	2.9113	1.89983e-72
ENSONIT00000005068	high mobility group AT-hook 2 [Source:HGNC Symbol;Acc:5009]	9.73142	0.441342	4.46268	3.67407e-16	20.1348	32.6647			44.1966	4.04862	3.44843	9.25125e-59	30.868	4.14657	2.89612	1.19755e-35
ENSONIT00000023205	GIPC PDZ domain containing family, member 2 [Source:HGNC Symbol;Acc:18177]	9.83408	2.17317	2.17799	1.54059e-08	21.676	27.0429			81.3641	16.8344	2.27298	2.21809e-69	72.6703	10.1731	2.83661	5.54469e-80
ENSONIT00000022052	transmembrane protein 129 [Source:HGNC Symbol;Acc:25137]	8.39989	3.36763	1.31863	0.000277525	41.9057	40.2146			292.367	38.2858	2.9329	0	290.845	41.4076	2.81228	0
ENSONIT00000026075	family with sequence similarity 84, member B [Source:HGNC Symbol;Acc:24166]	13.9383	1.21329	3.52206	1.22184e-19	50.7943	70.5558			416.69	88.8635	2.22931	0	326.692	46.6686	2.80741	0
ENSONIT00000008330		31.6684	6.73234	2.23386	6.10752e-27	1274.54	1134			5266.3	660.68	2.99477	0	6565.31	952.254	2.78544	0
ENSONIT00000013207	asparagine-linked glycosylation 13 homolog (S. cerevisiae) [Source:HGNC Symbol;Acc:30881]	8.2485	3.9408	1.06564	0.00273165	6.21843	5.15375			68.0584	14.4093	2.23978	2.28403e-57	46.0955	6.74312	2.77314	4.8985e-50
ENSONIT00000014583	translational activator of mitochondrially encoded cytochrome c oxidase I [Source:HGNC Symbol;Acc:24316]	8.6039	2.08634	2.04401	2.69883e-07	7.19385	6.31256			54.9471	10.3056	2.41462	9.41058e-51	55.9545	8.21379	2.76814	1.64823e-60
ENSONIT00000007474	TGFB-induced factor homeobox 1 [Source:HGNC Symbol;Acc:11776]	537.854	169.039	1.66986	9.94677e-302	55.7679	115.206			82.7901	25.5439	1.69648	1.50964e-48	104.52	15.4703	2.7562	2.92299e-111
ENSONIT00000025631	dysbindin (dystrobrevin binding protein 1) domain containing 2 [Source:HGNC Symbol;Acc:15881]	3.60926	0	11.8175	1.3402e-07	34.4963	57.286			52.6593	21.1352	1.31704	8.22453e-22	117.774	18.2434	2.69057	4.74787e-122
ENSONIT00000012147		5.46607	0.58128	3.2332	1.38695e-07	42.6156	47.1819			135.201	24.1436	2.48539	7.69801e-128	124.293	20.3363	2.61161	2.64055e-124
ENSONIT00000013169	protein phosphatase, Mg2+/Mn2+ dependent, 1D [Source:HGNC Symbol;Acc:9277]	6.01544	1.07717	2.48142	1.48463e-06	8.29771	9.81926			137.449	20.9522	2.71372	2.4853e-143	112.441	18.6651	2.59075	1.181e-111
ENSONIT00000015363	par-3 partitioning defective 3 homolog B (C. elegans) [Source:HGNC Symbol;Acc:14446]	27.5572	2.99211	3.20319	3.73528e-34	6.64018	4.77757			29.7562	6.596	2.17353	6.62856e-25	33.7889	5.69465	2.56887	4.40398e-34
ENSONIT00000008506	microtubule associated tumor suppressor 1 [Source:HGNC Symbol;Acc:29789]	15.8238	5.00056	1.66193	7.98967e-10	20.094	27.0408			45.0658	4.77159	3.23949	1.20787e-56	39	6.8132	2.51707	3.54448e-38
ENSONIT00000024202	aldo-keto reductase family 1, member A1 (aldehyde reductase) [Source:HGNC Symbol;Acc:380]	14.3303	2.78657	2.36251	1.98457e-13	85.4629	59.5986			301.875	115.105	1.39099	5.78492e-130	468.794	83.0752	2.49646	0
ENSONIT00000011707	keratin 23 (histone deacetylase inducible) [Source:HGNC Symbol;Acc:6438]	747.639	20.1493	5.21354	0	17.6537	29.4739			8.20949	0	13.0031	5.1316e-17	2.85267	0.508898	2.48686	0.000522278
ENSONIT00000003443	phosphatidic acid phosphatase type 2 domain containing 2 [Source:HGNC Symbol;Acc:23682]	8.18564	2.65728	1.62315	2.61474e-05	5.36004	6.49386			26.4081	7.95617	1.73083	1.66415e-16	39.3958	7.06279	2.47973	4.06233e-38
ENSONIT00000012920	engulfment and cell motility 3 [Source:HGNC Symbol;Acc:17289]	5.02277	1.72603	1.54103	0.00292111	15.8309	21.9401			66.2999	13.1947	2.32905	1.89154e-58	66.3738	11.9163	2.47768	6.59122e-63
ENSONIT00000025793	ribonuclease P/MRP 38kDa subunit [Source:HGNC Symbol;Acc:30329]	5.3626	0.531579	3.33458	2.47521e-07	8.15445	8.12436			84.6454	21.3117	1.98979	1.89366e-61	77.5688	14.6327	2.40628	2.68747e-71
ENSONIT00000009182	mitochondrial ribosomal protein L32 [Source:HGNC Symbol;Acc:14035]	3.02712	0.807881	1.90573	0.00920614	38.0908	29.6458			124.087	29.0952	2.0925	3.96508e-95	191.07	36.4203	2.39129	2.01893e-172
ENSONIT00000000989	ChaC, cation transport regulator homolog 1 (E. coli) [Source:HGNC Symbol;Acc:28680]	119.671	8.9523	3.74067	1.68985e-169	284.683	268.613			825.935	193.84	2.09116	0	621.852	120.004	2.37349	0
ENSONIT00000004261		32.2556	15.8883	1.02158	2.59255e-09	723.82	487.961			2813.13	562.23	2.32294	0	2587.18	499.411	2.37308	0
ENSONIT00000002800		4.95224	1.60115	1.62898	0.0015031	6.39193	6.01982			11.5422	2.51077	2.20072	1.68623e-10	6.92778	1.35512	2.35397	2.16957e-07
ENSONIT00000011919	IBA57, iron-sulfur cluster assembly homolog (S. cerevisiae) [Source:HGNC Symbol;Acc:27302]	41.4668	18.3103	1.1793	1.4377e-14	16.3572	16.539			89.3801	19.4037	2.20362	1.36968e-73	79.3208	15.6295	2.34343	1.4581e-70
ENSONIT00000003118	galactosidase, alpha [Source:HGNC Symbol;Acc:4296]	30.3587	5.11526	2.56923	2.56298e-30	18.5054	14.9359			53.0971	15.523	1.77423	3.06273e-33	29.4629	5.97873	2.30099	2.6816e-26
ENSONIT00000024455		80.5616	2.84724	4.82245	5.3035e-135	8.61352	5.47321			56.3689	11.3935	2.30669	1.33921e-49	69.6677	14.1837	2.29625	1.02461e-60
ENSONIT00000010697	trinucleotide repeat containing 18 [Source:HGNC Symbol;Acc:11962]	22.036	4.35559	2.33893	6.3711e-20	10.6419	18.0406			59.0315	13.3521	2.14442	3.39643e-47	61.4775	12.549	2.29249	1.44908e-53
ENSONIT00000015200	cysteine and glycine-rich protein 2 [Source:HGNC Symbol;Acc:2470]	29.8019	10.2663	1.53749	1.09696e-15	8.91151	12.2315			29.6053	12.9556	1.19228	4.37655e-11	26.5196	5.62054	2.23828	7.38274e-23
ENSONIT00000002863		6.28991	1.5314	2.03818	3.09902e-05	176.608	205.612			442.585	65.1681	2.76372	0	391.856	85.3347	2.19912	0
ENSONIT00000014871	metallo-beta-lactamase domain containing 2 [Source:HGNC Symbol;Acc:33711]	2.30628	0	11.1714	5.30325e-05	9.66728	8.61061			33.5323	10.8743	1.62463	4.84046e-19	50.6782	11.0617	2.19579	4.60059e-42
ENSONIT00000019610	ATH1, acid trehalase-like 1 (yeast) [Source:HGNC Symbol;Acc:26210]	2.80337	0.0689797	5.34484	7.27174e-06	9.24852	14.0317			10.4082	5.13255	1.01998	0.000788872	14.677	3.22339	2.1869	5.23839e-13
ENSONIT00000014983	FGFR1 oncogene partner 2 [Source:HGNC Symbol;Acc:23098]	6.13652	0.635533	3.27138	1.34807e-08	37.9835	37.5706			449.659	106.236	2.08156	0	380.502	85.1663	2.15955	8.26761e-303
ENSONIT00000004814	ECSIT homolog (Drosophila) [Source:HGNC Symbol;Acc:29548]	7.21038	2.90509	1.31149	0.00127477	15.7764	16.4026			84.6695	20.3985	2.05338	7.35255e-64	75.2537	16.8927	2.15536	2.27708e-60
ENSONIT00000002195	vacuolar protein sorting 51 homolog (S. cerevisiae) [Source:HGNC Symbol;Acc:1172]	6.74434	1.38662	2.28211	3.00145e-06	9.92175	9.4935			49.1006	9.59891	2.3548	3.00195e-44	45.1802	10.1708	2.15125	1.37101e-36
ENSONIT00000023657		21.0516	5.57313	1.91737	4.39401e-15	17.2679	11.6398			51.2056	17.9385	1.51324	6.19696e-26	63.029	14.2145	2.14865	2.38087e-50
ENSONIT00000016846	tubulin, beta 6 class V [Source:HGNC Symbol;Acc:20776]	75.0545	28.8975	1.37699	1.73788e-32	19.4804	15.0149			109.453	15.325	2.83636	4.68643e-120	70.9412	16.0824	2.14114	8.17845e-57
ENSONIT00000011256	death associated protein-like 1 [Source:HGNC Symbol;Acc:21490]	1670.12	227.548	2.87571	0	160.439	278.403			265.024	81.1132	1.70811	6.0347e-154	401.917	92.7428	2.11559	0
ENSONIT00000012091	exosome component 4 [Source:HGNC Symbol;Acc:18189]	2.51314	0.38752	2.69715	0.00394923	19.0304	9.6055			90.9861	22.9093	1.98972	7.73311e-66	85.9232	19.8812	2.11164	1.99729e-67
ENSONIT00000006003	protein arginine methyltransferase 6 [Source:HGNC Symbol;Acc:18241]	16.2382	5.73618	1.50123	1.10632e-08	10.8291	9.94934			73.467	22.6908	1.69499	5.63554e-43	79.9858	18.6061	2.10397	3.34109e-62
ENSONIT00000025177	H3 histone, family 3A [Source:HGNC Symbol;Acc:4764]	45.1264	3.47919	3.69715	1.65261e-63	859.065	433.868			1880.01	859.253	1.12958	0	4507.41	1058.24	2.09063	0
ENSONIT00000018545	v-Ki-ras2 Kirsten rat sarcoma viral oncogene homolog [Source:HGNC Symbol;Acc:6407]	61.0639	17.059	1.83978	6.28556e-40	19.3916	16.8741			48.2076	18.6663	1.36883	2.58355e-21	70.7653	16.6851	2.08448	6.57505e-55
ENSONIT00000016740	Rab interacting lysosomal protein-like 2 [Source:HGNC Symbol;Acc:28787]	23.9781	2.22733	3.42833	2.58321e-32	19.9236	19.4917			42.4997	20.2053	1.07272	3.19769e-13	48.377	11.5647	2.06459	2.08304e-37
ENSONIT00000015703	ATPase, Na+/K+ transporting, alpha 1 polypeptide [Source:HGNC Symbol;Acc:799]	22.7791	7.30088	1.64157	2.95845e-13	36.9459	50.4681			140.554	39.0089	1.84925	1.5708e-91	131.91	31.8022	2.05235	6.18398e-99
ENSONIT00000012600	ribosome binding protein 1 homolog 180kDa (dog) [Source:HGNC Symbol;Acc:10448]	7.01871	2.70567	1.37522	0.00104526	14.6795	11.7654			107.007	28.2216	1.92283	1.1805e-73	91.883	22.3993	2.03634	2.74168e-68
ENSONIT00000013787	ubiquitin carboxyl-terminal hydrolase L5 [Source:HGNC Symbol;Acc:19678]	10.1176	1.14855	3.13898	1.08486e-12	23.0246	15.6381			117.835	30.8768	1.93217	1.4616e-81	77.1856	18.9554	2.02572	1.90324e-57
ENSONIT00000001578	nuclear apoptosis inducing factor 1 [Source:HGNC Symbol;Acc:25446]	6.23024	1.47798	2.07566	1.2584e-05	8.31809	15.4222			66.0032	17.4499	1.91932	8.54256e-46	52.0491	12.8204	2.02144	6.70903e-39
ENSONIT00000003097	epithelial splicing regulatory protein 2 [Source:HGNC Symbol;Acc:26152]	7.41545	1.99139	1.89676	1.06128e-05	14.8197	10.9591			39.293	12.0476	1.70552	9.59713e-24	33.4803	8.38609	1.99724	6.02347e-25
ENSONIT00000016236		17.9363	8.3855	1.09692	4.36282e-06	543.375	364.653			796.136	308.145	1.36941	0	837.898	209.948	1.99675	0
ENSONIT00000024344	LIM domain containing preferred translocation partner in lipoma [Source:HGNC Symbol;Acc:6679]	147.553	68.0366	1.11685	2.02504e-45	24.4448	34.5076			43.3214	18.6798	1.2136	3.73122e-16	61.2757	15.48	1.98491	1.3911e-44
ENSONIT00000017477	dyskeratosis congenita 1, dyskerin [Source:HGNC Symbol;Acc:2890]	346.758	99.6464	1.79904	4.01904e-216	89.726	64.3177			440.461	92.2055	2.25609	0	276.786	71.7545	1.94763	1.01885e-192
ENSONIT00000011567	solute carrier family 25 (mitochondrial carrier; oxoglutarate carrier), member 11 [Source:HGNC Symbol;Acc:10981]	15.7429	1.40651	3.48452	3.03429e-21	87.2375	69.1081			116.952	42.849	1.44858	3.62751e-54	209.849	54.4042	1.94756	2.01451e-146
ENSONIT00000022074	DnaJ (Hsp40) homolog, subfamily B, member 14 [Source:HGNC Symbol;Acc:25881]	5.32865	1.76071	1.59761	0.00090072	14.1812	16.2161			118.369	46.917	1.33511	1.39682e-48	143.838	37.5316	1.93827	8.4224e-100
ENSONIT00000018142	protein disulfide isomerase family A, member 4 [Source:HGNC Symbol;Acc:30167]	7.2979	1.04104	2.80945	1.16582e-08	63.612	50.259			458.013	146.887	1.64068	8.06873e-251	400.716	105.054	1.93145	3.40799e-275
ENSONIT00000005072	chromosome 3 open reading frame 18 [Source:HGNC Symbol;Acc:24837]	61.6705	21.1844	1.54158	1.25641e-31	2.74325	3.61572			10.0338	2.15926	2.21626	3.08673e-09	9.89262	2.61889	1.9174	8.24089e-08
ENSONIT00000010121	RNA binding motif protein 42 [Source:HGNC Symbol;Acc:28117]	28.871	11.0713	1.38279	4.57707e-13	37.8674	42.0692			328.666	72.5782	2.17902	3.47347e-264	226.066	60.481	1.90219	1.32847e-152
ENSONIT00000020545	UTP11-like, U3 small nucleolar ribonucleoprotein, (yeast) [Source:HGNC Symbol;Acc:24329]	48.4079	10.0938	2.26178	2.00688e-41	28.227	32.1934			240.179	63.4442	1.92055	2.75722e-164	190.235	51.1608	1.89467	6.88401e-128
ENSONIT00000022679	chromosome 12 open reading frame 66 [Source:HGNC Symbol;Acc:26517]	3.5562	1.05453	1.75373	0.00537683	17.6262	20.8129			55.9408	22.357	1.32318	2.00949e-23	89.9948	24.5868	1.87196	6.35464e-60
ENSONIT00000015660	tRNA methyltransferase 61 homolog A (S. cerevisiae) [Source:HGNC Symbol;Acc:23790]	16.7221	7.38245	1.17958	2.14689e-06	27.4965	20.88			193.401	65.923	1.55274	1.46702e-98	262.395	72.5353	1.85498	6.56867e-171
ENSONIT00000019228	Jun dimerization protein 2 [Source:HGNC Symbol;Acc:17546]	14.7018	3.19704	2.20119	1.03421e-12	53.7328	92.6728			116.027	36.1413	1.68274	1.13164e-66	219.441	61.2964	1.83996	1.33457e-141
ENSONIT00000004710	BMP and activin membrane-bound inhibitor homolog (Xenopus laevis) [Source:HGNC Symbol;Acc:30251]	11.3062	3.52387	1.68188	2.18632e-07	74.1935	71.9146			58.605	26.2766	1.15724	5.21448e-20	100.14	28.018	1.8376	3.28923e-65
ENSONIT00000006511	kinesin family member 20A [Source:HGNC Symbol;Acc:9787]	5.08384	1.67982	1.59761	0.00200036	11.5247	7.42836			141.154	23.9172	2.56115	4.0059e-138	113.596	31.9285	1.83099	2.46972e-73
ENSONIT00000005051		6.86924	0.706147	3.28211	3.56518e-09	8.86282	3.69789	1.26106	0.000451631	3.58351	1.79939			9.2232	2.61889	1.81631	7.76181e-07
ENSONIT00000004247	N(alpha)-acetyltransferase 15, NatA auxiliary subunit [Source:HGNC Symbol;Acc:30782]	27.3029	6.64454	2.03881	1.23744e-20	21.2344	19.7334			151.3	45.0572	1.74758	2.36405e-91	137.41	39.1159	1.81266	1.65314e-87
ENSONIT00000019728	solute carrier family 25 (mitochondrial carrier; peroxisomal membrane protein, 34kDa), member 17 [Source:HGNC Symbol;Acc:10987]	3.13029	0.754192	2.05329	0.00400307	18.9016	16.1841			23.7804	11.8384	1.0063	2.88134e-07	29.298	8.46581	1.79108	3.00878e-19
ENSONIT00000013219	tyrosylprotein sulfotransferase 1 [Source:HGNC Symbol;Acc:12020]	21.5444	3.82339	2.49439	3.18038e-21	34.8859	47.2223			107.275	39.1006	1.45606	2.69442e-50	109.811	32.3615	1.76267	2.47807e-67
ENSONIT00000010146	calponin 1, basic, smooth muscle [Source:HGNC Symbol;Acc:2155]	17.15	1.91939	3.15949	1.15624e-21	24.0583	40.8381			249.679	88.3631	1.49856	1.91471e-120	315.461	93.9636	1.74729	4.52899e-189
ENSONIT00000014487		4.43177	1.53758	1.52722	0.00726256	35.4819	61.7309			124.498	50.673	1.29683	8.74093e-49	138.96	42.0078	1.72594	1.49388e-82
ENSONIT00000013937	U6 snRNA biogenesis 1 [Source:HGNC Symbol;Acc:25792]	2.00147	0.171457	3.54514	0.00146958	14.722	18.7954			73.4361	17.4761	2.07111	3.89081e-56	64.6188	19.6699	1.71596	1.2542e-38
ENSONIT00000015434	chromobox homolog 5 [Source:HGNC Symbol;Acc:1555]	5.56408	1.42995	1.96018	0.000127721	160.813	141.777			347.672	108.098	1.68539	5.56912e-198	291.401	88.8	1.71438	2.43017e-170
ENSONIT00000000575	ubiquitin-conjugating enzyme E2D 2 [Source:HGNC Symbol;Acc:12475]	3.06331	0	11.5809	1.92345e-06	108.753	110.937			288.957	142.796	1.0169	3.34194e-76	460.275	141.022	1.70658	1.41594e-266
ENSONIT00000011828	CDP-diacylglycerol--inositol 3-phosphatidyltransferase [Source:HGNC Symbol;Acc:1769]	22.446	2.68535	3.06327	2.37403e-27	12.572	9.63535			114.47	26.0024	2.13826	1.3909e-90	98.0567	30.3201	1.69334	4.08294e-57
ENSONIT00000022600	filamin A, alpha [Source:HGNC Symbol;Acc:3754]	148.32	41.2047	1.84783	2.48647e-96	78.9909	133.895			295.55	94.2613	1.64866	2.31372e-163	310.499	98.1839	1.66103	2.6007e-173
ENSONIT00000006414	mediator complex subunit 19 [Source:HGNC Symbol;Acc:29600]	67.2064	32.2954	1.05727	2.11095e-19	60.3085	64.9772			339.76	106.884	1.66848	5.15511e-191	299.643	94.9534	1.65795	3.40323e-167
ENSONIT00000019718	origin recognition complex, subunit 2 [Source:HGNC Symbol;Acc:8488]	3.52872	0.0816181	5.43411	3.18334e-06	10.8129	6.87656			114.758	35.3561	1.69857	1.21503e-66	95.1524	30.1688	1.65718	8.51356e-54
ENSONIT00000026170		16.9711	6.47036	1.39116	3.62192e-08	19.0777	14.7079			123.753	28.3586	2.1256	8.10263e-97	143.442	45.5402	1.65525	1.85781e-80
ENSONIT00000009380		12.3956	5.01736	1.30483	8.59383e-06	5.06923	1.33458	1.92538	0.000337465	8.97224	5.47933			14.4203	4.60767	1.646	6.43044e-09
ENSONIT00000008648	chymotrypsin-like elastase family, member 1 [Source:HGNC Symbol;Acc:3308]	9048.89	1761.59	2.36086	0	24916.5	5246.57	2.24766	0	0.227124	0.684274			11.9153	3.81768	1.64205	9.90707e-08
ENSONIT00000002105		9.5638	4.74016	1.01265	0.00241169	11.437	13.7905			68.0668	28.7206	1.24487	1.13913e-25	64.7975	20.7702	1.64142	1.96695e-36
ENSONIT00000010410	karyopherin alpha 2 (RAG cohort 1, importin alpha 1) [Source:HGNC Symbol;Acc:6395]	286.436	127.981	1.16228	2.85703e-93	96.3282	49.5953			796.436	215.721	1.88439	0	752.647	242.945	1.63134	0
ENSONIT00000016874	FIC domain containing [Source:HGNC Symbol;Acc:18416]	2.88598	0.521498	2.46833	0.00250459	13.2153	12.0647			68.3846	26.3647	1.37506	8.43344e-30	77.0352	24.9625	1.62575	8.93047e-43
ENSONIT00000013214	serum response factor (c-fos serum response element-binding transcription factor) [Source:HGNC Symbol;Acc:11291]	12.036	5.54721	1.11752	0.000125992	21.0178	29.6947			70.8978	26.5952	1.41457	2.85024e-32	114.156	37.2599	1.61531	7.58917e-62
ENSONIT00000022169	coiled-coil domain containing 86 [Source:HGNC Symbol;Acc:28359]	77.7309	37.2957	1.05948	2.04049e-22	62.7061	52.1597			165.332	67.1644	1.29959	1.2084e-64	216.365	71.2475	1.60256	4.85408e-115
ENSONIT00000001408		63.8746	13.1564	2.27948	6.99569e-55	75.1076	101.851			97.7762	36.0529	1.43937	3.06551e-45	149.439	49.273	1.60069	9.82927e-80
ENSONIT00000001043	chromosome 17 open reading frame 53 [Source:HGNC Symbol;Acc:28460]	49.0553	19.4805	1.33238	1.82563e-20	6.75033	4.82334			164.974	38.233	2.10934	6.70776e-128	117.703	38.8905	1.59766	6.36451e-63
ENSONIT00000005552	protein phosphatase methylesterase 1 [Source:HGNC Symbol;Acc:30178]	28.7854	8.19635	1.81228	7.12283e-19	26.7291	25.2983			184.551	51.411	1.84387	1.69584e-119	149.372	49.3848	1.59677	1.97634e-79
ENSONIT00000010781	Sjogren syndrome/scleroderma autoantigen 1 [Source:HGNC Symbol;Acc:11328]	3.67355	0	11.843	1.33392e-07	32.2447	21.5121			143.87	63.1584	1.18772	2.88155e-49	199.038	66.4571	1.58255	3.30288e-104
ENSONIT00000009135	SDE2 telomere maintenance homolog (S. pombe) [Source:HGNC Symbol;Acc:26643]	17.6497	3.76302	2.22968	3.18138e-15	46.5252	48.8334			170.44	58.8115	1.53509	2.91572e-85	160.11	53.5964	1.57885	1.01451e-83
ENSONIT00000022389	PITH (C-terminal proteasome-interacting domain of thioredoxin-like) domain containing 1 [Source:HGNC Symbol;Acc:25022]	141.338	69.9236	1.0153	1.81456e-37	40.6262	30.2983			296.501	82.271	1.84958	1.62093e-192	286.985	96.2256	1.57648	6.41931e-149
ENSONIT00000002211	small nuclear RNA activating complex, polypeptide 1, 43kDa [Source:HGNC Symbol;Acc:11134]	3.41499	0.272371	3.64824	3.71421e-05	10.0114	7.95575			35.016	15.5467	1.17141	1.61044e-12	45.6453	15.4215	1.56552	2.47602e-24
ENSONIT00000012053	SCO cytochrome oxidase deficient homolog 1 (yeast) [Source:HGNC Symbol;Acc:10603]	2.51872	0.264805	3.24969	0.00116983	14.6659	11.8333			78.1205	24.5616	1.66929	1.22341e-44	51.2669	17.3501	1.56308	2.79614e-27
ENSONIT00000001515	glutaredoxin 5 [Source:HGNC Symbol;Acc:20134]	9.26043	0.905031	3.35504	8.35291e-13	44.5345	32.4385			127.373	47.9684	1.40891	1.2194e-56	146.49	49.6014	1.56235	1.25909e-75
ENSONIT00000009571	leukotriene A4 hydrolase [Source:HGNC Symbol;Acc:6710]	9.88533	3.04244	1.70006	1.5883e-06	19.5244	12.5099			42.8565	15.5993	1.45803	8.20364e-21	47.1576	15.9793	1.56129	4.58938e-25
ENSONIT00000001445		11.7089	1.26384	3.21172	8.78931e-15	8.23695	5.46279			37.3825	15.8264	1.24003	2.20805e-14	38.3398	13.0796	1.55153	2.34983e-20
ENSONIT00000021841	pterin-4 alpha-carbinolamine dehydratase/dimerization cofactor of hepatocyte nuclear factor 1 alpha (TCF1) 2 [Source:HGNC Symbol;Acc:24474]	2.33846	0	11.1913	5.30132e-05	20.2713	16.1291			101.101	24.8086	2.02688	6.15917e-75	72.2837	25.0745	1.52745	1.05603e-36
ENSONIT00000017818	methionine sulfoxide reductase B3 [Source:HGNC Symbol;Acc:27375]	2.79063	0.49651	2.4907	0.00139097	41.1983	39.8679			126.319	43.2696	1.54564	2.72451e-64	111.658	38.8537	1.52297	1.22612e-55
ENSONIT00000003972	ATP5J2-PTCD1 readthrough [Source:HGNC Symbol;Acc:38844]	5.44485	0.956487	2.50907	1.1624e-05	9.43236	8.05126			108.458	36.072	1.58819	1.16284e-57	95.5443	33.4237	1.5153	1.00456e-47
ENSONIT00000008370	leucine rich repeat containing 47 [Source:HGNC Symbol;Acc:29207]	2.80849	0.421814	2.73511	0.00138911	16.3699	16.5718			139.167	33.9654	2.03468	4.21936e-103	95.8819	33.5612	1.51447	8.83186e-48
ENSONIT00000019783	COX17 cytochrome c oxidase assembly homolog (S. cerevisiae) [Source:HGNC Symbol;Acc:2264]	2.42444	0	11.2434	2.74446e-05	59.6285	45.0273			96.7547	39.2954	1.29997	2.47086e-38	90.0771	31.8888	1.49811	4.14402e-44
ENSONIT00000006651	transforming growth factor beta regulator 1 [Source:HGNC Symbol;Acc:29551]	68.705	9.35807	2.87613	1.67619e-76	7.78836	10.2184			46.9275	22.286	1.0743	1.6412e-14	37.8072	13.6663	1.46804	1.49643e-18
ENSONIT00000010371	spermidine/spermine N1-acetyltransferase 1 [Source:HGNC Symbol;Acc:10540]	24.5615	5.54244	2.14781	3.3039e-20	133.274	362.415			394.332	170.889	1.20635	2.55245e-136	409.829	149.779	1.45218	6.60484e-188
ENSONIT00000024059	HEAT repeat containing 1 [Source:HGNC Symbol;Acc:25517]	9.39582	3.60361	1.38258	0.000100097	18.4676	14.3045			111.145	33.2828	1.7396	3.77922e-67	96.3759	35.6556	1.43454	3.69533e-44
ENSONIT00000002046	BCL2-like 1 [Source:HGNC Symbol;Acc:992]	4.38462	1.21698	1.84915	0.00086654	14.2236	17.6555			71.3652	23.7749	1.58578	2.78479e-38	58.9664	21.9652	1.42467	2.78314e-27
ENSONIT00000023392	eukaryotic translation initiation factor 6 [Source:HGNC Symbol;Acc:6159]	16.5867	4.45648	1.89605	8.82358e-12	83.6486	69.5384			152.605	67.3453	1.18015	1.28879e-51	219.768	82.3034	1.41696	1.25569e-97
ENSONIT00000020526	Smad nuclear interacting protein 1 [Source:HGNC Symbol;Acc:30587]	188.876	89.0271	1.08512	2.16384e-55	33.4579	33.1282			225.317	91.5456	1.29939	7.87848e-88	193.58	73.8916	1.38945	1.18302e-83
ENSONIT00000026515	apoptosis antagonizing transcription factor [Source:HGNC Symbol;Acc:19235]	13.3875	4.26201	1.65128	2.46099e-08	12.7016	9.81831			58.7355	21.9867	1.4176	6.14139e-27	47.605	18.4302	1.36904	3.38056e-21
ENSONIT00000018016	aldo-keto reductase family 7, member A3 (aflatoxin aldehyde reductase) [Source:HGNC Symbol;Acc:390]	20.6077	7.56797	1.44521	4.06069e-10	32.5611	26.1119			158.563	58.5978	1.43613	3.24448e-72	136.356	52.8519	1.36735	7.235e-58
ENSONIT00000024896	excision repair cross-complementing rodent repair deficiency, complementation group 4 [Source:HGNC Symbol;Acc:3436]	8.22019	2.01252	2.03017	1.09737e-06	5.25438	4.93052			37.591	18.4617	1.02585	4.80126e-11	45.0858	17.6644	1.35183	1.31588e-19
ENSONIT00000010164	DnaJ (Hsp40) homolog, subfamily C, member 2 [Source:HGNC Symbol;Acc:13192]	13.7274	3.99771	1.77981	2.33204e-09	16.0664	13.384			121.203	33.695	1.84683	2.98543e-79	83.878	32.941	1.34841	2.88269e-35
ENSONIT00000022306	leukotriene A4 hydrolase [Source:HGNC Symbol;Acc:6710]	15.0673	4.06324	1.89072	9.89852e-11	23.8487	17.8226			75.7119	21.5041	1.81591	1.75739e-48	54.8161	21.7153	1.33589	3.57586e-23
ENSONIT00000003067	solute carrier family 25 (pyrimidine nucleotide carrier), member 33 [Source:HGNC Symbol;Acc:29681]	3.31765	0	11.6959	5.07084e-07	19.3151	19.8518			93.6594	46.3272	1.01556	1.74529e-25	82.6005	32.7645	1.33402	2.89904e-34
ENSONIT00000001095		81.257	36.8046	1.14261	2.37922e-26	52.4677	72.2493			115.126	56.2707	1.03276	6.95444e-32	91.6435	36.3992	1.33213	8.75269e-38
ENSONIT00000009603	calumenin [Source:HGNC Symbol;Acc:1458]	6.06109	0.14757	5.36011	2.9406e-11	40.6294	31.8042			111.333	27.0744	2.03988	7.45373e-83	47.1603	19.0822	1.30535	1.69313e-19
ENSONIT00000024720	mitochondrial ribosomal protein L38 [Source:HGNC Symbol;Acc:14033]	4.73924	1.10849	2.09606	0.000221346	25.445	20.8114			129.506	53.3539	1.27936	7.38883e-50	92.3963	37.578	1.29795	1.24993e-36
ENSONIT00000001083	N-myristoyltransferase 1 [Source:HGNC Symbol;Acc:7857]	2.74504	0	11.4226	7.24716e-06	45.4262	44.6745			139.279	44.0815	1.65974	1.60004e-78	153.277	62.6334	1.29113	1.57603e-59
ENSONIT00000020717	metadherin [Source:HGNC Symbol;Acc:29608]	787.762	207.603	1.92393	0	48.3325	37.5928			151.683	60.8242	1.31834	6.38198e-61	145.012	59.7306	1.27963	1.34387e-55
ENSONIT00000020263	F-box and leucine-rich repeat protein 15 [Source:HGNC Symbol;Acc:28155]	34.0414	11.0622	1.62166	3.81496e-19	3.75946	6.02012			33.5725	11.2753	1.57411	1.94365e-18	33.517	13.9972	1.25975	1.77477e-13
ENSONIT00000023069	chromosome 1 open reading frame 131 [Source:HGNC Symbol;Acc:25332]	53.6455	18.7255	1.51845	4.28363e-27	15.2235	10.5214			109.425	30.8466	1.82676	2.14054e-70	74.633	31.567	1.2414	8.08291e-28
ENSONIT00000005001	FtsJ RNA methyltransferase homolog 1 (E. coli) [Source:HGNC Symbol;Acc:13254]	3.544	1.06259	1.73779	0.00537611	16.0281	13.6728			96.7547	30.6354	1.65913	8.21452e-55	68.4669	29.1247	1.23316	1.86475e-25
ENSONIT00000017466	BTG family, member 3 [Source:HGNC Symbol;Acc:1132]	12.5936	2.24066	2.4907	1.03099e-12	60.384	59.6404			783.961	240.633	1.70395	0	614.928	263.198	1.22427	1.14793e-216
ENSONIT00000020549	Ras-related GTP binding C [Source:HGNC Symbol;Acc:19902]	15.3885	4.72916	1.7022	6.38439e-10	12.7686	15.9019			118.143	48.2029	1.29335	2.88697e-46	141.785	61.3558	1.20844	7.06389e-50
ENSONIT00000001231	zinc finger protein 36, C3H type-like 1 [Source:HGNC Symbol;Acc:1107]	96.0171	42.1194	1.18881	5.29806e-33	96.3792	163.086			104.527	48.9872	1.0934	9.56666e-32	163.388	70.9711	1.203	7.6524e-57
ENSONIT00000004947	G-2 and S-phase expressed 1 [Source:HGNC Symbol;Acc:13698]	16.9435	8.00066	1.08254	9.79727e-06	17.3168	10.4151			414.316	110.505	1.90662	6.85608e-280	278.673	123.55	1.17348	2.07956e-92
ENSONIT00000002649	chymotrypsin C (caldecrin) [Source:HGNC Symbol;Acc:2523]	819.909	98.1862	3.06187	0	27454.9	6811.1	2.0111	0	0.241585	2.72941			18.6161	8.29805	1.1657	3.26262e-07
ENSONIT00000020976	round spermatid basic protein 1 [Source:HGNC Symbol;Acc:25642]	18.2926	6.2598	1.54707	4.25788e-10	15.6111	13.3756			27.9139	12.7608	1.12926	9.35266e-10	27.4708	12.3258	1.15622	8.32511e-10
ENSONIT00000023326	pyrophosphatase (inorganic) 1 [Source:HGNC Symbol;Acc:9226]	38.1807	12.0795	1.66029	5.51783e-22	60.3573	24.5808	1.29599	2.07743e-23	151.096	94.8375			154.404	70.4275	1.1325	5.74514e-49
ENSONIT00000013713	deoxynucleotidyltransferase, terminal, interacting protein 1 [Source:HGNC Symbol;Acc:16160]	88.2207	6.35533	3.79508	7.64673e-126	54.4882	54.676			86.1578	40.0235	1.10613	9.30155e-27	120.21	55.1089	1.1252	4.5493e-38
ENSONIT00000023685	transmembrane protein 242 [Source:HGNC Symbol;Acc:17206]	3.94981	1.19162	1.72886	0.00319222	1.10785	1.20181			6.71908	2.83403	1.24541	0.00130672	5.7738	2.65162	1.12264	0.00640787
ENSONIT00000002740	peroxisomal biogenesis factor 1 [Source:HGNC Symbol;Acc:8850]	12.5395	1.90812	2.71626	8.653e-14	6.49278	6.35066			53.942	24.7001	1.12689	7.92445e-18	50.7295	23.5889	1.10472	3.05636e-16
ENSONIT00000004534		112.163	23.951	2.22744	2.8115e-93	51.2116	52.3224			92.2619	45.1995	1.02943	1.17508e-25	81.4301	37.9348	1.10204	2.05779e-25
ENSONIT00000012631	FCH domain only 1 [Source:HGNC Symbol;Acc:29002]	2.7416	0.686967	1.99671	0.00987277	8.73789	10.9338			39.796	14.1118	1.49572	4.66252e-20	24.5914	11.6413	1.0789	3.24665e-08
ENSONIT00000017646	mitochondrial ribosomal protein L1 [Source:HGNC Symbol;Acc:14275]	15.5194	5.59033	1.47307	3.99903e-08	29.3669	19.7563			135.178	48.8833	1.46744	9.80215e-64	144.608	69.0732	1.06595	9.82238e-42
ENSONIT00000015229	APEX nuclease (multifunctional DNA repair enzyme) 1 [Source:HGNC Symbol;Acc:587]	11.5297	1.99243	2.53276	1.24599e-11	134.896	74.053			329.671	159.81	1.04467	9.60655e-91	285.55	136.873	1.06091	1.13319e-80
ENSONIT00000009145	TruB pseudouridine (psi) synthase homolog 1 (E. coli) [Source:HGNC Symbol;Acc:16060]	5.92004	2.25325	1.3936	0.00133045	30.8357	19.6055			179.553	85.3302	1.07328	3.34104e-52	114.034	54.9395	1.05354	1.58044e-32
ENSONIT00000025583	catechol-O-methyltransferase [Source:HGNC Symbol;Acc:2228]	183.465	36.9079	2.3135	4.24459e-159	153.708	127.21			96.7547	45.5588	1.0866	3.94022e-29	132.413	65.1156	1.02398	6.99261e-36
ENSONIT00000017082	dishevelled associated activator of morphogenesis 1 [Source:HGNC Symbol;Acc:18142]	12.0909	3.12197	1.95339	2.13058e-09	13.9197	23.0061			23.9507	11.6529	1.03938	1.41807e-07	24.4828	12.1003	1.01673	1.57356e-07
ENSONIT00000005431	KDEL (Lys-Asp-Glu-Leu) containing 1 [Source:HGNC Symbol;Acc:19350]	31.6067	12.0108	1.3959	1.44206e-14	20.1034	21.417			51.193	24.8701	1.04153	6.32215e-15	55.1679	27.358	1.01186	2.02485e-15
ENSONIT00000002022	troponin C type 2 (fast) [Source:HGNC Symbol;Acc:11944]	28.2728	11.9162	1.24649	4.98981e-11	127.268	39.5719	1.68532	3.40938e-72	20.4522	1.4812	3.78742	5.06397e-30	5.2656	8.62317
