# Supplementary material for: Characterization of Gonadal Transcriptomes from Nile Tilapia (Oreochromis niloticus) Reveals Differentially Expressed Genes
Source: PLoS One. 2013 May 3;8(5):e63604. doi: 10.1371/journal.pone.0063604 (PMC3643912; doi:10.1371/journal.pone.0063604)
Supplement: Table S7 — List of the 1,358 XY-enhanced genes. 225 genes with yellow color were XY up-regulated genes at all four developmental stages. As stated in the materials and methods section, SEGs and DIGs expressed at 5 dah and in at least two other developmental stages in XX and XY gonads were considered to be XX- and XY-enhanced genes, respectively. Genes lacking FDR and |log2 (XX_RPKM/XY_RPKM)| at one stage were considered unable to meet the selection criteria for the stage in question but to meet these criteria for the other three stages. (XLSX) [file pone.0063604.s011.xlsx]

## Sheet: Sheet1
GeneID	Gene name	5dahXX_RPKM	5dahXY_RPKM	log2(5dXX/5dXY)	FDR	30dahXX_RPKM	30dahXY_RPKM	log2(30dXX/30dXY)	FDR	90dahXX_RPKM	90dahXY_RPKM	log2(3mXX/3mXY)	FDR	180dahXX_RPKM	180dahXY_RPKM	log2(6mXX/6mXY)	FDR
ENSONIT00000020678		0.355306	4.3145	-3.60206	5.53034e-07	5.31414	13.0781	-1.29924	7.975e-06	4.70335	15.3219	-1.70384	5.11755e-10	7.9855	16.3822	-1.03667	1.91379e-05
ENSONIT00000010314		4.44771	145.052	-5.02737	1.47031e-248	20.5289	244.659	-3.57505	0	3.01633	569.37	-7.56043	0	309.983	638.806	-1.04319	3.29144e-174
ENSONIT00000020124	ectonucleoside triphosphate diphosphohydrolase 1 [Source:HGNC Symbol;Acc:3363]	1.08024	9.22548	-3.09427	7.50698e-12	13.4589	34.9809	-1.37801	2.83275e-15	1.43051	9.59914	-2.74637	4.90105e-11	5.91146	12.2364	-1.0496	0.000216386
ENSONIT00000019925	tripartite motif containing 8 [Source:HGNC Symbol;Acc:15579]	9.62409	25.4875	-1.40507	5.90706e-12	18.5137	41.1968	-1.15394	1.07737e-13	8.84678	22.6048	-1.3534	2.46026e-10	11.6975	25.0431	-1.09821	1.28789e-08
ENSONIT00000004883	AXL receptor tyrosine kinase [Source:HGNC Symbol;Acc:905]	0.256721	12.2536	-5.57686	4.38085e-22	10.3455	26.3962	-1.35133	2.77001e-11	1.27837	6.6025	-2.3687	9.73446e-07	3.51392	7.52745	-1.09908	0.00223985
ENSONIT00000005890	R3H domain containing 4 [Source:HGNC Symbol;Acc:28270]	0.168226	8.75479	-5.7016	1.99761e-16	4.57352	9.64471	-1.07643	0.00155557	3.15934	11.3031	-1.83902	2.52727e-08	5.65596	12.1698	-1.10546	0.000122202
ENSONIT00000009060	ankyrin repeat and IBR domain containing 1 [Source:HGNC Symbol;Acc:22215]	3.00257	8.02324	-1.41799	0.000261792	7.69982	15.4809	-1.0076	0.000132502	12.6379	37.8115	-1.58106	1.56373e-20	15.6119	33.9899	-1.12246	1.51652e-11
ENSONIT00000023410	Kruppel-like factor 2 (lung) [Source:HGNC Symbol;Acc:6347]	22.5247	405.83	-4.17129	0	121.851	247.845	-1.02431	1.99904e-65	3.83352	22.7225	-2.56738	2.2633e-23	6.3829	13.9471	-1.12768	2.00786e-05
ENSONIT00000018540	cysteine and glycine-rich protein 1 [Source:HGNC Symbol;Acc:2469]	2.13552	12.5954	-2.56024	1.03133e-12	20.6154	78.0581	-1.92083	1.60998e-53	0.835533	27.9418	-5.06358	1.58706e-48	15.6084	35.5992	-1.18953	4.37321e-13
ENSONIT00000007927	Src homology 2 domain containing E [Source:HGNC Symbol;Acc:27004]	0.422482	2.2801	-2.43214	0.00652207	7.31118	21.5556	-1.55989	1.73708e-11	1.83665	20.2523	-3.46294	2.32761e-27	6.72476	15.3554	-1.19119	2.83896e-06
ENSONIT00000023102		1.34398	5.80269	-2.11021	2.04726e-05	36.4972	80.1156	-1.1343	2.21114e-25	2.38381	34.8533	-3.86995	1.52378e-51	5.50093	12.8098	-1.2195	1.49417e-05
ENSONIT00000018031	collagen, type IV, alpha 2 [Source:HGNC Symbol;Acc:2203]	1.85099	10.1038	-2.44853	7.03351e-10	16.2908	76.0216	-2.22235	1.43535e-62	1.98917	37.354	-4.23102	4.78632e-58	13.1019	31.2197	-1.25268	1.82459e-12
ENSONIT00000010973	chromosome 12 open reading frame 50 [Source:HGNC Symbol;Acc:26665]	8.01112	42.3619	-2.40269	5.16974e-39	27.4933	59.7519	-1.11991	1.54328e-18	20.6849	58.8216	-1.50777	1.49139e-29	25.0903	60.7143	-1.27491	5.84033e-24
ENSONIT00000020205	odz, odd Oz/ten-m homolog 3 (Drosophila) [Source:HGNC Symbol;Acc:29944]	0.503231	3.94982	-2.97249	1.70743e-05	3.72536	8.84208	-1.247	0.00074271	1.84627	7.37114	-1.99728	2.54711e-06	2.8259	6.87851	-1.28339	0.000956351
ENSONIT00000026350	pleckstrin homology-like domain, family A, member 1 [Source:HGNC Symbol;Acc:8933]	3.68482	17.6771	-2.26221	1.12597e-15	17.8598	58.1132	-1.70215	1.31732e-33	4.91249	29.6005	-2.59109	5.26925e-30	18.6198	45.3449	-1.2841	3.13946e-18
ENSONIT00000014303	laminin, alpha 4 [Source:HGNC Symbol;Acc:6484]	0.956708	6.61307	-2.78917	1.76614e-07	16.2301	64.1468	-1.9827	8.00911e-46	5.24905	14.9846	-1.51336	1.9102e-08	6.24774	15.2626	-1.2886	5.98351e-07
ENSONIT00000024466	Ellis van Creveld syndrome [Source:HGNC Symbol;Acc:3497]	1.75476	5.93956	-1.75908	0.000170689	10.2453	22.7864	-1.15321	7.13961e-08	12.3916	39.5529	-1.67442	2.77836e-23	17.2674	42.3428	-1.29406	1.50299e-17
ENSONIT00000016515	interleukin 11 receptor, alpha [Source:HGNC Symbol;Acc:5967]	0	2.0057	-10.9699	0.000198689	11.5643	27.2399	-1.23605	2.51868e-10	2.71424	12.7471	-2.23155	2.48934e-11	5.94032	14.9646	-1.33294	4.03939e-07
ENSONIT00000024583	CASK interacting protein 2 [Source:HGNC Symbol;Acc:18200]	0	2.35342	-11.2005	5.30229e-05	1.47259	11.464	-2.96068	1.68157e-13	2.31009	30.3055	-3.71356	3.3706e-43	10.1252	25.5533	-1.33556	1.74087e-11
ENSONIT00000019067	chromodomain helicase DNA binding protein 2 [Source:HGNC Symbol;Acc:1917]	4.59466	12.8895	-1.48817	8.99502e-07	15.7531	38.2891	-1.2813	6.0267e-15	9.82498	32.094	-1.70778	9.12577e-20	9.95272	25.2675	-1.34412	2.02616e-11
ENSONIT00000021709	sushi domain containing 3 [Source:HGNC Symbol;Acc:28391]	3.3903	10.148	-1.58171	2.90418e-06	17.5827	36.0723	-1.03674	4.228e-10	1.87267	7.83604	-2.06503	6.23908e-07	2.6885	6.8429	-1.34781	0.00054049
ENSONIT00000018046	vestigial like 4 (Drosophila) [Source:HGNC Symbol;Acc:28966]	0.130017	2.10508	-4.0171	0.00146893	20.4895	42.4849	-1.05206	4.74552e-12	3.45916	9.1956	-1.41052	4.67636e-05	3.45272	8.88522	-1.36368	0.00010232
ENSONIT00000000244	mediator complex subunit 13-like [Source:HGNC Symbol;Acc:22962]	1.6785	28.4778	-4.08459	7.41323e-43	5.14583	11.7048	-1.18562	0.000131015	1.65509	4.89494	-1.56438	0.000933994	1.94776	5.02139	-1.36627	0.00362102
ENSONIT00000003902	glypican 5 [Source:HGNC Symbol;Acc:4453]	2.16923	11.2054	-2.36894	1.07964e-10	1.19948	16.6989	-3.79927	3.18718e-24	0.452654	9.80192	-4.43658	1.8386e-16	3.3119	8.58031	-1.37337	0.000119724
ENSONIT00000010575	TAP binding protein (tapasin) [Source:HGNC Symbol;Acc:11566]	1.57807	4.6162	-1.54855	0.00336855	22.3281	46.3985	-1.05522	2.61917e-13	2.10652	14.8814	-2.82058	2.39265e-17	6.26456	16.2707	-1.37699	4.85574e-08
ENSONIT00000024739	RNA binding motif protein 25 [Source:HGNC Symbol;Acc:23244]	8.67047	22.9519	-1.40443	7.13383e-11	27.1747	69.6693	-1.35826	3.72426e-29	41.5926	95.8929	-1.2051	4.9049e-34	28.9513	80.2195	-1.47033	2.97706e-38
ENSONIT00000004042	elastin microfibril interfacer 1 [Source:HGNC Symbol;Acc:19880]	1.48092	8.05673	-2.4437	3.23443e-08	16.1949	61.3072	-1.92052	5.15108e-42	1.2078	6.44173	-2.41506	5.41707e-07	3.10998	8.62404	-1.47146	3.5233e-05
ENSONIT00000021086		0.339688	3.14274	-3.20974	6.69131e-05	64.0711	257.288	-2.00564	3.3838e-185	7.44267	22.6901	-1.60817	3.0164e-13	4.30345	11.9793	-1.47697	1.45213e-06
ENSONIT00000021036	solute carrier family 12 (potassium/chloride transporters), member 7 [Source:HGNC Symbol;Acc:10915]	0.230899	2.44778	-3.40614	0.00116734	8.13046	17.609	-1.11491	6.00263e-06	1.26477	7.5302	-2.57382	2.61587e-08	2.52207	7.0754	-1.48821	0.000134136
ENSONIT00000006323		0.353023	2.65372	-2.91018	0.000670669	12.0986	24.5391	-1.02024	5.41806e-07	0.690612	5.51375	-2.99709	3.26385e-07	1.37612	3.88627	-1.49778	0.00440561
ENSONIT00000004659	integrin, beta 1 (fibronectin receptor, beta polypeptide, antigen CD29 includes MDF2, MSK12) [Source:HGNC Symbol;Acc:6153]	3.9289	14.4226	-1.87613	2.57176e-10	26.6422	95.2446	-1.83792	5.24531e-61	3.88764	19.2421	-2.3073	1.87311e-17	8.31224	23.5845	-1.50453	1.57062e-12
ENSONIT00000012469		1.01876	16.6994	-4.03491	1.40109e-25	2.04103	11.1175	-2.44547	1.32465e-10	0.76253	9.34598	-3.61548	7.27817e-14	3.14029	8.99865	-1.51881	2.07767e-05
ENSONIT00000018635	leucine-rich repeats and immunoglobulin-like domains 2 [Source:HGNC Symbol;Acc:20889]	0.853804	5.02681	-2.55767	1.7854e-05	4.84629	10.1222	-1.06257	0.00150035	1.70065	8.09724	-2.25135	9.0092e-08	2.80818	8.1119	-1.5304	3.10308e-05
ENSONIT00000006714	Friend leukemia virus integration 1 [Source:HGNC Symbol;Acc:3749]	0.969279	6.53078	-2.75227	1.76451e-07	10.2921	26.702	-1.37541	1.36818e-11	0.79145	7.05403	-3.15588	1.05102e-09	3.36766	9.78468	-1.53878	5.5826e-06
ENSONIT00000021740	plexin D1 [Source:HGNC Symbol;Acc:9107]	1.30688	5.12123	-1.97036	0.000212794	10.4066	25.9434	-1.31786	7.94122e-11	1.16633	14.2084	-3.60669	3.3241e-20	5.41014	16.2507	-1.58676	1.57824e-09
ENSONIT00000010053		0.927347	5.48147	-2.56338	2.18034e-06	27.0158	76.0471	-1.49309	1.34619e-36	2.98327	12.5102	-2.06814	1.07565e-10	4.21738	12.7278	-1.59356	1.05607e-07
ENSONIT00000015980	cyclin I [Source:HGNC Symbol;Acc:1595]	70.8945	351.101	-2.30814	5.70507e-303	241.827	516.811	-1.09566	4.16116e-152	89.7334	250.821	-1.48294	5.334e-119	103.104	313.233	-1.60313	1.87909e-166
ENSONIT00000012127	reversion-inducing-cysteine-rich protein with kazal motifs [Source:HGNC Symbol;Acc:11345]	5.21687	18.6755	-1.83989	1.07315e-12	10.2739	21.5464	-1.06847	8.17521e-07	0.474288	7.39979	-3.96365	4.67281e-12	2.07789	6.35053	-1.61176	0.000130351
ENSONIT00000011948	cell adhesion molecule 1 [Source:HGNC Symbol;Acc:5951]	0.238515	15.3366	-6.00676	3.86732e-28	4.74794	11.0166	-1.21431	0.000179121	4.03145	10.3465	-1.35977	2.54123e-05	3.8585	11.8123	-1.61418	1.49674e-07
ENSONIT00000017693	RUN and SH3 domain containing 2 [Source:HGNC Symbol;Acc:23625]	0.476173	6.36349	-3.74026	6.92796e-10	3.98607	9.50581	-1.25384	0.000333191	2.00796	9.04313	-2.17109	3.49762e-08	2.96472	9.07702	-1.61432	5.38541e-06
ENSONIT00000013274	heat shock 22kDa protein 8 [Source:HGNC Symbol;Acc:30171]	3.40127	104.585	-4.94246	1.12167e-178	9.26539	20.8949	-1.17323	2.58375e-07	3.6009	49.7626	-3.78863	2.89197e-71	12.5274	38.7875	-1.63051	4.41038e-22
ENSONIT00000010775	transmembrane and coiled-coil domain family 3 [Source:HGNC Symbol;Acc:29199]	3.38644	57.026	-4.07378	2.11442e-86	7.76416	19.8308	-1.35284	9.58619e-09	5.68765	13.8253	-1.28141	2.20265e-06	2.5355	7.86454	-1.63309	1.73389e-05
ENSONIT00000019059	patched 1 [Source:HGNC Symbol;Acc:9585]	0.757534	4.21814	-2.47722	7.61809e-05	1.51262	11.5166	-2.92859	1.68026e-13	0.131729	5.02701	-5.25406	2.83862e-09	1.71572	5.32692	-1.63449	0.000574719
ENSONIT00000007583	plexin domain containing 2 [Source:HGNC Symbol;Acc:21013]	0.0387363	11.4683	-8.20974	1.53561e-23	4.01611	10.1553	-1.33836	0.000104801	1.8187	5.57066	-1.61494	0.000361353	1.20799	3.78803	-1.64885	0.00327459
ENSONIT00000003471	solute carrier family 12 (potassium/chloride transporters), member 4 [Source:HGNC Symbol;Acc:10913]	0.112304	6.14752	-5.77453	2.94326e-11	8.32291	31.4573	-1.91823	9.5616e-22	2.60707	19.9011	-2.93235	1.92455e-23	5.51775	17.5651	-1.67056	5.23184e-11
ENSONIT00000023488	angiopoietin-like 1 [Source:HGNC Symbol;Acc:489]	3.99275	23.6339	-2.5654	6.34781e-24	8.05171	42.3871	-2.39626	1.6594e-38	0.87348	7.48994	-3.10011	8.55273e-10	1.82	5.79429	-1.67069	0.000161646
ENSONIT00000005181	RNA binding motif protein 5 [Source:HGNC Symbol;Acc:9902]	9.19947	63.4655	-2.78635	2.38076e-68	75.0017	279.193	-1.89627	1.22293e-186	38.5593	129.055	-1.74283	1.58035e-77	32.4764	104.177	-1.68157	5.90851e-60
ENSONIT00000011426	von Willebrand factor A domain containing 5A [Source:HGNC Symbol;Acc:6658]	0	2.43544	-11.25	2.74291e-05	2.77252	7.61172	-1.45703	0.00038351	1.17706	3.90086	-1.7286	0.00201513	1.3926	4.47314	-1.68351	0.00168964
ENSONIT00000008887		1.90225	9.82631	-2.36894	1.95452e-09	1.11029	22.8018	-4.36014	2.08199e-35	0.396942	2.69077	-2.76102	0.00147135	0.98869	3.19101	-1.69042	0.00865929
ENSONIT00000021880	solute carrier family 6 (neurotransmitter transporter, taurine), member 6 [Source:HGNC Symbol;Acc:11052]	1.11216	27.0101	-4.60206	5.27851e-44	15.8868	44.8149	-1.49616	1.14762e-21	4.70975	36.399	-2.95018	1.80006e-42	10.2167	32.9793	-1.69063	6.68151e-20
ENSONIT00000024032	activin A receptor, type IB [Source:HGNC Symbol;Acc:172]	0.931194	11.7992	-3.66346	2.83978e-17	2.05215	5.86287	-1.51447	0.00155785	1.07716	4.67699	-2.11834	8.14271e-05	1.53876	4.97795	-1.69378	0.000979509
ENSONIT00000001887	sortilin-related VPS10 domain containing receptor 2 [Source:HGNC Symbol;Acc:16698]	0.129029	2.89912	-4.48985	3.87514e-05	3.14264	11.5898	-1.88281	3.94038e-08	0.201933	3.56336	-4.14129	1.77556e-06	1.08677	3.57345	-1.71727	0.00233017
ENSONIT00000002708	chromosome 18 open reading frame 21 [Source:HGNC Symbol;Acc:28802]	0.230254	11.4502	-5.63601	1.19481e-20	4.45617	14.3784	-1.69003	1.1891e-08	3.24317	27.9558	-3.10767	1.53261e-34	8.52676	28.1128	-1.72116	2.0522e-17
ENSONIT00000004380	protocadherin 18 [Source:HGNC Symbol;Acc:14268]	0.928121	4.49219	-2.27504	8.26939e-05	3.69856	11.6211	-1.65171	3.85414e-07	0.43038	3.2416	-2.91302	0.000165195	0.963102	3.1846	-1.72535	0.00866069
ENSONIT00000025831	UDP-Gal:betaGlcNAc beta 1,3-galactosyltransferase, polypeptide 2 [Source:HGNC Symbol;Acc:917]	4.53276	80.5224	-4.15093	3.39748e-123	16.5155	41.7585	-1.33825	2.10817e-17	3.36411	19.0588	-2.50216	3.50307e-19	3.91637	12.9608	-1.72657	1.08909e-08
ENSONIT00000016158	nuclear receptor corepressor 1 [Source:HGNC Symbol;Acc:7672]	0.910174	3.75362	-2.04407	0.000951092	11.8817	27.5493	-1.21327	5.82229e-10	4.85117	26.5994	-2.45499	1.06477e-25	8.12097	26.9091	-1.72837	6.37865e-17
ENSONIT00000000466	solute carrier family 6 (neurotransmitter transporter, taurine), member 6 [Source:HGNC Symbol;Acc:11052]	0.360389	19.3236	-5.74467	2.74745e-36	2.8231	7.70737	-1.44896	0.000265889	0.615292	5.87017	-3.25406	2.33407e-08	2.15515	7.28834	-1.7578	2.13761e-05
ENSONIT00000021925	ARP3 actin-related protein 3 homolog B (yeast) [Source:HGNC Symbol;Acc:17256]	1.91814	16.3813	-3.09427	3.76128e-20	3.08219	9.55803	-1.63276	6.56207e-06	0.923673	3.36258	-1.86411	0.00239825	1.07843	3.65644	-1.76151	0.00232956
ENSONIT00000001673	cadherin 5, type 2 (vascular endothelium) [Source:HGNC Symbol;Acc:1764]	5.11895	16.7224	-1.70786	1.34975e-10	7.4897	23.0396	-1.62114	6.31536e-13	0.8672	9.331	-3.4276	4.22535e-13	3.21427	10.9249	-1.76505	9.6237e-08
ENSONIT00000017322	splicing factor 3b, subunit 1, 155kDa [Source:HGNC Symbol;Acc:10768]	135.929	541.753	-1.99478	0	81.3301	195.932	-1.26849	7.34085e-73	38.7658	132.716	-1.77548	4.48912e-82	39.0175	134.521	-1.78564	1.08157e-83
ENSONIT00000022089		3.26881	15.45	-2.24077	8.74322e-14	9.3649	27.5429	-1.55635	1.89446e-14	1.7794	7.37128	-2.05053	1.02252e-06	1.66202	5.77059	-1.79578	7.29949e-05
ENSONIT00000006701	BAH domain and coiled-coil containing 1 [Source:HGNC Symbol;Acc:29279]	3.06001	25.5198	-3.06001	1.25592e-30	4.82607	13.5858	-1.49318	4.83181e-07	0.777592	7.45578	-3.26127	1.79479e-10	1.46797	5.25431	-1.83968	0.000193948
ENSONIT00000009005	parkinson protein 2, E3 ubiquitin protein ligase (parkin) [Source:HGNC Symbol;Acc:8607]	24.4545	51.4782	-1.07386	1.92686e-15	6.16177	14.5204	-1.23666	6.25362e-06	0.573361	3.34686	-2.54529	0.000329283	0.803311	2.88078	-1.84243	0.00978857
ENSONIT00000011457		2.14528	11.2772	-2.39417	1.07996e-10	1.28808	26.3169	-4.35269	2.36281e-41	0.61044	2.75868	-2.17606	0.00257756	1.07699	3.86637	-1.84397	0.000934724
ENSONIT00000023153	zinc finger, AN1-type domain 4 [Source:HGNC Symbol;Acc:23504]	8.37457	84.8846	-3.34142	2.42968e-109	30.4368	84.1642	-1.46739	3.64598e-39	45.0448	213.807	-2.24688	6.61074e-179	53.4241	193.153	-1.85418	6.1665e-126
ENSONIT00000020435	tropomodulin 1 [Source:HGNC Symbol;Acc:11871]	1.03614	16.7759	-4.0171	1.40037e-25	3.76652	8.05686	-1.09699	0.00471895	2.07203	12.6208	-2.60669	9.07082e-14	4.76826	17.7433	-1.89574	6.60996e-13
ENSONIT00000010048	transforming growth factor, beta 2 [Source:HGNC Symbol;Acc:11768]	0.427103	5.43331	-3.66918	4.84701e-08	4.40353	12.8181	-1.54145	4.82951e-07	0.584873	6.41905	-3.45617	2.18567e-09	1.4828	5.52613	-1.89795	7.80614e-05
ENSONIT00000009023		0.0673455	41.7458	-9.27583	1.97582e-85	2.7929	7.43204	-1.41199	0.000547366	0.843178	3.6517	-2.11466	0.000933627	1.11571	4.23644	-1.92489	0.00087471
ENSONIT00000015561	complement factor D (adipsin) [Source:HGNC Symbol;Acc:2771]	0.447994	3.28128	-2.87271	0.000161731	77.5497	477.229	-2.62149	0	2.45392	6.68902	-1.4467	0.000412305	2.54673	9.77813	-1.94091	5.45998e-08
ENSONIT00000023549	human immunodeficiency virus type I enhancer binding protein 2 [Source:HGNC Symbol;Acc:4921]	0.590582	2.75269	-2.22063	0.00407044	4.59332	9.30655	-1.01871	0.00412072	0.518154	3.50189	-2.75668	0.000193848	0.876387	3.38761	-1.95063	0.00252249
ENSONIT00000021733	intraflagellar transport 122 homolog (Chlamydomonas) [Source:HGNC Symbol;Acc:13556]	0.0164862	2.13539	-7.0171	0.00010283	3.27418	6.92245	-1.08015	0.00897639	4.51522	18.4617	-2.03167	1.12855e-14	4.38608	17.1307	-1.96558	3.05164e-13
ENSONIT00000006398	GLI family zinc finger 1 [Source:HGNC Symbol;Acc:4317]	0.197993	6.06784	-4.93766	2.94237e-11	4.02947	25.7046	-2.67337	3.6256e-26	1.18781	8.44083	-2.82908	2.82581e-10	1.88125	7.35973	-1.96796	4.20667e-06
ENSONIT00000018502	sine oculis binding protein homolog (Drosophila) [Source:HGNC Symbol;Acc:29256]	0.621579	7.96259	-3.67923	5.44785e-12	4.34034	10.9521	-1.33533	5.50533e-05	0.411563	5.2416	-3.67082	4.77365e-08	1.03676	4.16987	-2.00793	0.000367003
ENSONIT00000005217		1.65239	72.0161	-5.44569	4.15795e-129	4.34004	9.50523	-1.13101	0.00135857	0.33249	5.56511	-4.06503	2.08457e-09	0.805151	3.30736	-2.03835	0.00252336
ENSONIT00000024605	sine oculis binding protein homolog (Drosophila) [Source:HGNC Symbol;Acc:29256]	0.984591	13.9288	-3.8224	1.89766e-20	0.569753	3.10623	-2.44676	0.00224952	3.65518	9.98659	-1.45005	8.92911e-06	2.2091	9.11373	-2.04458	5.77089e-08
ENSONIT00000008298	spen homolog, transcriptional regulator (Drosophila) [Source:HGNC Symbol;Acc:17575]	0.58109	7.32987	-3.65696	1.1352e-10	4.46361	9.57474	-1.10102	0.00155524	1.33131	7.90893	-2.57063	9.07124e-09	1.40404	5.85824	-2.06088	3.08328e-05
ENSONIT00000011780		0.466238	2.80382	-2.58826	0.00138932	3.2011	14.3565	-2.16507	6.44783e-12	2.18902	9.5628	-2.12715	1.33417e-08	2.36268	10.6118	-2.16718	1.2025e-09
ENSONIT00000025140		0.250296	5.40331	-4.43214	7.37892e-09	4.22893	10.5996	-1.32565	6.40101e-05	2.48089	10.8182	-2.12453	1.94323e-09	1.50418	6.77518	-2.17129	1.72077e-06
ENSONIT00000026442		1.28798	32.3441	-4.65032	2.35151e-53	5.85014	14.3623	-1.29575	3.11796e-06	4.89533	16.0499	-1.71309	2.75157e-10	3.13793	14.2051	-2.17853	3.70547e-12
ENSONIT00000021966	zinc finger protein 512B [Source:HGNC Symbol;Acc:29212]	0.483623	15.2254	-4.97646	1.32019e-26	5.62077	13.1765	-1.22912	3.68436e-05	2.52294	12.6684	-2.32806	3.04093e-12	2.80164	12.9835	-2.21233	9.30501e-12
ENSONIT00000026258	frizzled family receptor 2 [Source:HGNC Symbol;Acc:4040]	4.91902	25.4271	-2.36992	4.18203e-23	10.8353	31.5558	-1.54217	2.41633e-16	0.933138	6.85263	-2.8765	8.35659e-09	1.48896	6.90477	-2.21329	1.04966e-06
ENSONIT00000003523	erythrocyte membrane protein band 4.1 (elliptocytosis 1, RH-linked) [Source:HGNC Symbol;Acc:3377]	12.4783	28.3475	-1.1838	3.67269e-10	69.5567	140.879	-1.0182	4.03333e-37	3.5964	23.1849	-2.68856	1.27532e-24	2.84145	13.3394	-2.23099	2.07536e-12
ENSONIT00000026779		0.579333	8.61415	-3.89424	4.68762e-13	5.52973	11.5838	-1.06682	0.000660487	0.388573	5.4632	-3.81349	2.61018e-08	1.25013	5.86883	-2.23099	1.20947e-05
ENSONIT00000007469		3.35475	15.8463	-2.23987	5.55573e-14	13.6817	39.1621	-1.51721	1.79921e-19	3.23879	32.2006	-3.31356	5.99571e-42	4.70756	22.3055	-2.24435	9.63313e-20
ENSONIT00000012803	toll-like receptor 3 [Source:HGNC Symbol;Acc:11849]	2.14429	17.1761	-3.00183	2.40167e-20	6.42766	13.3902	-1.05881	0.000186026	1.05974	7.98194	-2.91302	3.76411e-10	2.4856	11.9399	-2.26412	3.83971e-11
ENSONIT00000024252	KIAA1107 [Source:HGNC Symbol;Acc:29192]	0.674026	8.48788	-3.65453	5.41416e-12	6.22897	19.466	-1.64389	3.86294e-11	5.60642	35.7828	-2.67412	6.70452e-38	6.6902	32.4355	-2.27745	1.43085e-28
ENSONIT00000013671		7.24895	16.8863	-1.22001	9.46287e-07	85.3674	208.94	-1.29133	6.59486e-80	0.729307	4.39448	-2.59109	2.60643e-05	1.76607	8.58706	-2.28162	2.07076e-08
ENSONIT00000011215	F-box protein 10 [Source:HGNC Symbol;Acc:13589]	6.70449	453.24	-6.079	0	10.6544	22.4534	-1.07549	4.98768e-07	18.5304	54.2067	-1.54858	2.2194e-28	14.4391	70.2922	-2.28339	1.16521e-60
ENSONIT00000025783	dermatan sulfate epimerase-like [Source:HGNC Symbol;Acc:18144]	4.95198	36.2506	-2.87193	1.15518e-40	1.3644	6.00946	-2.13897	2.2007e-05	0	2.20651	-11.1076	5.96594e-05	0.480925	2.41344	-2.32721	0.00262331
ENSONIT00000022471	neuralized homolog 1B (Drosophila) [Source:HGNC Symbol;Acc:35422]	0.701208	2.97343	-2.08421	0.00632565	4.72101	9.85638	-1.06196	0.00132059	0.304835	5.05121	-4.05053	1.36766e-08	0.911128	4.58924	-2.33253	5.01261e-05
ENSONIT00000011778		0.677249	7.72038	-3.51091	1.06213e-10	4.23525	20.5988	-2.28204	9.22898e-18	2.11982	11.9748	-2.49799	4.24817e-12	2.33356	11.8127	-2.33973	2.18427e-11
ENSONIT00000013409	cholesteryl ester transfer protein, plasma [Source:HGNC Symbol;Acc:1869]	2.09779	5.9938	-1.5146	0.000706963	11.0311	23.0952	-1.06601	5.46095e-07	0.193123	2.23038	-3.52969	0.000494194	0.440939	2.23468	-2.34142	0.00738206
ENSONIT00000021736	glucosaminyl (N-acetyl) transferase 1, core 2 [Source:HGNC Symbol;Acc:4203]	13.0306	43.0882	-1.72539	2.8945e-26	3.06892	9.14514	-1.57527	2.13111e-05	0.377653	5.12003	-3.76102	8.70681e-08	0.493839	2.51156	-2.34647	0.00262173
ENSONIT00000016799	ankyrin 1, erythrocytic [Source:HGNC Symbol;Acc:492]	0.659188	4.22411	-2.67989	7.62761e-05	9.27678	19.9768	-1.10663	1.62099e-06	0.456629	4.78956	-3.3908	2.87417e-07	0.979391	5.15401	-2.39574	1.90343e-05
ENSONIT00000025049	myoferlin [Source:HGNC Symbol;Acc:3656]	0.520954	6.5577	-3.65396	2.28065e-09	9.3897	22.7105	-1.27421	3.64014e-09	0.533084	10.2741	-4.2685	2.46078e-16	1.85011	9.75686	-2.3988	1.04644e-09
ENSONIT00000026040		0.330605	5.35275	-4.0171	7.37511e-09	13.6598	34.9421	-1.35503	8.86127e-15	1.37975	5.7157	-2.05053	1.88898e-05	2.79226	14.747	-2.40092	2.11005e-14
ENSONIT00000013323		0.303693	3.21111	-3.40239	6.6889e-05	2.5389	9.64566	-1.92568	3.04367e-07	1.01847	7.26194	-2.83395	6.21547e-09	1.35294	7.14543	-2.40092	1.29238e-07
ENSONIT00000022244	actin filament associated protein 1-like 1 [Source:HGNC Symbol;Acc:26714]	0.630289	3.73967	-2.56883	0.000113427	6.55367	13.9556	-1.09047	8.86761e-05	0.814867	7.04201	-3.11135	4.75608e-09	0.881292	4.67012	-2.40577	2.99431e-05
ENSONIT00000020911	family with sequence similarity 132, member A [Source:HGNC Symbol;Acc:32308]	0.31802	7.3557	-4.53167	1.95214e-12	3.60492	32.1511	-3.15683	5.24709e-39	0.298626	5.39816	-4.17606	3.91572e-09	0.929758	5.01954	-2.43263	1.05506e-05
ENSONIT00000025830		0.93318	6.83497	-2.87271	1.56813e-08	2.68751	6.07012	-1.17545	0.00685294	0.365112	4.21667	-3.52969	3.03841e-06	0.682056	3.69115	-2.43611	0.000369082
ENSONIT00000018481	aryl hydrocarbon receptor nuclear translocator-like 2 [Source:HGNC Symbol;Acc:18984]	0.483749	4.10262	-3.08421	9.62954e-06	2.40741	9.09716	-1.91794	1.7595e-06	0.504719	9.19968	-4.18803	2.3623e-15	1.19428	6.47345	-2.43839	5.59383e-07
ENSONIT00000025863		0.714719	16.2557	-4.50742	1.12511e-26	2.8817	8.7531	-1.60288	3.55611e-05	4.19457	8.42487	-1.00613	0.00303249	2.52486	13.6924	-2.4391	8.13118e-14
ENSONIT00000015385	family with sequence similarity 179, member B [Source:HGNC Symbol;Acc:19959]	2.05926	21.6086	-3.39141	1.22663e-28	4.08162	8.76245	-1.10219	0.00253762	11.9907	70.18	-2.54915	4.30807e-69	14.2173	78.3559	-2.46239	1.159e-73
ENSONIT00000008239	Rho guanine nucleotide exchange factor (GEF) 19 [Source:HGNC Symbol;Acc:26604]	0.0938136	3.39947	-5.17937	5.98228e-06	4.0923	9.54494	-1.22182	0.000542801	0.685162	7.74091	-3.49799	5.49505e-11	0.868527	4.91787	-2.50139	1.05484e-05
ENSONIT00000022217	guanylate cyclase 1, soluble, beta 3 [Source:HGNC Symbol;Acc:4687]	0.565963	5.62123	-3.31211	7.77774e-08	9.43451	23.9079	-1.34146	3.98105e-10	0.364719	4.55224	-3.64172	9.39123e-07	0.519102	3.00813	-2.53477	0.000977222
ENSONIT00000009024		0.881862	10.0912	-3.51641	4.20605e-14	6.9722	29.808	-2.09601	4.68521e-23	1.88861	17.2887	-3.19444	3.21539e-22	3.68636	21.7385	-2.55998	2.70132e-22
ENSONIT00000016125	family with sequence similarity 222, member B [Source:HGNC Symbol;Acc:25563]	14.8593	65.8947	-2.1488	1.57436e-52	3.86499	7.82396	-1.01744	0.00924109	8.82674	32.4742	-1.87934	2.07744e-22	9.65382	57.2296	-2.56759	5.16261e-57
ENSONIT00000017459	lysine (K)-specific demethylase 2B [Source:HGNC Symbol;Acc:13610]	5.04351	204.406	-5.34086	0	3.81907	7.83388	-1.0365	0.00627877	2.01101	11.1708	-2.47374	1.82028e-11	2.78623	16.5431	-2.56984	2.26965e-17
ENSONIT00000026494		0.938136	8.82416	-3.23359	4.9236e-12	1.26804	9.56177	-2.91468	5.65451e-11	1.2235	4.20221	-1.78013	0.00083468	0.411407	2.46788	-2.58463	0.00262128
ENSONIT00000011892	melanoma cell adhesion molecule [Source:HGNC Symbol;Acc:6934]	0.165391	3.13686	-4.24537	1.11508e-05	31.0788	64.817	-1.06044	1.46572e-18	14.7022	91.0842	-2.63117	3.48181e-92	8.65526	52.2475	-2.59371	1.20757e-52
ENSONIT00000010475	PHD finger protein 12 [Source:HGNC Symbol;Acc:20816]	1.05141	8.36569	-2.99215	2.3253e-10	10.6683	21.7911	-1.03041	1.59647e-06	17.7055	93.5479	-2.40151	1.25559e-85	21.0972	131.21	-2.63676	1.34168e-132
ENSONIT00000010087		0.68328	6.51126	-3.25239	1.13301e-08	36.7367	74.1246	-1.01273	1.27002e-19	3.20805	19.3303	-2.59109	3.57857e-20	3.70226	23.2418	-2.65024	1.22883e-24
ENSONIT00000026506		0.0687497	7.75202	-6.81707	7.96494e-16	0.712785	5.80128	-3.02483	3.79573e-07	0.0268987	4.61927	-7.42398	6.35471e-10	0.544362	3.4205	-2.65157	0.000346363
ENSONIT00000015328	extended synaptotagmin-like protein 1 [Source:HGNC Symbol;Acc:29534]	0.727106	7.25817	-3.31937	6.19746e-10	9.01094	27.3479	-1.60168	7.32903e-15	0.449186	9.20243	-4.35663	2.36311e-15	1.33326	8.48038	-2.66917	1.07505e-09
ENSONIT00000009542	guanine nucleotide binding protein (G protein), q polypeptide [Source:HGNC Symbol;Acc:4390]	0	2.64805	-11.3707	1.40692e-05	5.1436	11.3094	-1.13667	0.000243528	0.895877	12.9556	-3.85413	1.01721e-19	1.72935	11.1303	-2.68619	2.76693e-12
ENSONIT00000022580		0.441594	2.29813	-2.37967	0.00651345	10.4455	26.0899	-1.32062	9.68729e-11	1.4398	6.3332	-2.13706	7.13057e-06	1.75724	11.3431	-2.69042	9.33875e-13
ENSONIT00000010411	CD93 molecule [Source:HGNC Symbol;Acc:15855]	0.145466	9.08438	-5.96463	5.26744e-17	5.6305	17.776	-1.6586	3.01995e-10	0.303544	5.83001	-4.26352	5.88959e-10	0.756057	4.96356	-2.71481	3.11671e-06
ENSONIT00000024337	matrix-remodelling associated 8 [Source:HGNC Symbol;Acc:7542]	0.554468	3.09929	-2.48276	0.00150061	6.94093	31.2165	-2.16911	6.09748e-25	0.578503	7.18947	-3.63549	1.07664e-10	1.68857	11.098	-2.71642	2.76735e-12
ENSONIT00000015821	protein tyrosine phosphatase, receptor type, S [Source:HGNC Symbol;Acc:9681]	1.89298	5.32375	-1.49178	0.0017386	3.64769	9.9183	-1.44311	3.95645e-05	0.403986	9.38198	-4.53751	1.24896e-15	1.32592	8.77109	-2.72576	3.60678e-10
ENSONIT00000023793	DEAD (Asp-Glu-Ala-Asp) box helicase 17 [Source:HGNC Symbol;Acc:2740]	7.39361	26.3431	-1.83307	1.44062e-17	19.7166	75.7588	-1.942	1.28956e-52	3.44673	27.2216	-2.98145	5.51959e-32	3.49532	23.3361	-2.73907	1.92996e-25
ENSONIT00000022612	GATA binding protein 3 [Source:HGNC Symbol;Acc:4172]	42.6543	226.409	-2.40817	2.21844e-205	13.6877	28.7336	-1.06985	1.14962e-08	3.1961	25.6048	-3.00203	1.54414e-30	0.610625	4.14067	-2.76151	2.30598e-05
ENSONIT00000025750		0.211361	5.86646	-4.79471	1.08702e-10	15.7291	37.2634	-1.24433	6.46954e-14	1.32314	11.2116	-3.08295	2.49248e-14	2.16276	14.9277	-2.78704	9.17297e-17
ENSONIT00000025132		0.0824309	4.19452	-5.66918	1.34051e-07	4.78592	10.0287	-1.06726	0.00150067	2.45112	9.13368	-1.89776	3.31069e-07	1.0443	7.3067	-2.80668	6.36245e-09
ENSONIT00000014368		2.97135	182.014	-5.93679	0	2.60584	7.99777	-1.61785	6.60671e-05	1.20006	5.8752	-2.29153	4.19858e-06	0.887378	6.24879	-2.81596	8.05844e-08
ENSONIT00000020746		0.304333	3.82124	-3.65032	6.23212e-06	24.6612	56.2407	-1.18937	2.57538e-19	4.49072	24.5992	-2.45359	9.23729e-24	4.4699	31.7996	-2.83069	2.79343e-35
ENSONIT00000022976		0.586215	88.8633	-7.24401	3.7788e-174	4.42587	9.39442	-1.08584	0.00183134	0.211717	3.50821	-4.05053	1.77537e-06	0.527338	3.76501	-2.83586	6.92458e-05
ENSONIT00000013091	zinc finger CCCH-type, antiviral 1 [Source:HGNC Symbol;Acc:23721]	0.840496	6.04812	-2.84717	4.32754e-07	12.7807	26.2427	-1.03795	1.33826e-07	2.53336	12.6963	-2.32528	3.04139e-12	2.48759	17.9979	-2.85501	1.19808e-20
ENSONIT00000015854		0.136475	2.10441	-3.94671	0.00146936	2.20103	5.70602	-1.37431	0.00399889	0.569564	7.29288	-3.67856	5.88455e-11	0.687159	5.02098	-2.86925	3.11637e-06
ENSONIT00000011515		3.1484	229.719	-6.1891	0	2.63774	8.88521	-1.7521	5.84454e-06	0.447938	5.848	-3.70657	4.23234e-09	0.929758	6.82002	-2.87485	8.56099e-09
ENSONIT00000012499	patched 2 [Source:HGNC Symbol;Acc:9586]	0.649171	8.05065	-3.63244	5.45127e-12	0.394601	6.37217	-4.01332	1.49642e-09	0.0432327	5.34027	-6.94865	2.14458e-11	0.686475	5.04733	-2.87824	1.7938e-06
ENSONIT00000014268		0.717357	75.2684	-6.71321	1.76718e-144	0.901507	3.40534	-1.91739	0.00543167	0.306186	3.53614	-3.52969	1.17196e-05	0.508425	3.76672	-2.8892	1.79367e-05
ENSONIT00000001063		0.568489	6.24575	-3.45767	7.46256e-09	10.0198	64.8024	-2.69319	9.74229e-67	25.3564	127.992	-2.33563	1.40776e-112	5.95558	44.2141	-2.89219	6.77513e-50
ENSONIT00000021032	cysteine-serine-rich nuclear protein 2 [Source:HGNC Symbol;Acc:16006]	1.21508	10.4548	-3.10505	1.93479e-13	4.88231	10.8582	-1.15315	0.000336303	0.15213	11.1146	-6.19101	2.2363e-21	1.44463	10.7288	-2.89271	5.85344e-13
ENSONIT00000010250	protein kinase D3 [Source:HGNC Symbol;Acc:9408]	0.276614	2.55919	-3.20974	0.000670456	4.06814	8.86005	-1.12294	0.0018824	0.432907	8.20592	-4.24454	2.00951e-13	0.988414	7.3821	-2.90084	3.63722e-09
ENSONIT00000003319	ankyrin repeat domain 13C [Source:HGNC Symbol;Acc:25374]	0.231982	3.12997	-3.75406	0.00011964	11.8298	34.5507	-1.54629	9.60883e-18	25.7771	194.698	-2.91708	6.04108e-219	25.1506	189.621	-2.91446	7.49091e-213
ENSONIT00000006002	thrombospondin, type I, domain containing 1 [Source:HGNC Symbol;Acc:17754]	0.397257	8.90129	-4.48587	1.68424e-14	5.34286	26.558	-2.31346	5.58089e-23	0.699432	10.5362	-3.91302	5.34823e-16	0.992041	7.49696	-2.91784	3.63627e-09
ENSONIT00000001167		0.684074	2.76892	-2.0171	0.00987777	7.21056	14.454	-1.00329	0.000192431	1.60589	13.305	-3.05053	1.6221e-16	1.37496	10.5136	-2.93479	4.35477e-13
ENSONIT00000011764	CASK interacting protein 2 [Source:HGNC Symbol;Acc:18200]	0.693226	4.15429	-2.5832	7.62217e-05	5.34325	11.3142	-1.08235	0.000581626	5.59718	33.0947	-2.56383	1.94546e-33	5.95727	46.1129	-2.95244	4.37022e-53
ENSONIT00000016356		0.384864	3.23701	-3.07224	0.000279908	1.64445	7.21371	-2.13314	3.42428e-06	0.602321	5.60895	-3.21913	7.53204e-08	0.66488	5.1822	-2.9624	1.03098e-06
ENSONIT00000008075		1.00037	7.95958	-2.99215	7.18965e-10	4.59121	17.6637	-1.94384	2.08504e-12	1.37774	10.9431	-2.98964	7.88187e-14	1.50133	11.785	-2.97264	1.10759e-14
ENSONIT00000006844		0	3.08345	-11.5903	1.92143e-06	1.97084	5.7412	-1.54254	0.00225019	0.782383	5.76192	-2.8806	1.0563e-07	0.405986	3.20831	-2.98231	0.000173699
ENSONIT00000020596	CD97 molecule [Source:HGNC Symbol;Acc:1711]	0.99849	6.22275	-2.63973	5.13863e-07	11.1573	25.5916	-1.19768	3.38873e-09	1.25881	12.3584	-3.29536	2.39035e-16	1.58121	12.5622	-2.98998	2.76106e-15
ENSONIT00000002373	adaptor-related protein complex 4, sigma 1 subunit [Source:HGNC Symbol;Acc:575]	15.9177	35.1735	-1.14386	5.94157e-12	6.81083	13.848	-1.02377	0.000267371	2.89152	16.0828	-2.47562	6.27489e-16	2.07753	16.6615	-3.00358	2.63253e-20
ENSONIT00000006595	tsukushi small leucine rich proteoglycan homolog (Xenopus laevis) [Source:HGNC Symbol;Acc:28850]	1.75136	10.2621	-2.55078	1.32273e-10	10.3298	27.0585	-1.38927	4.66474e-12	0.822278	21.4703	-4.70657	9.29927e-36	3.72641	30.1135	-3.01455	1.11337e-35
ENSONIT00000020922		1.48491	6.53404	-2.13759	4.83901e-06	5.79098	28.4848	-2.29831	1.99987e-24	1.64375	18.7845	-3.51447	2.82533e-26	2.17063	17.5636	-3.0164	2.10957e-21
ENSONIT00000000630	protein phosphatase 1, regulatory (inhibitor) subunit 14C [Source:HGNC Symbol;Acc:14952]	0.145125	3.02102	-4.37967	2.07948e-05	1.80555	5.54684	-1.61922	0.000917996	0	4.44778	-12.1189	1.25201e-09	0.35357	2.90475	-3.03835	0.000131742
ENSONIT00000022605		0.0577247	2.40328	-5.37967	5.32261e-05	3.80367	10.2132	-1.42497	3.44027e-05	0.361362	4.67236	-3.69263	8.85598e-08	0.553167	4.66558	-3.07627	2.45803e-06
ENSONIT00000023145	adenylate kinase 5 [Source:HGNC Symbol;Acc:365]	0.0728188	2.18956	-4.91018	0.000102415	6.07333	12.8577	-1.08207	0.000259032	0.569816	3.94848	-2.79273	3.83934e-05	0.603193	5.18457	-3.10353	2.47591e-07
ENSONIT00000010266		1.62945	105.528	-6.0171	2.12552e-196	1.01584	4.17948	-2.04065	0.000889134	0.300015	3.16357	-3.39845	3.86214e-05	0.280225	2.41181	-3.10546	0.000749378
ENSONIT00000006195		1.33158	6.30644	-2.24369	4.74632e-06	6.88086	32.5642	-2.24263	2.68933e-27	2.67936	23.1706	-3.11233	6.36451e-29	2.95062	25.6188	-3.11811	7.08208e-32
ENSONIT00000015544	leucine-rich repeat containing G protein-coupled receptor 6 [Source:HGNC Symbol;Acc:19719]	0.560119	4.4804	-2.99982	7.36549e-06	2.00026	15.7296	-2.97522	4.47997e-18	0.5844	8.19811	-3.81026	1.50036e-12	0.682314	6.04598	-3.14747	6.14676e-08
ENSONIT00000001628	elastin microfibril interfacer 1 [Source:HGNC Symbol;Acc:19880]	3.78011	22.3753	-2.5654	1.3217e-22	6.85501	26.3557	-1.94288	1.36565e-18	2.5127	47.3377	-4.23568	3.19169e-74	4.29779	38.2373	-3.15331	1.71175e-47
ENSONIT00000014257		0.941653	54.199	-5.84693	1.80342e-100	2.48662	11.932	-2.26258	1.64394e-10	0.736855	5.89149	-2.99918	1.05667e-07	0.741192	6.60705	-3.15609	6.16848e-09
ENSONIT00000026396		1.1112	11.2153	-3.33527	1.04481e-14	29.3488	71.4019	-1.28266	2.20183e-27	4.26859	62.6345	-3.87513	7.5267e-92	1.82123	16.3777	-3.16874	3.81901e-21
ENSONIT00000021106	paired-like homeobox 2a [Source:HGNC Symbol;Acc:691]	8.80264	48.6119	-2.4653	3.08396e-46	0.565979	2.86525	-2.33984	0.0036253	1.70869	9.65234	-2.49799	5.61168e-10	1.99498	17.9507	-3.16959	1.4598e-22
ENSONIT00000017691	cytochrome P450, family 7, subfamily B, polypeptide 1 [Source:HGNC Symbol;Acc:2652]	0.553513	25.3097	-5.51493	1.67521e-45	3.02141	6.66996	-1.14245	0.00788053	0.999532	13.8523	-3.79273	1.74777e-20	1.16181	10.6162	-3.19182	5.37969e-14
ENSONIT00000016488		1.4228	14.2252	-3.32164	1.15563e-18	6.42928	30.4397	-2.24322	1.23008e-25	1.9394	17.4208	-3.16712	1.7927e-22	2.4153	22.7038	-3.23266	7.24175e-29
ENSONIT00000011334	insulin-like growth factor binding protein 4 [Source:HGNC Symbol;Acc:5473]	3.00036	56.9788	-4.24722	2.5265e-88	8.76822	19.7221	-1.16946	4.93003e-07	1.11212	13.4023	-3.59109	6.90767e-19	1.92364	18.1065	-3.2346	1.6567e-23
ENSONIT00000019940	T-box 1 [Source:HGNC Symbol;Acc:11592]	3.73566	9.77986	-1.38845	5.9935e-05	4.3507	142.008	-5.02858	3.06336e-243	0	20.6141	-14.3313	2.47838e-42	2.32032	21.8562	-3.23565	4.89679e-28
ENSONIT00000001062	mucin 13, cell surface associated [Source:HGNC Symbol;Acc:7511]	0.75263	17.8225	-4.56562	1.77808e-29	5.02043	34.5737	-2.78379	3.03401e-37	6.84294	55.4273	-3.01791	4.44831e-65	1.85111	17.7697	-3.26296	5.38036e-23
ENSONIT00000009985		1.48257	12.8593	-3.11663	4.00312e-16	9.90577	26.4572	-1.41732	3.45399e-12	2.78431	32.6802	-3.55303	5.14577e-45	3.50365	34.5495	-3.30174	1.22059e-44
ENSONIT00000003653	anoctamin 5 [Source:HGNC Symbol;Acc:27337]	0.0955167	2.70635	-4.82445	7.16941e-05	3.68612	10.0524	-1.44737	2.7338e-05	0.597943	10.4711	-4.13025	6.96614e-17	1.22172	12.3722	-3.34011	4.53288e-17
ENSONIT00000015896	oncostatin M receptor [Source:HGNC Symbol;Acc:8507]	0.0967499	3.05831	-4.98233	2.07869e-05	4.42844	16.1631	-1.86783	3.33617e-11	0.201888	10.6443	-5.72038	1.6726e-20	0.754283	7.74601	-3.36028	5.5506e-11
ENSONIT00000018631	L1 cell adhesion molecule [Source:HGNC Symbol;Acc:6470]	2.46276	31.4214	-3.6734	3.4027e-44	12.9369	46.1281	-1.83415	1.5029e-29	0.497326	5.69366	-3.51709	7.77081e-09	0.588393	6.09694	-3.37323	7.34638e-09
ENSONIT00000016358		0.631309	12.516	-4.30928	1.90235e-20	8.85174	42.2142	-2.2537	1.90537e-35	2.75232	27.5341	-3.3225	7.02212e-36	3.51558	36.4639	-3.37463	5.3049e-48
ENSONIT00000017011	zinc finger and BTB domain containing 12 [Source:HGNC Symbol;Acc:19066]	16.9907	122.96	-2.85538	3.68036e-135	13.3337	30.0528	-1.17242	1.87458e-10	7.37391	72.819	-3.30381	8.60183e-93	8.13978	84.4274	-3.37465	1.3341e-109
ENSONIT00000009616		0.939226	20.7017	-4.46213	4.8506e-34	3.15681	17.28	-2.45256	3.04365e-16	0	5.34027	-12.3827	2.1424e-11	0.323047	3.41228	-3.40092	2.21673e-05
ENSONIT00000022377		3.82715	14.9804	-1.96874	1.76415e-11	5.1549	31.2208	-2.59849	3.26786e-31	5.75921	15.9631	-1.4708	1.63425e-08	1.36276	14.6471	-3.42601	3.1626e-20
ENSONIT00000012797	actin binding LIM protein 1 [Source:HGNC Symbol;Acc:78]	0.772124	3.14071	-2.02419	0.00250641	6.51461	27.5335	-2.07944	5.43549e-21	0.291681	6.27693	-4.4276	8.75762e-11	0.415148	4.47647	-3.43067	9.73167e-07
ENSONIT00000010263		1.75005	111.025	-5.98735	4.56677e-206	1.97488	8.28661	-2.06902	1.30702e-06	0.447162	6.6518	-3.89488	1.05131e-10	0.661304	7.20989	-3.44659	5.94466e-10
ENSONIT00000026507		3.94445	76.7108	-4.28153	6.5557e-120	1.00152	4.55014	-2.18372	0.000358542	1.38581	5.88315	-2.08586	2.96279e-05	0.392242	4.46541	-3.50898	9.72945e-07
ENSONIT00000020285		1.2548	4.01859	-1.67923	0.00436123	6.96068	15.5623	-1.16076	1.19213e-05	7.02435	80.7827	-3.52361	3.58119e-109	9.00668	103.195	-3.51823	8.37074e-139
ENSONIT00000013238	abhydrolase domain containing 8 [Source:HGNC Symbol;Acc:23759]	0.34781	4.12292	-3.5673	1.87661e-06	0.881474	9.80643	-3.47574	3.35225e-13	0	2.04993	-11.0014	0.000116216	0.211844	2.43656	-3.52377	0.000151247
ENSONIT00000025151		3.32616	164.904	-5.63163	2.51048e-298	10.3288	30.8287	-1.5776	2.3383e-16	3.50807	34.946	-3.31638	2.1696e-45	3.41759	40.069	-3.55143	2.49489e-55
ENSONIT00000026602		1.22067	59.1245	-5.59801	1.43639e-107	6.05486	18.0514	-1.57594	1.05139e-09	1.46087	18.113	-3.63212	9.50201e-26	1.04962	12.442	-3.56728	7.79991e-18
ENSONIT00000016350		0.476691	4.49509	-3.23722	1.7025e-06	4.07207	22.7203	-2.48015	1.45384e-21	1.09036	13.918	-3.67408	1.74741e-20	1.10777	13.2109	-3.576	1.2393e-18
ENSONIT00000011512		0.615156	3.20138	-2.37967	0.000913273	4.93691	16.8613	-1.77203	9.24917e-11	0.882506	13.294	-3.91302	2.92557e-20	0.949186	11.3453	-3.57926	5.34359e-16
ENSONIT00000011172		0.290477	2.05292	-2.82118	0.00599286	1.0708	6.05504	-2.49945	1.63878e-06	0.404092	5.85892	-3.85788	4.23288e-09	0.479659	5.84174	-3.60632	4.31774e-09
ENSONIT00000012588	glypican 1 [Source:HGNC Symbol;Acc:4449]	0.533666	5.88691	-3.4635	4.33661e-08	7.49077	15.3146	-1.03172	7.91362e-05	1.22068	29.9049	-4.61463	5.98995e-50	1.76024	22.0206	-3.64501	2.57522e-31
ENSONIT00000016349		0.280377	8.26841	-4.88217	2.14809e-14	4.39265	21.4327	-2.28665	1.33734e-18	1.53579	20.9867	-3.77242	2.9673e-30	1.81018	24.2114	-3.74148	2.50153e-35
ENSONIT00000001786		1.05623	69.1324	-6.03237	6.33405e-129	2.52671	7.57322	-1.58365	0.000109657	0.422049	5.98683	-3.82631	2.29769e-09	0.383259	5.16638	-3.75276	8.94272e-08
ENSONIT00000009554	multiple PDZ domain protein [Source:HGNC Symbol;Acc:7208]	4.16098	10.6961	-1.36209	3.78887e-05	10.3909	21.9273	-1.0774	6.92346e-07	2.20669	37.4952	-4.08675	2.27903e-57	2.89711	39.2063	-3.7584	3.38236e-56
ENSONIT00000015648		1.80551	91.8738	-5.66918	2.20647e-167	2.69671	10.9931	-2.02733	2.94188e-08	1.46155	11.1551	-2.93213	1.08449e-13	0.69774	9.50633	-3.76813	3.91256e-14
ENSONIT00000005424	protocadherin 1 [Source:HGNC Symbol;Acc:8655]	1.54219	6.78128	-2.13658	4.82513e-06	12.5961	28.3454	-1.17014	7.99965e-10	1.11395	11.5066	-3.3687	1.60664e-15	0.478948	6.56122	-3.77602	1.98802e-10
ENSONIT00000019193	proline-serine-threonine phosphatase interacting protein 1 [Source:HGNC Symbol;Acc:9580]	0.703678	47.1999	-6.06773	7.37753e-88	2.7098	7.27853	-1.42546	0.00078186	0.314649	2.25143	-2.83902	0.00220782	0.244912	3.36304	-3.77943	2.21857e-05
ENSONIT00000023024	DEAD (Asp-Glu-Ala-Asp) box helicase 5 [Source:HGNC Symbol;Acc:2746]	2.04777	5.78896	-1.49925	0.00103777	65.0932	136.046	-1.06352	2.95191e-38	12.0053	224.756	-4.22661	0	18.6573	268.099	-3.84495	0
ENSONIT00000020916		0.480647	6.53135	-3.76433	3.75415e-10	7.75174	23.9986	-1.63036	1.49718e-13	1.6925	21.5297	-3.6691	1.67886e-30	1.84434	26.5248	-3.84617	8.85821e-39
ENSONIT00000013048	integrin, alpha 6 [Source:HGNC Symbol;Acc:6142]	1.27844	11.2542	-3.13801	4.96904e-14	4.46658	14.7402	-1.72251	5.22847e-09	0.866014	14.3951	-4.05504	1.97093e-22	0.864675	12.6034	-3.86551	6.4284e-19
ENSONIT00000010261		1.07794	5.27981	-2.29221	1.93848e-05	2.30823	12.8345	-2.47517	2.76666e-12	0.595414	4.63411	-2.96033	2.36876e-06	0.432552	6.85343	-3.98588	5.72338e-11
ENSONIT00000009588	chondroitin sulfate N-acetylgalactosaminyltransferase 1 [Source:HGNC Symbol;Acc:24290]	0.659169	3.04927	-2.20974	0.00400086	3.46903	26.016	-2.90679	5.79555e-29	0.162887	3.51698	-4.4324	1.77382e-06	0.270475	4.34497	-4.00578	3.13811e-07
ENSONIT00000000296		0.0580499	2.28255	-5.29721	5.29074e-05	5.1893	14.5937	-1.49173	2.22524e-07	1.09019	12.3169	-3.49799	7.95693e-18	1.10314	18.4576	-4.06453	2.85418e-28
ENSONIT00000004438	RCAN family member 3 [Source:HGNC Symbol;Acc:3042]	1.6521	73.8103	-5.48145	1.34756e-132	1.80301	5.47662	-1.60288	0.000917581	0.272165	3.0749	-3.49799	6.9581e-05	0.127106	2.23766	-4.13788	0.000518277
ENSONIT00000012760	storkhead box 2 [Source:HGNC Symbol;Acc:25450]	0.934738	4.4246	-2.24291	0.000136139	3.67615	9.18622	-1.32128	0.000230163	0.204124	14.8108	-6.18106	5.43736e-29	0.593162	10.4548	-4.1396	6.8828e-17
ENSONIT00000017049	angiopoietin 1 [Source:HGNC Symbol;Acc:484]	0.536874	2.67459	-2.31666	0.00656465	3.82499	11.6495	-1.60674	7.69804e-07	0.193897	9.73616	-5.64999	9.37179e-19	0.523198	9.23434	-4.14158	1.953e-14
ENSONIT00000021048	limbic system-associated membrane protein [Source:HGNC Symbol;Acc:6705]	2.06077	10.5192	-2.35176	4.58287e-10	0.491166	2.41001	-2.29475	0.00562963	0	2.68046	-11.3883	7.99165e-06	0.138502	2.51955	-4.18519	0.00015113
ENSONIT00000020401	forkhead box O6 [Source:HGNC Symbol;Acc:24814]	1.42231	209.521	-7.20271	0	0.495184	3.74326	-2.91826	5.13046e-05	0.247328	2.45898	-3.31356	0.000715404	0.16941	3.09085	-4.18941	1.23103e-05
ENSONIT00000001119		2.60004	193.11	-6.21474	0	1.1537	4.14717	-1.84585	0.00306066	0.150708	2.95133	-4.29153	2.22382e-05	0.187689	3.57956	-4.25336	9.73081e-07
ENSONIT00000008703		0.179198	15.1699	-6.40352	2.88074e-29	1.33768	14.007	-3.38834	1.96036e-18	0	14.4483	-13.8186	8.43455e-30	0.349266	6.72257	-4.26662	1.30286e-11
ENSONIT00000024313	sushi, nidogen and EGF-like domains 1 [Source:HGNC Symbol;Acc:24696]	2.32096	53.9906	-4.53992	1.46722e-87	1.46457	7.608	-2.37704	2.95342e-07	0.393312	8.05077	-4.35538	3.77654e-13	0.576263	11.3538	-4.30031	1.53901e-18
ENSONIT00000000262	olfactomedin 2 [Source:HGNC Symbol;Acc:17189]	0.471278	11.8915	-4.6572	2.30163e-20	0.868646	7.26509	-3.06414	6.00419e-09	0.201153	3.33317	-4.05053	3.34867e-06	0.10438	2.05809	-4.30138	0.000952132
ENSONIT00000026487		0.597325	9.32575	-3.96463	2.10722e-14	3.92221	25.001	-2.67225	8.75907e-26	2.33707	27.4602	-3.55457	6.87424e-38	2.98331	60.0352	-4.33082	1.75443e-95
ENSONIT00000006512	von Willebrand factor A domain containing 7 [Source:HGNC Symbol;Acc:13939]	0.0569274	4.01597	-6.14048	1.78755e-08	1.00992	39.2875	-5.28176	6.98424e-69	0.98002	104.347	-6.73436	1.31639e-200	5.03456	102.044	-4.34119	1.17245e-160
ENSONIT00000003356	lysyl oxidase-like 1 [Source:HGNC Symbol;Acc:6665]	0.434609	13.7382	-4.98233	9.26583e-24	3.62145	11.9515	-1.72256	1.69398e-07	1.02026	18.3575	-4.16936	6.68264e-29	0.952961	19.5105	-4.35569	3.9682e-31
ENSONIT00000011044	kelch-like 23 (Drosophila) [Source:HGNC Symbol;Acc:27506]	2.92827	208.354	-6.15284	0	0.101199	2.75864	-4.76868	0.000119034	0	3.45175	-11.7531	1.41555e-07	0.214026	4.43769	-4.37395	3.88855e-08
ENSONIT00000002876	Na+/K+ transporting ATPase interacting 1 [Source:HGNC Symbol;Acc:25743]	4.95378	48.3524	-3.28699	1.54538e-61	9.22196	27.3608	-1.56897	1.43734e-14	1.24044	5.13863	-2.05053	0.000124764	0.386207	8.15884	-4.40092	2.00424e-13
ENSONIT00000024196	premelanosome protein [Source:HGNC Symbol;Acc:10880]	22.0188	94.8373	-2.10672	1.42457e-73	13.3727	28.9955	-1.11653	2.65349e-09	0.125006	3.51508	-4.81349	1.77518e-06	0.233521	5.02461	-4.42739	2.62127e-08
ENSONIT00000025453	feline leukemia virus subgroup C cellular receptor family, member 2 [Source:HGNC Symbol;Acc:20105]	0.150421	2.00054	-3.73331	0.00147002	0.485191	2.40903	-2.31183	0.00563274	0.529679	4.34414	-3.03588	7.29403e-06	0.201561	4.60217	-4.51303	1.06606e-08
ENSONIT00000008422		0.0493008	2.05256	-5.37967	0.000198588	0.817827	5.83878	-2.8358	1.40266e-06	0.385784	5.23027	-3.76102	4.77539e-08	0.216202	5.46959	-4.66098	2.11936e-10
ENSONIT00000004262	immunoglobulin-like domain containing receptor 2 [Source:HGNC Symbol;Acc:18131]	0.978108	3.58852	-1.87533	0.00351367	4.36717	10.549	-1.27233	0.000150239	0.950128	30.3746	-4.9986	6.37397e-52	1.36405	34.8728	-4.67613	1.74502e-58
ENSONIT00000008401	perforin 1 (pore forming protein) [Source:HGNC Symbol;Acc:9360]	0.355306	6.48316	-4.18957	8.99484e-11	4.47507	13.0701	-1.54629	4.27205e-07	0.494277	2.23372	-2.17606	0.00696915	0.0961819	2.61889	-4.76705	8.11459e-05
ENSONIT00000020666		0.424901	13.071	-4.9431	1.25788e-22	1.74254	10.499	-2.59098	1.03316e-10	0.398988	166.887	-8.70831	0	3.45755	103.514	-4.90393	1.85688e-175
ENSONIT00000018576		0.977871	111.497	-6.83315	6.66417e-215	3.00397	18.4245	-2.61668	2.4339e-18	0.0566811	3.1592	-5.80055	5.44709e-07	0.105885	3.41744	-5.01235	3.4861e-06
ENSONIT00000017870	chromosome 9 open reading frame 117 [Source:HGNC Symbol;Acc:27843]	0.367266	2.64281	-2.84717	0.00236501	1.61712	4.54731	-1.49159	0.00699366	2.61844	51.0847	-4.28611	3.54104e-80	1.76967	59.6484	-5.07493	1.54243e-103
ENSONIT00000023121	NK2 homeobox 3 [Source:HGNC Symbol;Acc:7836]	0.776523	3.45398	-2.15316	0.000951979	1.23859	4.341	-1.80933	0.00131304	0.373931	2.67561	-2.83902	0.00147335	0.116422	4.13329	-5.14986	1.41199e-07
ENSONIT00000026700		0.586002	5.53456	-3.23949	1.38663e-07	7.49319	20.7152	-1.46704	3.32824e-10	2.63668	17.7295	-2.74936	8.32501e-20	0.368819	15.0524	-5.35094	1.19319e-26
ENSONIT00000010418		0.455191	3.7328	-3.03571	3.00598e-05	0.476701	2.3613	-2.30843	0.00906237	0	2.14626	-11.0676	5.95098e-05	0.0604903	2.48479	-5.36028	1.62783e-05
ENSONIT00000022255	actin binding LIM protein family, member 3 [Source:HGNC Symbol;Acc:29132]	0.236192	31.3441	-7.05209	2.1133e-60	0.299297	2.14562	-2.84175	0.00503154	0.0924114	9.53571	-6.68913	3.5697e-18	0.201403	8.77965	-5.44601	9.85235e-17
ENSONIT00000004424	zinc finger protein 536 [Source:HGNC Symbol;Acc:29025]	0.286009	6.37158	-4.47752	8.99748e-11	3.30864	9.91057	-1.58273	1.14454e-05	0.871664	22.7125	-4.70357	2.7023e-38	0.542778	23.8799	-5.45929	5.93877e-43
ENSONIT00000017864	Sex-determining protein DMT [Source:UniProtKB/TrEMBL;Acc:Q9I8U1]	29.1592	555.767	-4.25246	0	16.6016	155.123	-3.22401	7.99013e-192	4.49767	244.735	-5.7659	0	4.54253	282.559	-5.95891	0
ENSONIT00000006464	MAP7 domain containing 2 [Source:HGNC Symbol;Acc:25899]	0.454582	3.78516	-3.05774	3.00823e-05	0.251361	2.56133	-3.34906	0.00101346	0.0948576	5.42991	-5.83902	4.01235e-10	0.0147667	2.30501	-7.28628	3.18283e-05
ENSONIT00000018548	neuron navigator 1 [Source:HGNC Symbol;Acc:15989]	2.26196	8.72809	-1.9481	9.99696e-07	1.05231	3.95743	-1.911	0.00214963	0.153174	24.0994	-7.29769	1.36809e-47	0.0794833	20.0438	-7.97829	1.25813e-39
ENSONIT00000003252	X-prolyl aminopeptidase (aminopeptidase P) 2, membrane-bound [Source:HGNC Symbol;Acc:12823]	0.173905	5.36315	-4.94671	7.66161e-10	1.98999	5.10215	-1.35834	0.00912497	0.0907217	27.1275	-8.22409	8.17399e-54	0.0847374	30.5316	-8.49309	1.15342e-60
ENSONIT00000014607	neurexophilin 3 [Source:HGNC Symbol;Acc:8077]	0.0771825	2.85633	-5.20974	3.86015e-05	0.284521	17.9493	-5.97925	7.18908e-33	0	2.36548	-11.2079	3.05176e-05	0	2.42762	-11.2453	1.62766e-05
ENSONIT00000025956	5-hydroxytryptamine (serotonin) receptor 1B, G protein-coupled [Source:HGNC Symbol;Acc:5287]	0.767309	4.69043	-2.61184	1.56664e-05	0.227295	2.38986	-3.39429	0.00297311	0.171551	4.91003	-4.83902	2.83973e-09	0	10.9387	-13.4172	1.13942e-22
ENSONIT00000020246	heart and neural crest derivatives expressed 2 [Source:HGNC Symbol;Acc:4808]	0.837712	5.61904	-2.7458	1.27391e-06	1.27384	6.44876	-2.33984	5.2757e-06	0.131104	33.3764	-7.99197	1.39055e-66	0	65.1528	-15.9915	4.95514e-134
ENSONIT00000006478		0.447994	4.40383	-3.29721	3.0551e-06	29.623	70.3604	-1.24805	6.86059e-26	0	13.7301	-13.7451	2.60998e-28	3.92924	0.384293
ENSONIT00000000174	sema domain, transmembrane domain (TM), and cytoplasmic domain, (semaphorin) 6D [Source:HGNC Symbol;Acc:16770]	1.33792	32.493	-4.60206	1.23043e-53	5.71123	12.5642	-1.13744	0.000128507	1.97755	8.27977	-2.06587	3.80894e-07	17.5113	5.26021
ENSONIT00000017643	unc-5 homolog C (C. elegans) [Source:HGNC Symbol;Acc:12569]	0.344539	5.42892	-3.97793	7.3694e-09	1.15102	6.79299	-2.56114	4.02705e-07	1.68503	5.02587	-1.5766	0.00184231	23.8706	7.42566
ENSONIT00000016099	zinc finger protein 865 [Source:HGNC Symbol;Acc:38705]	6.19454	19.1979	-1.63188	3.83978e-11	13.5271	32.8715	-1.28099	6.82537e-13	16.923	30.5528			16.2701	32.6204	-1.00355	1.99646e-09
ENSONIT00000025143	zinc finger protein 646 [Source:HGNC Symbol;Acc:29004]	19.9235	538.186	-4.75556	0	3.72787	5.5035			10.7085	27.2333	-1.34661	2.22401e-12	15.9838	32.1556	-1.00845	2.10517e-09
ENSONIT00000002077	proteasome (prosome, macropain) 26S subunit, ATPase, 6 [Source:HGNC Symbol;Acc:9553]	3.59314	24.3213	-2.75891	3.28761e-26	45.7263	32.7121			45.8965	94.5508	-1.04271	8.59274e-27	45.7527	92.0439	-1.00847	7.8836e-25
ENSONIT00000013999	enhancer of mRNA decapping 4 [Source:HGNC Symbol;Acc:17157]	1.64158	75.5995	-5.52522	2.23441e-136	21.5785	20.0885			26.4022	69.6961	-1.40042	3.0589e-31	25.7034	51.7668	-1.01007	1.55483e-14
ENSONIT00000024149	single-strand-selective monofunctional uracil-DNA glycosylase 1 [Source:HGNC Symbol;Acc:17148]	0.151527	16.122	-6.73331	2.51267e-31	4.43374	6.11784			2.49001	9.10939	-1.8712	5.1909e-07	3.7286	7.53893	-1.01573	0.00542213
ENSONIT00000018094	POC1 centriolar protein homolog A (Chlamydomonas) [Source:HGNC Symbol;Acc:24488]	0.0871362	3.93009	-5.49515	4.7624e-07	2.97123	1.66522			6.27303	24.3431	-1.95628	4.58941e-18	13.99	28.3538	-1.01914	1.28213e-08
ENSONIT00000020460	vesicle transport through interaction with t-SNAREs homolog 1A (yeast) [Source:HGNC Symbol;Acc:17792]	0	3.51889	-11.7809	2.60024e-07	6.11815	7.74324			5.84424	14.0207	-1.26247	2.65635e-06	6.26744	12.7341	-1.02275	0.000205771
ENSONIT00000004181	katanin p80 (WD repeat containing) subunit B 1 [Source:HGNC Symbol;Acc:6217]	0.321539	3.58332	-3.47823	1.13215e-05	5.14528	5.79074			9.6526	20.6738	-1.09881	2.48987e-07	12.8615	26.1443	-1.02344	5.01204e-08
ENSONIT00000004376		0.320743	81.2344	-7.98453	3.42882e-162	14.5948	18.1297			29.3652	67.6765	-1.20455	2.39231e-24	40.947	83.5038	-1.02809	2.76643e-23
ENSONIT00000011966	v-crk sarcoma virus CT10 oncogene homolog (avian) [Source:HGNC Symbol;Acc:2362]	0.962978	13.8095	-3.84201	3.50402e-20	8.25342	6.98107			4.3203	18.4647	-2.09557	4.42079e-15	8.75884	17.9161	-1.03245	6.04925e-06
ENSONIT00000024862	ubiquitin domain containing 1 [Source:HGNC Symbol;Acc:25683]	2.00237	6.94712	-1.79471	3.91281e-05	12.187	18.2349			37.3439	75.9239	-1.02368	3.54703e-21	47.8897	98.0493	-1.03379	2.50781e-27
ENSONIT00000013088	galactosylceramidase [Source:HGNC Symbol;Acc:4115]	1.63749	10.5763	-2.69128	7.67596e-12	19.0772	27.676			15.3763	35.6181	-1.2119	1.61773e-13	16.56	34.0122	-1.03835	3.30913e-10
ENSONIT00000013864		1.76323	19.8816	-3.49515	5.01528e-27	13.5075	15.4244			3.2769	10.3922	-1.6651	5.18115e-07	4.08099	8.38184	-1.03835	0.00207736
ENSONIT00000026754	cytochrome P450, family 8, subfamily B, polypeptide 1 [Source:HGNC Symbol;Acc:2653]	1.89172	5.86502	-1.63244	0.000535867	14.2995	25.2208			3.40153	12.2407	-1.84743	3.98028e-09	2.96142	6.09966	-1.04244	0.00855076
ENSONIT00000023286	ralA binding protein 1 [Source:HGNC Symbol;Acc:9841]	3.64928	9.2209	-1.33729	0.000142328	37.3759	46.4052			28.7001	66.4407	-1.21101	4.59966e-24	40.6586	83.7752	-1.04296	6.6106e-24
ENSONIT00000004867	ribonuclease, RNase K [Source:HGNC Symbol;Acc:33911]	1.81833	4.67303	-1.36175	0.00624927	25.3223	24.7976			6.95622	17.6234	-1.34112	3.18323e-08	6.30048	13.0559	-1.05117	8.32245e-05
ENSONIT00000010703	RNA binding motif protein 27 [Source:HGNC Symbol;Acc:29243]	2.53485	18.3499	-2.8558	4.58601e-21	5.27846	6.9687			17.7156	36.2665	-1.03361	8.36437e-11	22.1193	45.8564	-1.05181	8.68126e-14
ENSONIT00000010409	glycine N-methyltransferase [Source:HGNC Symbol;Acc:4415]	0.696207	4.66988	-2.7458	1.56724e-05	116.389	12.1806			17.1064	54.3281	-1.66716	1.30591e-31	18.7937	39.217	-1.06123	4.30206e-12
ENSONIT00000022408		128.931	395.701	-1.61781	2.75783e-212	862.651	1123.09			238.828	506.042	-1.08328	7.41869e-147	208.207	435.156	-1.06351	8.82431e-123
ENSONIT00000001563		3.97029	8.08992	-1.02688	0.00373802	134.467	127.628			23.375	50.812	-1.1202	9.12303e-17	20.0828	42.2206	-1.07199	3.78171e-13
ENSONIT00000009635	kelch-like 8 (Drosophila) [Source:HGNC Symbol;Acc:18644]	0.368593	11.3156	-4.94014	3.07892e-19	6.26882	6.33151			16.5191	33.7319	-1.02998	3.85807e-10	15.0376	31.6183	-1.07219	3.55525e-10
ENSONIT00000022313	cytoplasmic polyadenylation element binding protein 4 [Source:HGNC Symbol;Acc:21747]	0.564595	4.04826	-2.84201	3.86505e-05	2.67966	3.41928			18.9533	65.5543	-1.79024	1.32166e-41	26.0801	54.9052	-1.07399	8.10099e-17
ENSONIT00000026523	leucine rich repeat and Ig domain containing 2 [Source:HGNC Symbol;Acc:21207]	1.19273	8.27623	-2.79471	9.39969e-10	1.5572	2.10459			7.51845	18.6679	-1.31205	2.4351e-08	8.05571	17.0522	-1.08188	4.23635e-06
ENSONIT00000020829	cyclin T1 [Source:HGNC Symbol;Acc:1599]	16.1035	702.309	-5.44666	0	12.0191	24.1525	-1.00685	6.38103e-07	21.5164	27.4843			12.523	26.5331	-1.08321	8.63532e-09
ENSONIT00000005881	synaptojanin 1 [Source:HGNC Symbol;Acc:11503]	4.28535	10.6223	-1.30961	3.78747e-05	6.11941	9.92053			9.20165	18.5851	-1.01418	4.65129e-06	9.10067	19.3294	-1.08675	6.89012e-07
ENSONIT00000014606	talin 1 [Source:HGNC Symbol;Acc:11845]	2.32668	13.3319	-2.51854	2.44144e-13	19.2607	31.3957			1.61131	10.0148	-2.63583	3.44615e-11	5.43151	11.5439	-1.08771	0.000172349
ENSONIT00000004526	prenylcysteine oxidase 1 [Source:HGNC Symbol;Acc:20588]	10.3641	189.545	-4.19287	1.46843e-291	20.6392	21.2575			59.2222	149.444	-1.33539	4.03031e-61	79.646	169.653	-1.09092	1.05124e-50
ENSONIT00000022380	coiled-coil and C2 domain containing 1A [Source:HGNC Symbol;Acc:30237]	0.182729	3.47508	-4.24927	3.19458e-06	3.17153	3.94563			7.72131	16.9444	-1.13389	2.23289e-06	8.48819	18.1013	-1.09256	1.85805e-06
ENSONIT00000020038	zinc finger protein 703 [Source:HGNC Symbol;Acc:25883]	190.244	522.447	-1.45743	1.42749e-240	34.9422	55.9786			6.59317	31.4509	-2.25406	1.73302e-27	10.2809	22.0642	-1.10175	1.49064e-07
ENSONIT00000017178	KIAA0319-like [Source:HGNC Symbol;Acc:30071]	2.58648	11.1867	-2.11272	2.27428e-09	3.87587	4.66387			2.27077	12.9391	-2.51048	3.49839e-13	8.35074	17.9541	-1.10434	1.61489e-06
ENSONIT00000010163	galactokinase 1 [Source:HGNC Symbol;Acc:4118]	0.163122	2.26377	-3.79471	0.000446558	17.3381	17.3576			21.6145	51.2754	-1.24627	9.42449e-20	24.6133	52.9548	-1.10532	6.94335e-17
ENSONIT00000014461	Rho GTPase activating protein 40 [Source:HGNC Symbol;Acc:16226]	0	2.27699	-11.1529	5.29266e-05	1.60281	3.16205			1.84882	8.5872	-2.21559	5.63606e-08	6.6836	14.3935	-1.10672	1.95791e-05
ENSONIT00000021435	UHRF1 binding protein 1 [Source:HGNC Symbol;Acc:21216]	5.48919	486.799	-6.47059	0	1.66481	2.3957			6.40663	14.5129	-1.1797	5.2901e-06	7.38937	15.9262	-1.10787	8.35034e-06
ENSONIT00000009472	non-SMC condensin II complex, subunit H2 [Source:HGNC Symbol;Acc:25071]	11.2772	24.3759	-1.11205	2.83446e-08	14.4603	6.43216			28.312	64.2504	-1.18229	1.46149e-22	29.7317	64.1073	-1.10849	2.20391e-20
ENSONIT00000005676		0.606109	7.0705	-3.54416	2.07604e-10	5.88331	9.5119			3.81492	10.5616	-1.4691	5.27689e-06	6.18277	13.3372	-1.10913	2.82728e-05
ENSONIT00000000290	vav 1 guanine nucleotide exchange factor [Source:HGNC Symbol;Acc:12657]	0.894936	6.9931	-2.96607	8.95578e-09	8.70455	13.8411			4.61818	10.6633	-1.20725	0.000105993	4.0307	8.71426	-1.11235	0.0011118
ENSONIT00000001745	Rho/Rac guanine nucleotide exchange factor (GEF) 2 [Source:HGNC Symbol;Acc:682]	0.363933	4.10361	-3.49515	1.87383e-06	10.7222	17.9507			4.05814	11.2074	-1.46556	2.71937e-06	5.22019	11.2907	-1.11296	0.000204911
ENSONIT00000011830	TAO kinase 2 [Source:HGNC Symbol;Acc:16835]	1.75655	5.15184	-1.55235	0.00199978	7.40144	9.39745			10.7978	37.6116	-1.80045	1.58077e-24	18.0357	39.0106	-1.11301	6.34227e-13
ENSONIT00000022273		3.6323	124.649	-5.10085	1.27409e-215	17.2839	28.7717			1.27614	6.29138	-2.30159	2.65679e-06	3.25081	7.03708	-1.11418	0.00318547
ENSONIT00000021170	chromosome 20 open reading frame 112 [Source:HGNC Symbol;Acc:16106]	0.329484	8.31366	-4.6572	2.14657e-14	0.165626	0.274117			0.750036	6.49662	-3.11466	6.03291e-09	4.04283	8.7531	-1.11443	0.0011119
ENSONIT00000015509	tubulin, gamma complex associated protein 3 [Source:HGNC Symbol;Acc:18598]	0.383295	2.92039	-2.92964	0.000817962	5.75571	4.10247			8.18639	26.099	-1.67269	8.1443e-16	14.1832	30.8164	-1.11951	1.53248e-10
ENSONIT00000021410		17.5712	56.1089	-1.67502	3.3507e-32	4.24485	4.53665			1.12133	12.7089	-3.50256	1.3911e-17	2.90934	6.32175	-1.11963	0.00624039
ENSONIT00000015388	glutaminase [Source:HGNC Symbol;Acc:4331]	0.424504	5.44487	-3.68105	4.85171e-08	4.32116	4.21726			7.06635	26.3843	-1.90064	5.88507e-19	10.6807	23.239	-1.12154	3.06479e-08
ENSONIT00000009296		2.50275	9.23739	-1.88397	6.00834e-07	19.1144	24.4519			14.0007	33.2677	-1.24863	3.52708e-13	14.8415	32.3098	-1.12233	4.80841e-11
ENSONIT00000004981	phosphatidylinositol 4-kinase, catalytic, beta [Source:HGNC Symbol;Acc:8984]	0.593819	2.64523	-2.1553	0.00655599	4.61112	7.18662			7.12495	15.6068	-1.13123	6.01927e-06	12.249	26.6892	-1.12359	2.55536e-09
ENSONIT00000006468	chromosome 12 open reading frame 10 [Source:HGNC Symbol;Acc:17590]	1.12191	31.1393	-4.79471	3.43192e-52	36.6231	19.0086			39.9217	86.0302	-1.10767	8.07575e-27	46.4378	101.405	-1.12676	2.78065e-32
ENSONIT00000005149	sorting nexin family member 30 [Source:HGNC Symbol;Acc:23685]	3.38059	7.06941	-1.06431	0.00541357	6.10297	5.88339			21.5977	49.7844	-1.20482	2.73172e-18	30.3724	67.3996	-1.14998	1.35224e-22
ENSONIT00000005168	CCCTC-binding factor (zinc finger protein) [Source:HGNC Symbol;Acc:13723]	0.502627	2.96453	-2.56024	0.000817583	21.6205	25.4343			26.0766	81.8216	-1.64973	5.36137e-46	38.5246	85.6137	-1.15206	1.92783e-28
ENSONIT00000018027	rotatin [Source:HGNC Symbol;Acc:18654]	0.997148	4.48461	-2.1691	0.000225931	3.10998	4.04581			12.2966	30.3646	-1.30413	5.88908e-13	14.2928	31.7699	-1.15237	2.63223e-11
ENSONIT00000013343	septin 2 [Source:HGNC Symbol;Acc:7729]	11.9308	112.759	-3.24048	1.0543e-140	87.5672	84.1398			85.5873	239.553	-1.48487	4.03164e-114	107.006	238.148	-1.15417	3.37781e-77
ENSONIT00000001042	transcription factor binding to IGHM enhancer 3 [Source:HGNC Symbol;Acc:11752]	2.41999	6.47194	-1.4192	0.00141207	14.6358	26.8691			1.47943	4.63548	-1.64768	0.00105343	3.42697	7.65484	-1.15944	0.00162267
ENSONIT00000003559	solute carrier family 45, member 4 [Source:HGNC Symbol;Acc:29196]	0.959101	8.51374	-3.15004	1.31695e-10	19.2545	13.4101			3.0426	11.0611	-1.86212	2.70979e-08	4.52178	10.1395	-1.16503	0.000183467
ENSONIT00000003212	chromatin accessibility complex 1 [Source:HGNC Symbol;Acc:13544]	0.532958	7.39629	-3.79471	6.20974e-11	25.1313	14.4409			45.041	116.852	-1.37537	3.00877e-50	52.6307	118.764	-1.17412	3.50685e-40
ENSONIT00000010479	ribosomal L24 domain containing 1 [Source:HGNC Symbol;Acc:18479]	1.74853	21.377	-3.61184	6.33755e-30	550.991	1350.27	-1.29315	0	381.155	761.729			367.454	833.878	-1.18227	9.00833e-278
ENSONIT00000011369	transmembrane protein 41A [Source:HGNC Symbol;Acc:30544]	0.393277	4.36626	-3.47278	3.05128e-06	8.33607	9.14593			39.7605	105.14	-1.40291	1.60215e-46	55.4959	126.037	-1.18339	5.01405e-43
ENSONIT00000017760	mitogen-activated protein kinase 1 [Source:HGNC Symbol;Acc:6871]	4.51142	38.7761	-3.10351	8.35392e-47	20.9423	27.4643			25.8884	69.4612	-1.4239	7.32803e-32	35.6062	81.3483	-1.19198	1.46452e-28
ENSONIT00000011364	insulin-like growth factor 2 mRNA binding protein 2 [Source:HGNC Symbol;Acc:28867]	9.26821	71.6192	-2.94998	2.03076e-81	25.3655	26.8176			30.1637	115.789	-1.94061	1.13116e-80	37.9417	87.1327	-1.19943	7.6202e-31
ENSONIT00000021034	transcription factor CP2 [Source:HGNC Symbol;Acc:11748]	0.192596	3.11827	-4.0171	2.07987e-05	10.4188	16.3191			10.6701	27.8787	-1.38558	5.16816e-13	12.181	27.9756	-1.19953	1.40291e-10
ENSONIT00000010612	c-src tyrosine kinase [Source:HGNC Symbol;Acc:2444]	1.09422	5.58903	-2.3527	2.02241e-05	19.0968	29.2559			2.2833	9.88866	-2.11466	1.33034e-08	4.82075	11.081	-1.20076	6.73311e-05
ENSONIT00000023445	peroxiredoxin 1 [Source:HGNC Symbol;Acc:9352]	6.00627	12.4552	-1.0522	0.000256979	118.961	101.571			13.2896	72.2648	-2.443	1.2442e-67	11.101	25.5243	-1.20118	7.26989e-10
ENSONIT00000024435	mitogen-activated protein kinase 8 interacting protein 3 [Source:HGNC Symbol;Acc:6884]	1.56534	5.23752	-1.74241	0.000671015	3.98463	7.70667			0.451902	5.08764	-3.49291	8.70577e-08	2.35484	5.45795	-1.21273	0.00647938
ENSONIT00000019215	transmembrane emp24-like trafficking protein 10 (yeast) [Source:HGNC Symbol;Acc:16998]	14.3273	61.7375	-2.10738	2.51536e-48	257.655	172.85			44.9986	203.819	-2.17934	5.24031e-164	97.6405	226.384	-1.21322	2.57126e-79
ENSONIT00000009969	ephrin-B2 [Source:HGNC Symbol;Acc:3227]	14.2248	132.168	-3.2159	1.9482e-163	18.8797	23.1036			1.23679	6.87907	-2.47562	1.12303e-07	2.90282	6.77898	-1.22361	0.00164445
ENSONIT00000003413	Ral GEF with PH domain and SH3 binding motif 2 [Source:HGNC Symbol;Acc:30279]	3.44047	11.4493	-1.73459	1.43652e-07	4.04424	5.3484			8.40629	53.8804	-2.68022	5.44862e-56	18.5603	43.3857	-1.225	1.57674e-16
ENSONIT00000022432	NLR family member X1 [Source:HGNC Symbol;Acc:29890]	1.74744	42.0901	-4.59017	5.11496e-69	82.2698	128.713			10.279	30.6843	-1.5778	6.61433e-17	13.8289	32.3915	-1.22793	1.60096e-12
ENSONIT00000005482		1.12294	29.216	-4.7014	3.18823e-48	9.10701	9.29846			61.5634	143.44	-1.2203	3.17395e-51	62.2314	147.114	-1.24122	8.57995e-54
ENSONIT00000013535		1.63885	12.3397	-2.91254	9.84247e-15	10.1064	19.4468			16.9716	35.1839	-1.05179	7.07014e-11	12.7429	30.1903	-1.2444	4.16193e-12
ENSONIT00000018550	BTG3 associated nuclear protein [Source:HGNC Symbol;Acc:13450]	0.306434	2.74649	-3.16394	0.000380033	5.48925	6.47475			11.4499	32.9609	-1.52542	3.59841e-17	15.454	36.6474	-1.24573	2.53111e-14
ENSONIT00000003328	family with sequence similarity 214, member A [Source:HGNC Symbol;Acc:25609]	22.29	106.54	-2.25692	8.16917e-90	20.7728	42.9947	-1.04946	3.41261e-12	60.4286	105.618			59.292	141.088	-1.25068	2.94315e-52
ENSONIT00000021304		2.79544	17.8476	-2.67459	6.17077e-19	6.64285	10.3723			22.3447	68.7902	-1.62227	3.86747e-38	25.914	61.6995	-1.25153	1.76955e-23
ENSONIT00000022118	odz, odd Oz/ten-m homolog 1 (Drosophila) [Source:HGNC Symbol;Acc:8117]	3.42837	14.5927	-2.08966	1.15972e-11	3.83015	4.30501			10.7075	29.1465	-1.44471	1.78635e-14	15.0347	35.9942	-1.25947	2.06675e-14
ENSONIT00000022741	cullin-associated and neddylation-dissociated 1 [Source:HGNC Symbol;Acc:30688]	5.58995	86.1829	-3.94649	2.33842e-127	23.1207	16.672			40.4254	96.9701	-1.26228	7.46414e-37	36.2628	86.8655	-1.26029	5.31973e-33
ENSONIT00000008290	NADH dehydrogenase (ubiquinone) 1 alpha subcomplex, 3, 9kDa [Source:HGNC Symbol;Acc:7686]	8.58655	31.2801	-1.8651	2.83224e-21	13.3536	10.0536			6.04717	17.2066	-1.50863	1.39785e-09	7.53104	18.0458	-1.26074	9.99913e-08
ENSONIT00000002041	ADP-ribosylation factor guanine nucleotide-exchange factor 2 (brefeldin A-inhibited) [Source:HGNC Symbol;Acc:15853]	0.836805	18.7098	-4.48276	4.02122e-30	9.81463	10.9615			12.1009	30.118	-1.31552	4.82547e-13	14.3743	34.4872	-1.26257	7.77679e-14
ENSONIT00000015128	WNK lysine deficient protein kinase 3 [Source:HGNC Symbol;Acc:14543]	1.33501	4.32297	-1.69517	0.00189848	1.86786	0.980007			5.85011	34.8782	-2.57579	3.74735e-35	17.9006	42.9826	-1.26374	5.49565e-17
ENSONIT00000005492	stromal antigen 2 [Source:HGNC Symbol;Acc:11355]	0.860765	30.9959	-5.17031	3.09859e-54	6.46279	8.92219			4.62246	13.1307	-1.50621	2.29027e-07	4.64651	11.1673	-1.26506	2.84476e-05
ENSONIT00000009944		0.393189	10.2177	-4.69971	5.34346e-17	27.2514	46.5909			2.64238	9.76031	-1.88509	1.26478e-07	3.60633	8.67672	-1.26662	0.000253714
ENSONIT00000010672	UDP-glucose glycoprotein glucosyltransferase 2 [Source:HGNC Symbol;Acc:15664]	0.081186	6.66621	-6.35949	2.13069e-12	1.40911	1.88658			2.81645	9.56995	-1.76463	4.46832e-07	3.92952	9.46359	-1.26803	0.000129132
ENSONIT00000001073	family with sequence similarity 160, member B2 [Source:HGNC Symbol;Acc:16492]	1.38539	10.3474	-2.90091	6.11429e-12	7.42115	11.3578			4.65254	18.6441	-2.00263	1.76164e-14	7.2568	17.5124	-1.27097	1.38083e-07
ENSONIT00000018161	myeloid/lymphoid or mixed-lineage leukemia (trithorax homolog, Drosophila); translocated to, 10 [Source:HGNC Symbol;Acc:16063]	0.150696	4.92335	-5.02992	5.35674e-09	11.3534	17.2388			5.4244	13.9888	-1.36674	5.03085e-07	5.66319	13.6809	-1.27248	3.24466e-06
ENSONIT00000005041	protection of telomeres 1 homolog (S. pombe) [Source:HGNC Symbol;Acc:17284]	0.183529	7.82287	-5.41362	1.08413e-14	5.82317	6.5066			10.9967	24.9716	-1.18322	1.63294e-09	13.3246	32.2813	-1.2766	2.78404e-13
ENSONIT00000023228	zinc finger, FYVE domain containing 9 [Source:HGNC Symbol;Acc:6775]	1.74642	60.5237	-5.11503	5.74684e-105	5.79409	6.72201			34.2559	87.2168	-1.34825	1.28002e-36	41.13	99.7563	-1.27822	1.44459e-38
ENSONIT00000018869	LMBR1 domain containing 2 [Source:HGNC Symbol;Acc:25287]	0.44995	9.43586	-4.39032	1.32087e-15	3.74583	4.08544			0.187782	5.65746	-4.91302	1.08097e-10	2.44092	5.93538	-1.28192	0.00271572
ENSONIT00000005034	ribonuclease/angiogenin inhibitor 1 [Source:HGNC Symbol;Acc:10074]	0.363238	4.70488	-3.69517	1.62342e-07	14.9077	25.1074			1.25065	4.62427	-1.88655	0.000489368	2.3835	5.80248	-1.28359	0.00223966
ENSONIT00000007359	SAFB-like, transcription modulator [Source:HGNC Symbol;Acc:20709]	3.62	30.2642	-3.06355	3.05073e-36	31.5628	52.6705			22.7882	61.8855	-1.44132	3.32065e-29	23.108	56.4385	-1.28829	1.82123e-22
ENSONIT00000012969	ribosomal protein L15 [Source:HGNC Symbol;Acc:10306]	1395.8	4554.44	-1.70619	0	4765.54	5839.82			673.979	1951.16	-1.53355	0	897.308	2199.48	-1.29349	0
ENSONIT00000021511	heterogeneous nuclear ribonucleoprotein H3 (2H9) [Source:HGNC Symbol;Acc:5043]	2.04543	16.9134	-3.04769	1.7193e-20	16.7297	16.1863			28.9704	64.376	-1.15194	1.17569e-21	29.6009	72.757	-1.29744	4.24928e-29
ENSONIT00000015791	helicase, POLQ-like [Source:HGNC Symbol;Acc:18536]	0.248585	8.79703	-5.1452	3.06751e-15	3.00111	2.59611			14.2389	31.0606	-1.12524	1.27127e-10	12.1974	30.0951	-1.30295	1.1878e-12
ENSONIT00000009496		1.05473	12.1977	-3.53167	2.89494e-17	44.2269	81.8049			3.04739	13.3891	-2.13542	1.57294e-11	6.95781	17.2135	-1.30684	9.45107e-08
ENSONIT00000014350	cofilin 2 (muscle) [Source:HGNC Symbol;Acc:1875]	46.645	104.178	-1.15925	2.24147e-34	432.091	524.99			158.361	324.374	-1.03444	9.11347e-88	167.878	415.439	-1.30723	2.2093e-162
ENSONIT00000021560	family with sequence similarity 160, member A2 [Source:HGNC Symbol;Acc:25378]	0.0178422	4.49825	-7.97793	2.36695e-09	3.93812	5.48441			1.36825	7.82382	-2.51554	9.07239e-09	2.77334	6.86693	-1.30804	0.000956265
ENSONIT00000019149		4.0268	10.0443	-1.31868	8.94052e-05	24.0489	26.1403			22.2425	93.2578	-2.06791	9.9581e-71	49.0143	122.501	-1.32152	1.54592e-49
ENSONIT00000020410	leucine-rich repeats and calponin homology (CH) domain containing 1 [Source:HGNC Symbol;Acc:20309]	6.09272	316.592	-5.6994	0	4.15617	4.51786			4.44043	15.42	-1.79603	6.9696e-11	6.78157	17.0114	-1.32681	7.77654e-08
ENSONIT00000026403		3.55306	24.4899	-2.78506	4.94274e-27	17.7147	25.5537			69.9525	160.493	-1.19806	1.84006e-55	42.5201	106.756	-1.3281	1.61864e-43
ENSONIT00000004638	FYN binding protein [Source:HGNC Symbol;Acc:4036]	0.549539	7.94416	-3.8536	5.45298e-12	11.623	20.1017			0.81704	4.85834	-2.57199	1.71345e-05	1.87439	4.72971	-1.33533	0.00755187
ENSONIT00000013224	nuclear receptor subfamily 2, group F, member 6 [Source:HGNC Symbol;Acc:7977]	7.91824	92.6297	-3.54822	7.83851e-126	9.54265	19.0177			0.238312	5.74385	-4.59109	1.10824e-09	2.00333	5.07974	-1.34235	0.00445723
ENSONIT00000010380	BSD domain containing 1 [Source:HGNC Symbol;Acc:25501]	6.28874	102.267	-4.02343	3.72131e-153	23.918	31.9789			20.5168	43.4514	-1.08259	1.24621e-13	17.1364	43.5436	-1.3454	8.7773e-19
ENSONIT00000020918	homeodomain interacting protein kinase 1 [Source:HGNC Symbol;Acc:19006]	1.61812	9.20605	-2.50827	1.59876e-09	3.45382	6.95858			4.22065	19.7315	-2.22497	3.37668e-17	8.50074	21.6661	-1.34978	3.9339e-10
ENSONIT00000025352		5.04918	11.407	-1.1758	0.000151647	29.7321	41.6566			21.2254	47.0609	-1.14874	5.01133e-16	22.5431	57.4812	-1.35041	1.66617e-24
ENSONIT00000017973	poly(A) binding protein interacting protein 1 [Source:HGNC Symbol;Acc:16945]	4.21821	11.0778	-1.39297	1.28202e-05	18.8905	23.7012			22.8993	78.5208	-1.77777	3.69236e-49	43.0987	110.01	-1.35192	4.08303e-46
ENSONIT00000003671	carbohydrate (N-acetylgalactosamine 4-0) sulfotransferase 14 [Source:HGNC Symbol;Acc:24464]	0.109908	3.55898	-5.0171	3.18268e-06	10.2555	21.2703	-1.05243	1.46926e-06	19.2649	31.2229			14.9684	38.2777	-1.35459	7.36318e-17
ENSONIT00000024818		2.33181	27.0466	-3.53592	4.78746e-37	5.8244	8.77767			4.18799	14.1186	-1.75327	1.59605e-09	4.68738	11.9917	-1.35518	4.79899e-06
ENSONIT00000023003	sphingosine kinase 1 [Source:HGNC Symbol;Acc:11240]	0.151249	5.24752	-5.11663	1.46575e-09	1.08026	1.54701			3.84652	9.89497	-1.36314	2.39261e-05	3.66649	9.38475	-1.35592	6.08092e-05
ENSONIT00000025152	ribonuclease/angiogenin inhibitor 1 [Source:HGNC Symbol;Acc:10074]	1.0184	77.8712	-6.25671	1.42221e-146	21.1035	37.7636			1.0313	7.20277	-2.80409	1.07977e-08	3.00658	7.70821	-1.35827	0.000339661
ENSONIT00000008395		1.20083	5.19656	-2.11353	5.32783e-05	10.8346	15.2225			12.4884	33.15	-1.40842	1.92315e-15	15.232	39.2759	-1.36655	2.64416e-17
ENSONIT00000021937	ZW10, kinetochore associated, homolog (Drosophila) [Source:HGNC Symbol;Acc:13194]	2.49872	25.4172	-3.34654	3.74126e-33	15.81	11.4408			32.4198	73.5402	-1.18166	1.07598e-25	31.7606	81.9726	-1.3679	3.23054e-35
ENSONIT00000004011	ELAV (embryonic lethal, abnormal vision, Drosophila)-like 1 (Hu antigen R) [Source:HGNC Symbol;Acc:3312]	3.72084	10.5922	-1.5093	6.38738e-06	58.0567	47.8569			45.8689	140.757	-1.61762	2.93207e-76	55.6739	143.744	-1.36843	5.42492e-61
ENSONIT00000006899	beta-site APP-cleaving enzyme 2 [Source:HGNC Symbol;Acc:934]	1.34398	8.94895	-2.73521	3.93578e-10	26.6673	35.8023			11.9828	36.3896	-1.60256	1.87559e-20	13.3753	34.7029	-1.37548	1.13666e-15
ENSONIT00000004771	asp (abnormal spindle) homolog, microcephaly associated (Drosophila) [Source:HGNC Symbol;Acc:19048]	0.786407	8.82629	-3.48846	8.88057e-13	5.22466	3.11955			15.6567	38.4017	-1.29439	6.94572e-16	13.9989	36.4867	-1.38206	1.45058e-16
ENSONIT00000005432	coiled-coil domain containing 66 [Source:HGNC Symbol;Acc:27709]	1.03482	18.259	-4.14116	2.58488e-28	2.35694	2.57844			18.6476	43.2162	-1.21258	3.73189e-16	20.9472	54.6303	-1.38295	2.89472e-24
ENSONIT00000015093		1.0951	40.0662	-5.19326	1.31637e-69	50.9658	77.4949			2.33707	19.0109	-3.02405	5.56032e-23	6.45171	16.852	-1.38516	1.99988e-08
ENSONIT00000013578	CAS1 domain containing 1 [Source:HGNC Symbol;Acc:16014]	11.8789	26.422	-1.15334	3.52216e-09	4.19707	6.70115			3.20734	15.4787	-2.27084	4.39361e-14	7.50792	19.6634	-1.38902	2.01465e-09
ENSONIT00000024691	diacylglycerol lipase, beta [Source:HGNC Symbol;Acc:28923]	4.35289	36.1183	-3.05269	5.90762e-43	9.69225	12.6996			13.3865	31.7909	-1.24783	1.32426e-12	13.4083	35.1983	-1.39238	3.77386e-16
ENSONIT00000003529	ribosomal protein, large, P1 [Source:HGNC Symbol;Acc:10372]	38.7067	98.6457	-1.34967	5.39536e-41	6697.73	8136.87			436.939	1739.71	-1.99334	0	845.834	2226.24	-1.39616	0
ENSONIT00000006430	immunoglobulin superfamily, member 8 [Source:HGNC Symbol;Acc:17813]	1.97653	11.5415	-2.54579	1.24638e-11	9.63025	13.0822			10.0913	23.8334	-1.23987	8.13327e-10	8.28888	21.8652	-1.39939	1.5241e-10
ENSONIT00000025704	Rho-related BTB domain containing 3 [Source:HGNC Symbol;Acc:18757]	2.62219	6.45382	-1.29938	0.00247277	16.5907	13.3016			3.7355	13.7111	-1.87598	5.45827e-10	5.02888	13.2846	-1.40144	1.0144e-06
ENSONIT00000001572	tubulin, gamma 2 [Source:HGNC Symbol;Acc:12419]	0.926685	5.71571	-2.62478	1.27446e-06	28.9146	17.4363			81.285	185.179	-1.18786	5.23462e-63	82.3308	217.808	-1.40355	2.32815e-95
ENSONIT00000008680	ceramide kinase-like [Source:HGNC Symbol;Acc:21699]	0.11935	2.39245	-4.32522	0.000446486	0.751604	0.578242			6.03939	19.8836	-1.7191	8.58254e-13	12.0962	32.0561	-1.40605	4.26535e-15
ENSONIT00000005981		152.579	318.398	-1.06127	1.3534e-89	19.8512	30.9056			0.925542	23.2729	-4.65221	1.99576e-39	6.89375	18.2889	-1.4076	4.2212e-09
ENSONIT00000004533	intraflagellar transport 80 homolog (Chlamydomonas) [Source:HGNC Symbol;Acc:29262]	1.95009	45.8973	-4.5568	2.82853e-75	7.94156	13.5763			9.19706	36.2201	-1.97755	8.15973e-27	13.5597	36.0181	-1.40939	7.45446e-17
ENSONIT00000009077	eukaryotic translation initiation factor 3, subunit H [Source:HGNC Symbol;Acc:3273]	3.84376	8.36752	-1.12228	0.00175767	85.7159	83.1678			50.9555	146.893	-1.52745	3.35883e-73	64.6237	171.898	-1.41142	3.03502e-76
ENSONIT00000021150	Cdk5 and Abl enzyme substrate 2 [Source:HGNC Symbol;Acc:16143]	0.726263	5.03947	-2.79471	3.12031e-06	2.48901	3.76305			26.0002	81.8641	-1.65471	1.71324e-46	36.6267	97.5247	-1.41287	7.04935e-44
ENSONIT00000005205	protein arginine methyltransferase 2 [Source:HGNC Symbol;Acc:5186]	2.10483	7.13276	-1.76076	2.55362e-05	5.90955	4.08437			7.04785	21.0028	-1.57533	4.89808e-12	5.91512	15.76	-1.41379	6.52932e-08
ENSONIT00000010364	ankyrin repeat domain 54 [Source:HGNC Symbol;Acc:25185]	0.319996	3.40464	-3.41138	3.71627e-05	16.2197	17.1573			13.6218	36.3621	-1.41652	3.58351e-17	14.7502	39.3443	-1.41542	1.7398e-18
ENSONIT00000022950	tubulin tyrosine ligase-like family, member 6 [Source:HGNC Symbol;Acc:26664]	1.34398	12.6934	-3.23949	1.47351e-16	2.29656	2.98444			16.6516	96.2427	-2.53101	2.53693e-93	42.5122	113.655	-1.41871	3.97375e-51
ENSONIT00000023868	regulator of G-protein signaling 12 [Source:HGNC Symbol;Acc:9994]	1.70975	8.80798	-2.36502	2.27911e-08	8.12909	13.4365			10.8451	26.5361	-1.29091	2.31816e-11	13.4685	36.0439	-1.42017	4.0872e-17
ENSONIT00000000596	retinoblastoma binding protein 5 [Source:HGNC Symbol;Acc:9888]	15.5911	31.8045	-1.0285	2.71915e-09	23.4487	19.4479			40.611	92.6573	-1.19004	3.53771e-32	42.8561	114.878	-1.42253	6.68738e-52
ENSONIT00000023464	leptin receptor overlapping transcript [Source:HGNC Symbol;Acc:29477]	0.157311	2.18313	-3.79471	0.000813083	51.4662	81.3818			18.4646	76.0275	-2.04176	5.4365e-57	18.933	50.8284	-1.42473	1.05188e-23
ENSONIT00000024015	wings apart-like homolog (Drosophila) [Source:HGNC Symbol;Acc:23293]	1.77507	6.9601	-1.97123	7.45363e-06	12.752	14.8886			21.4305	76.9204	-1.8437	1.44743e-50	29.0451	78.1058	-1.42714	6.0295e-36
ENSONIT00000004508		0.202036	4.20573	-4.37967	1.33705e-07	11.3475	21.704			0.843178	4.55139	-2.4324	4.79263e-05	1.83764	4.94251	-1.42739	0.0036204
ENSONIT00000017097	KIAA0195 [Source:HGNC Symbol;Acc:28983]	1.45556	4.35895	-1.5824	0.00384918	8.41568	8.12436			6.76204	18.4942	-1.45154	1.05259e-09	5.4649	14.7378	-1.43126	8.00336e-08
ENSONIT00000021317	dishevelled, dsh homolog 1 (Drosophila) [Source:HGNC Symbol;Acc:3084]	0.684074	9.09788	-3.73331	4.86613e-13	7.03982	10.8942			2.45344	9.0044	-1.87582	5.19267e-07	2.5416	6.86236	-1.43297	0.000294396
ENSONIT00000018427	aryl hydrocarbon receptor interacting protein [Source:HGNC Symbol;Acc:358]	12.9775	43.0791	-1.73098	2.89298e-26	76.6591	101.493			25.8577	63.3143	-1.29194	2.42216e-25	24.7668	66.8962	-1.43352	4.63509e-31
ENSONIT00000020672		1.64693	5.17673	-1.65226	0.000671121	15.5865	20.3232			2.97402	11.9467	-2.00613	7.22001e-10	3.72437	10.0704	-1.43505	1.71515e-05
ENSONIT00000013952		5.40064	44.3777	-3.03863	2.34666e-52	69.4836	96.5532			15.7921	53.9444	-1.77226	4.97892e-34	17.382	47.0587	-1.43687	2.24939e-22
ENSONIT00000011193		0.1935	3.35669	-4.11663	5.98832e-06	5.66186	4.37497			0.302832	8.21128	-4.76102	2.05539e-14	3.06427	8.29929	-1.43744	7.64394e-05
ENSONIT00000025380	fibroblast growth factor receptor-like 1 [Source:HGNC Symbol;Acc:3693]	38.1409	105.42	-1.46674	1.84054e-49	21.4806	34.6006			1.82065	8.81554	-2.27559	1.22143e-08	2.81402	7.62698	-1.43848	0.000149891
ENSONIT00000006288	vacuolar protein sorting 53 homolog (S. cerevisiae) [Source:HGNC Symbol;Acc:25608]	0.842142	3.03635	-1.8502	0.00921808	17.645	17.4805			25.3128	64.3497	-1.34606	2.67685e-27	26.9379	73.1746	-1.4417	4.16797e-34
ENSONIT00000000409		1.74423	23.1601	-3.73098	4.07346e-33	50.4264	93.1312			3.23527	14.3161	-2.14568	2.27371e-12	6.38997	17.3635	-1.44217	6.51381e-09
ENSONIT00000013450		0.321368	2.04411	-2.66918	0.00597771	8.69993	10.1854			17.9804	45.9317	-1.35306	4.80778e-20	19.9458	54.2845	-1.44446	1.31965e-25
ENSONIT00000019339	NLR family member X1 [Source:HGNC Symbol;Acc:29890]	0.485459	12.6321	-4.7016	8.89589e-22	22.6827	37.5408			1.48152	6.06577	-2.03361	1.15289e-05	2.64932	7.23202	-1.44878	0.000173311
ENSONIT00000010102		1.08335	24.3893	-4.49268	5.27779e-40	16.5401	22.4725			1.09263	6.07293	-2.47458	4.82536e-07	1.90036	5.19036	-1.44956	0.00168253
ENSONIT00000010173	glutaryl-CoA dehydrogenase [Source:HGNC Symbol;Acc:4189]	0.327107	2.05359	-2.65032	0.00599366	39.2324	38.9662			25.5233	64.8881	-1.34614	1.61096e-27	29.4183	80.3838	-1.45019	9.05258e-38
ENSONIT00000000269		0.0600808	4.86377	-6.33903	6.17008e-10	2.49163	3.55774			4.70139	10.3399	-1.13706	0.000204635	3.92287	10.7199	-1.45031	4.77394e-06
ENSONIT00000014732		0.217757	2.70147	-3.63296	7.17711e-05	16.4832	23.1571			1.17729	5.41371	-2.20115	1.88613e-05	2.02564	5.53589	-1.45044	0.00145007
ENSONIT00000019968	heterogeneous nuclear ribonucleoprotein L [Source:HGNC Symbol;Acc:5045]	1.51642	8.81352	-2.53905	2.36777e-09	7.34587	13.3961			7.78906	27.0417	-1.79567	4.0322e-18	9.41617	25.7491	-1.45131	7.75415e-13
ENSONIT00000020352		1.758	10.8432	-2.62478	1.585e-11	12.5562	23.5018			2.59847	14.0454	-2.43437	9.12094e-14	2.2843	6.25554	-1.45339	0.000734396
ENSONIT00000006576	methylphosphate capping enzyme [Source:HGNC Symbol;Acc:20247]	1.85874	48.5061	-4.70577	2.30191e-80	5.80924	5.89487			18.4024	47.345	-1.36332	7.20591e-21	17.7595	48.7344	-1.45635	2.22065e-23
ENSONIT00000006439	frizzled family receptor 4 [Source:HGNC Symbol;Acc:4042]	2.16111	7.49786	-1.79471	2.3349e-05	9.86931	17.9078			0.301981	6.91449	-4.51709	6.82017e-12	3.72321	10.2181	-1.4565	1.17708e-05
ENSONIT00000011971	ArfGAP with GTPase domain, ankyrin repeat and PH domain 3 [Source:HGNC Symbol;Acc:16923]	1.20468	27.1524	-4.49436	2.77294e-44	7.5471	8.38925			0.882506	4.41118	-2.32149	7.95775e-05	2.28554	6.27361	-1.45676	0.000734463
ENSONIT00000022890	vacuolar protein sorting 37 homolog C (S. cerevisiae) [Source:HGNC Symbol;Acc:26097]	2.5542	12.7554	-2.32017	1.05284e-11	10.6996	15.1249			11.1745	53.647	-2.26329	6.60112e-46	20.2525	55.8045	-1.46228	6.98243e-27
ENSONIT00000018995		0.401822	11.7281	-4.86728	8.42029e-20	0.665681	1.20001			0.943291	7.44314	-2.98014	8.55503e-10	2.35884	6.4998	-1.46232	0.0003396
ENSONIT00000010447	NLR family member X1 [Source:HGNC Symbol;Acc:29890]	0.432762	5.71979	-3.72432	1.45928e-08	21.0713	34.7343			1.61258	7.9191	-2.29597	8.69405e-08	2.59068	7.14171	-1.46294	0.00025456
ENSONIT00000008602	DEP domain containing MTOR-interacting protein [Source:HGNC Symbol;Acc:22953]	3.5403	28.8434	-3.0263	2.09837e-34	5.67318	8.02158			0.90966	10.4641	-3.52398	3.44856e-15	3.42437	9.45822	-1.46573	1.22458e-05
ENSONIT00000019371		1.00227	18.4893	-4.20534	7.26622e-29	33.3426	57.4818			3.71103	13.6011	-1.87383	3.70448e-10	4.44299	12.2743	-1.46604	6.71312e-07
ENSONIT00000004819	leucine-rich repeat kinase 2 [Source:HGNC Symbol;Acc:18618]	0.664765	2.81264	-2.08101	0.00987152	4.12783	6.95646			5.53174	13.111	-1.24498	7.29273e-06	5.55002	15.3455	-1.46725	3.2445e-08
ENSONIT00000022337	tuberous sclerosis 2 [Source:HGNC Symbol;Acc:12363]	2.68241	7.78002	-1.53624	8.69987e-05	47.3813	70.8712			73.4323	156.089	-1.08789	2.05467e-46	77.2398	213.688	-1.46809	4.12024e-100
ENSONIT00000010020		0.429328	16.6331	-5.27583	1.80884e-29	1.33536	0.577796			0.671908	7.8442	-3.54529	3.03373e-11	2.82414	7.85667	-1.47611	6.8896e-05
ENSONIT00000024396	ubiquitin-conjugating enzyme E2, J2 [Source:HGNC Symbol;Acc:19268]	9.83193	179.38	-4.1894	2.46667e-276	30.5173	40.2675			73.4893	219.923	-1.5814	6.91127e-115	96.6962	269.076	-1.47648	5.62784e-127
ENSONIT00000003117		115.942	1980.99	-4.09474	0	710.061	891.123			126.294	391.846	-1.63351	2.94365e-213	92.5309	257.838	-1.47846	8.14274e-122
ENSONIT00000017623		0.665436	13.756	-4.36962	1.09389e-21	26.5904	45.315			2.3432	9.21663	-1.97576	1.3957e-07	3.59707	10.025	-1.47871	9.28943e-06
ENSONIT00000007399	ataxin 1-like [Source:HGNC Symbol;Acc:33279]	1.34593	5.46521	-2.02167	8.45259e-05	3.48687	4.13799			2.48089	7.82694	-1.65759	1.6683e-05	4.06611	11.3574	-1.48191	1.92203e-06
ENSONIT00000000351	tRNA splicing endonuclease 2 homolog (S. cerevisiae) [Source:HGNC Symbol;Acc:28422]	0.710611	14.9021	-4.39032	6.7709e-24	9.49588	6.86023			7.19173	18.0931	-1.33103	1.90727e-08	7.70994	21.5381	-1.4821	2.77192e-11
ENSONIT00000019658	CTD (carboxy-terminal domain, RNA polymerase II, polypeptide A) small phosphatase-like [Source:HGNC Symbol;Acc:16890]	0.216165	7.33307	-5.08421	1.53632e-13	12.3181	20.7134			10.3746	36.8622	-1.82908	1.26407e-24	15.7994	44.2556	-1.48599	3.21939e-22
ENSONIT00000025975	family with sequence similarity 46, member C [Source:HGNC Symbol;Acc:24712]	7.72124	33.7473	-2.12787	4.50799e-27	34.1312	21.4707			51.7525	260.241	-2.33015	1.57874e-227	122.209	342.435	-1.48648	7.63277e-163
ENSONIT00000010124	ribonuclease/angiogenin inhibitor 1 [Source:HGNC Symbol;Acc:10074]	0.275586	6.37421	-4.53167	8.9922e-11	17.9758	26.8523			0.814676	6.28047	-2.94658	7.85118e-08	2.05901	5.77868	-1.48879	0.000663607
ENSONIT00000014888	arylsulfatase family, member K [Source:HGNC Symbol;Acc:25239]	0.250296	2.99112	-3.57898	0.000119577	1.49935	3.34607			0.718152	4.03223	-2.48922	7.46559e-05	1.38222	3.88857	-1.49226	0.00440487
ENSONIT00000021700	F-box and WD repeat domain containing 12 [Source:HGNC Symbol;Acc:20729]	1.66054	95.6254	-5.84767	1.97053e-176	12.4584	16.9614			2.46551	11.644	-2.23962	1.02835e-10	2.71781	7.66999	-1.49678	0.000101899
ENSONIT00000024826	Josephin domain containing 1 [Source:HGNC Symbol;Acc:28953]	1.54558	12.1148	-2.97056	3.03858e-14	9.65414	13.8209			9.13794	18.8261	-1.04279	3.47616e-06	5.10437	14.4366	-1.49993	4.88913e-08
ENSONIT00000022419		0.871412	66.4041	-6.25177	3.71332e-125	23.4412	36.8944			1.4375	9.55011	-2.73196	4.90035e-11	2.70831	7.66362	-1.50063	0.000101909
ENSONIT00000022971	TBK1 binding protein 1 [Source:HGNC Symbol;Acc:30140]	3.0315	48.933	-4.01271	3.62108e-73	0.728166	1.94443			0.454247	5.01801	-3.46556	1.58314e-07	1.36714	3.873	-1.5023	0.0044045
ENSONIT00000021237	lysine (K)-specific demethylase 5D [Source:HGNC Symbol;Acc:11115]	1.18036	10.0212	-3.08576	1.08451e-12	10.8396	16.1023			6.80239	39.384	-2.5335	1.29433e-38	12.5923	35.7362	-1.50484	2.02447e-18
ENSONIT00000010970		0.621785	5.75267	-3.20974	7.76847e-08	17.1089	21.5657			17.5159	60.3105	-1.78374	3.13947e-38	23.2423	66.0874	-1.50762	4.45374e-33
ENSONIT00000026113		2.35517	169.778	-6.17168	0	11.9377	17.5386			2.76442	6.01509	-1.12161	0.00699468	2.86897	8.19338	-1.51393	6.00044e-05
ENSONIT00000000421		1.1956	26.5978	-4.47551	3.66523e-43	37.7131	53.6311			4.01444	14.7595	-1.87838	1.2483e-10	4.32161	12.3693	-1.51712	4.55501e-07
ENSONIT00000019983	ubiquitin specific peptidase 25 [Source:HGNC Symbol;Acc:12624]	11.7834	588.153	-5.64137	0	12.5475	15.6639			22.6312	63.4076	-1.48634	3.8299e-31	24.2538	69.7027	-1.523	2.41183e-35
ENSONIT00000006985	programmed cell death 10 [Source:HGNC Symbol;Acc:8761]	3.1106	19.5606	-2.65269	1.19279e-20	28.5772	46.2585			29.3611	85.7085	-1.54553	4.16661e-44	35.6185	102.507	-1.52503	1.84282e-51
ENSONIT00000024475	RecQ protein-like 5 [Source:HGNC Symbol;Acc:9950]	2.94973	22.7109	-2.94473	1.49152e-26	4.77587	6.26466			25.3902	55.0136	-1.11552	8.80527e-18	24.0403	69.3351	-1.52813	2.7376e-35
ENSONIT00000010083	von Willebrand factor A domain containing 5A [Source:HGNC Symbol;Acc:6658]	0.28957	2.0093	-2.79471	0.00599526	12.1645	19.2775			4.90949	12.857	-1.38891	1.64551e-06	4.86784	14.0482	-1.52903	4.2885e-08
ENSONIT00000019534	ring finger protein 141 [Source:HGNC Symbol;Acc:21159]	1.70981	37.8822	-4.46961	7.2433e-61	9.45441	14.0972			6.47848	23.7613	-1.87489	6.71362e-17	9.07671	26.1946	-1.52903	3.5386e-14
ENSONIT00000016084		1.47048	23.1765	-3.97831	7.46864e-35	46.008	68.9821			2.33421	16.2935	-2.80329	1.4276e-18	4.87227	14.1276	-1.53585	2.88209e-08
ENSONIT00000000319		0.150972	3.31734	-4.45767	5.97383e-06	2.40006	1.17845			4.96178	26.3383	-2.40823	5.64992e-25	8.12874	23.6563	-1.54112	8.1704e-13
ENSONIT00000023663		2.6242	74.7108	-4.83137	6.68987e-126	4.35672	6.93874			4.28813	13.92	-1.69874	2.45041e-09	4.41896	12.8664	-1.54183	1.39281e-07
ENSONIT00000000475	presenilin 1 [Source:HGNC Symbol;Acc:9508]	0.293796	16.6973	-5.82865	4.79641e-31	9.99871	14.9347			5.18915	22.2633	-2.1011	5.37456e-18	7.17826	20.9538	-1.5455	9.70313e-12
ENSONIT00000016491		0.975129	13.2319	-3.76229	4.0942e-19	51.9727	91.6191			2.5435	18.5445	-2.8661	1.30048e-21	6.17688	18.0307	-1.5455	2.56377e-10
ENSONIT00000022433		2.0756	24.6898	-3.57231	3.78985e-34	69.6478	126.58			3.82842	23.7674	-2.63416	5.22991e-25	8.37986	24.5026	-1.54794	1.46839e-13
ENSONIT00000020798	T cell activation inhibitor, mitochondrial [Source:HGNC Symbol;Acc:25241]	1.49271	8.05605	-2.43214	3.2384e-08	7.58524	8.61601			32.576	78.3982	-1.26701	4.58954e-30	31.4374	92.217	-1.55255	1.58554e-47
ENSONIT00000013075		0.707653	9.87027	-3.80197	1.25178e-14	19.7131	28.4095			1.51022	6.92604	-2.19727	6.15169e-07	2.36145	6.92874	-1.55292	0.000102332
ENSONIT00000017501		1.36174	4.82949	-1.82642	0.000521155	41.0791	97.7905	-1.25129	8.7722e-36	35.8035	45.5871			14.4207	42.3118	-1.55292	2.13323e-22
ENSONIT00000017948	ribosomal protein L24 [Source:HGNC Symbol;Acc:10325]	13178.5	41658.6	-1.66043	0	4316.18	5528.72			454.584	1547.6	-1.76741	0	726.412	2131.74	-1.55317	0
ENSONIT00000024508	musashi homolog 1 (Drosophila) [Source:HGNC Symbol;Acc:7330]	2.20192	6.92121	-1.65226	0.00012504	8.16905	11.2456			1.59049	5.85663	-1.8806	6.95859e-05	1.76068	5.19831	-1.56191	0.000870976
ENSONIT00000005912	superoxide dismutase 1, soluble [Source:HGNC Symbol;Acc:11179]	7.89517	22.5944	-1.51693	6.74761e-12	651.392	434.094			683.147	1710.83	-1.32443	0	859.06	2538.6	-1.5632	0
ENSONIT00000013522	eukaryotic translation initiation factor 2C, 2 [Source:HGNC Symbol;Acc:3263]	1.13567	6.7311	-2.5673	3.47583e-07	2.25677	2.4964			1.37004	4.51809	-1.72149	0.000763954	1.24509	3.68027	-1.56357	0.00988628
ENSONIT00000006477	lysine (K)-specific demethylase 2A [Source:HGNC Symbol;Acc:13606]	25.1742	53.7778	-1.09507	1.3301e-16	14.0357	19.3329			29.9741	79.1452	-1.40079	3.16889e-35	33.637	99.4359	-1.56372	1.28205e-51
ENSONIT00000015546	ribonuclease/angiogenin inhibitor 1 [Source:HGNC Symbol;Acc:10074]	0.789757	10.7888	-3.77199	3.09169e-16	24.6665	41.7441			1.62223	9.89124	-2.60817	5.88556e-11	3.17476	9.38566	-1.56381	9.45335e-06
ENSONIT00000012901	mutL homolog 1, colon cancer, nonpolyposis type 2 (E. coli) [Source:HGNC Symbol;Acc:7127]	1.75385	7.16242	-2.02992	4.72597e-06	7.47548	7.00731			12.9092	33.6595	-1.38261	2.5846e-15	12.6318	37.3453	-1.56386	5.08134e-20
ENSONIT00000014197		0.400706	2.64805	-2.72432	0.00236637	1.66178	1.97221			0.537526	5.66807	-3.39845	4.20009e-08	1.64567	4.87768	-1.56752	0.0014886
ENSONIT00000020537	structural maintenance of chromosomes 3 [Source:HGNC Symbol;Acc:2468]	7.85056	18.7451	-1.25564	9.2837e-08	37.8198	32.0879			73.2148	181.37	-1.30873	1.09808e-71	66.9014	198.545	-1.56936	1.30117e-102
ENSONIT00000000413		1.06362	7.22662	-2.76433	1.16641e-08	39.2088	54.5379			1.97671	12.8511	-2.70072	5.28798e-14	4.17851	12.4313	-1.57291	2.35898e-07
ENSONIT00000009899	zinc finger protein 219 [Source:HGNC Symbol;Acc:13011]	0.612749	2.83454	-2.20974	0.004071	2.80864	6.11107			0.302832	4.63785	-3.93687	8.84648e-08	1.83856	5.47753	-1.57495	0.00076175
ENSONIT00000010989		0.77765	12.0126	-3.94928	2.11286e-18	25.7873	43.8215			1.34744	7.92263	-2.55576	9.07354e-09	3.22082	9.62494	-1.57935	4.24705e-06
ENSONIT00000002088	ring finger protein 2 [Source:HGNC Symbol;Acc:10061]	9.13228	58.5042	-2.67949	3.19956e-60	31.8652	43.1457			25.2935	74.7873	-1.56403	4.97771e-39	26.3477	78.8186	-1.58086	7.37103e-42
ENSONIT00000014935	phosphatidylinositol-4,5-bisphosphate 3-kinase, catalytic subunit gamma [Source:HGNC Symbol;Acc:8978]	2.15469	34.9713	-4.02062	2.06318e-52	7.03492	10.4592			0.80701	7.07694	-3.13247	2.68721e-09	3.06895	9.18366	-1.58132	7.18756e-06
ENSONIT00000009682	cleavage and polyadenylation specific factor 1, 160kDa [Source:HGNC Symbol;Acc:2324]	3.37035	30.7526	-3.18974	2.3561e-38	16.0436	13.0003			26.3287	60.401	-1.19794	1.70835e-21	20.9456	62.7798	-1.58365	1.20615e-33
ENSONIT00000018589	replication factor C (activator 1) 2, 40kDa [Source:HGNC Symbol;Acc:9970]	5.92904	12.6485	-1.0931	0.000140686	61.0335	33.7149			109.097	273.044	-1.32353	5.18969e-109	107.903	323.495	-1.58401	5.31155e-169
ENSONIT00000018465	nuclear receptor coactivator 5 [Source:HGNC Symbol;Acc:15909]	97.0896	387.097	-1.99531	1.43161e-277	55.6728	96.0213			51.1807	122.505	-1.25916	3.94149e-46	47.6605	142.999	-1.58514	2.67043e-75
ENSONIT00000016920	glutamyl-tRNA(Gln) amidotransferase, subunit C homolog (bacterial) [Source:HGNC Symbol;Acc:25068]	0.141149	6.52945	-5.53167	4.12033e-12	13.3983	19.9078			4.41802	18.302	-2.05053	7.12236e-15	4.88314	14.6909	-1.58904	1.14283e-08
ENSONIT00000011475		0.61211	10.8544	-4.14834	3.9361e-17	18.1174	29.909			1.37309	5.48367	-1.99772	3.05798e-05	2.09775	6.31256	-1.58938	0.000197825
ENSONIT00000011491		124.284	499.975	-2.00821	0	1953.69	2870.52			179.473	1370.67	-2.93304	0	474.14	1428.79	-1.59141	0
ENSONIT00000013953		0.505846	14.7014	-4.86111	9.48318e-26	24.4744	30.5106			3.82062	8.03675	-1.0728	0.00205924	2.88275	8.70354	-1.59416	1.21739e-05
ENSONIT00000005022		0.703568	16.1683	-4.52233	2.13744e-26	32.2943	52.1329			2.30876	10.7547	-2.21978	7.21211e-10	3.7047	11.2009	-1.59619	3.84204e-07
ENSONIT00000005165		0.63917	17.1798	-4.74837	1.93626e-29	22.2417	36.8998			1.34525	7.63825	-2.50536	2.61652e-08	2.59895	7.86507	-1.59753	3.51903e-05
ENSONIT00000021041	CD3d molecule, delta (CD3-TCR complex) [Source:HGNC Symbol;Acc:1673]	0	2.0283	-10.9861	0.000198116	3.13162	14.2802	-2.18903	3.89048e-12	0	0.516845			1.28188	3.88654	-1.60023	0.00440376
ENSONIT00000002455	DnaJ (Hsp40) homolog, subfamily B, member 1 [Source:HGNC Symbol;Acc:5270]	0.843591	4.73862	-2.48985	2.98867e-05	3.33189	4.83321			7.26132	28.8375	-1.98964	1.36204e-21	8.07421	24.5004	-1.60141	3.705e-14
ENSONIT00000021663	axin 2 [Source:HGNC Symbol;Acc:904]	0.876924	3.32415	-1.92246	0.0038009	12.7397	20.64			1.67739	7.52296	-2.16509	6.32207e-07	1.44805	4.40196	-1.60404	0.00255591
ENSONIT00000010331	ribonuclease/angiogenin inhibitor 1 [Source:HGNC Symbol;Acc:10074]	0.451924	9.40756	-4.37967	1.32037e-15	10.6343	17.6299			1.13163	5.54021	-2.29153	1.1511e-05	1.29187	3.92833	-1.60445	0.00440413
ENSONIT00000010194	receptor (G protein-coupled) activity modifying protein 3 [Source:HGNC Symbol;Acc:9845]	2.09779	5.42296	-1.37021	0.00319591	5.57243	7.10792			0.193123	2.90919	-3.91302	2.2236e-05	2.22474	6.77461	-1.6065	0.000115902
ENSONIT00000019357		0.278483	9.28608	-5.05941	2.25218e-16	22.2747	33.2311			1.85229	6.62004	-1.83753	3.81656e-05	2.35204	7.16655	-1.60737	6.7932e-05
ENSONIT00000014211	SET nuclear oncogene [Source:HGNC Symbol;Acc:10760]	0.377431	2.79355	-2.88782	0.00140374	95.237	72.9013			154.76	312.5	-1.01382	7.37981e-82	106.483	325.62	-1.61257	3.32631e-174
ENSONIT00000012798	melatonin receptor 1A [Source:HGNC Symbol;Acc:7463]	1.70263	10.728	-2.65554	1.58548e-11	2.05609	3.66629			0.735078	3.8756	-2.39845	0.000125353	1.60204	4.90202	-1.61346	0.000979246
ENSONIT00000020625	A kinase (PRKA) anchor protein 11 [Source:HGNC Symbol;Acc:369]	0.303742	2.08061	-2.77609	0.00599047	5.17321	8.58439			6.32599	21.4825	-1.7638	3.54687e-14	7.91812	24.2514	-1.61484	4.15156e-14
ENSONIT00000000083		1.38781	34.2194	-4.62393	6.03204e-56	89.1068	138.692			8.03216	31.4835	-1.97074	2.82992e-23	9.88828	30.3235	-1.61665	2.76259e-17
ENSONIT00000011195	interferon induced with helicase C domain 1 [Source:HGNC Symbol;Acc:18873]	0.556408	2.8599	-2.36175	0.00250386	9.46739	14.7768			0.709534	8.40493	-3.56629	2.75566e-12	1.58654	4.87899	-1.6207	0.00148846
ENSONIT00000017488	SET domain containing 1B [Source:HGNC Symbol;Acc:29187]	1.44197	6.43411	-2.1577	7.7735e-06	4.10703	8.20871			6.75239	23.7965	-1.81728	3.53485e-16	9.41069	28.9463	-1.62101	1.31981e-16
ENSONIT00000001566	UDP-glucose glycoprotein glucosyltransferase 1 [Source:HGNC Symbol;Acc:15663]	1.7633	23.0074	-3.70575	7.52584e-33	15.6114	13.5211			16.5787	55.3108	-1.73823	1.08822e-33	17.1707	52.9825	-1.62557	1.08033e-29
ENSONIT00000021419	NLR family member X1 [Source:HGNC Symbol;Acc:29890]	0.605173	16.3549	-4.75623	9.76768e-28	34.4024	49.0728			3.04072	12.5401	-2.04406	2.755e-10	3.72478	11.4936	-1.6256	3.41498e-07
ENSONIT00000023396	RAN binding protein 3 [Source:HGNC Symbol;Acc:9850]	2.39161	5.99269	-1.32522	0.00237908	20.4795	21.3505			25.0152	91.2466	-1.86696	1.47016e-60	33.9892	105.29	-1.63122	4.6071e-58
ENSONIT00000000265	fibronectin type III and SPRY domain containing 2 [Source:HGNC Symbol;Acc:18024]	0.405519	3.92234	-3.27387	1.7071e-05	1.78366	2.52039			1.44238	5.21468	-1.85413	0.000184369	2.08372	6.49334	-1.6398	8.53897e-05
ENSONIT00000001078	retinol saturase (all-trans-retinol 13,14-reductase) [Source:HGNC Symbol;Acc:25991]	2.2208	26.5896	-3.58171	8.7471e-37	13.0474	18.1085			7.97345	29.7198	-1.89815	6.866e-21	7.90898	24.6532	-1.64021	1.20625e-14
ENSONIT00000009343	NLR family member X1 [Source:HGNC Symbol;Acc:29890]	0.529697	13.3018	-4.65032	7.69244e-22	33.3227	45.3931			2.01326	12.4878	-2.63291	1.55206e-13	3.36761	10.5012	-1.64076	7.28708e-07
ENSONIT00000024042	Rho guanine nucleotide exchange factor (GEF) 25 [Source:HGNC Symbol;Acc:30275]	0.544697	8.74907	-4.0056	2.52933e-13	0.501985	1.72677			0.0947183	4.42316	-5.54529	3.79207e-08	0.914194	2.8554	-1.64312	0.0097854
ENSONIT00000010097	NLR family member X1 [Source:HGNC Symbol;Acc:29890]	0.971477	16.1114	-4.05176	1.71357e-24	54.9656	85.0441			4.91699	23.0491	-2.22886	6.48128e-20	6.81847	21.3005	-1.64336	1.07461e-12
ENSONIT00000018383	ELK1, member of ETS oncogene family [Source:HGNC Symbol;Acc:3321]	7.14272	16.5209	-1.20974	1.55799e-06	5.62636	9.04122			13.8221	28.4446	-1.04118	8.23367e-09	14.4624	45.208	-1.64427	6.28538e-26
ENSONIT00000024170		0.361539	5.8044	-4.00492	1.12285e-09	21.2849	30.2586			1.53103	7.06941	-2.20708	1.02738e-06	2.2176	6.95668	-1.6494	5.01613e-05
ENSONIT00000004740	zinc finger E-box binding homeobox 1 [Source:HGNC Symbol;Acc:11642]	0.8968	11.1492	-3.63601	6.07286e-16	8.93628	11.8379			0.730997	7.66411	-3.39018	5.49427e-11	2.84946	8.95361	-1.65178	8.11909e-06
ENSONIT00000005115	progestin and adipoQ receptor family member III [Source:HGNC Symbol;Acc:30130]	0.717357	4.22348	-2.55767	7.63169e-05	3.33558	4.84471			3.06186	7.53351	-1.29891	0.000463067	3.27298	10.2932	-1.65302	5.34674e-07
ENSONIT00000019183		0.842454	7.49449	-3.15316	1.62387e-09	40.5217	66.283			1.31846	13.2917	-3.3336	6.99637e-18	4.04182	12.7115	-1.65306	5.2462e-08
ENSONIT00000023669	notum pectinacetylesterase homolog (Drosophila) [Source:HGNC Symbol;Acc:27106]	2.26764	19.7837	-3.12505	3.57652e-24	17.2686	44.5032	-1.36576	5.69901e-19	8.59212	10.6921			2.38434	7.50782	-1.6548	1.92866e-05
ENSONIT00000000942	RUN domain containing 3A [Source:HGNC Symbol;Acc:16984]	1.94681	7.02893	-1.85219	1.76621e-05	3.32574	4.67775			0.966061	4.70162	-2.28297	8.14349e-05	1.7584	5.53949	-1.65549	0.000379627
ENSONIT00000010058		10.9434	44.049	-2.00905	1.58676e-32	111.069	166.176			23.7994	80.749	-1.76252	6.1575e-50	25.9691	82.5763	-1.66893	2.02084e-47
ENSONIT00000009670	interferon regulatory factor 2 binding protein 1 [Source:HGNC Symbol;Acc:21728]	0	2.26409	-11.1447	5.31776e-05	8.49881	10.8163			12.9006	43.8465	-1.76502	1.6544e-27	18.5264	59.0428	-1.67218	2.97157e-34
ENSONIT00000010351	chromosome 1 open reading frame 63 [Source:HGNC Symbol;Acc:25234]	1686.08	5652.92	-1.74532	0	71.6239	189.323	-1.40234	2.81411e-82	98.1298	186.99			57.8353	184.495	-1.67356	1.3469e-104
ENSONIT00000020094	protein phosphatase 1, regulatory subunit 10 [Source:HGNC Symbol;Acc:9284]	5.71475	44.575	-2.96347	1.48048e-51	13.3375	13.9437			9.09858	37.4436	-2.04101	7.61011e-29	14.2122	45.3715	-1.67465	2.00564e-26
ENSONIT00000012956	PDLIM1 interacting kinase 1 like [Source:HGNC Symbol;Acc:18981]	0.29524	2.45836	-3.05774	0.00116805	5.08805	9.94934			2.12546	7.79562	-1.87489	5.5381e-06	3.22245	10.2992	-1.6763	5.34612e-07
ENSONIT00000004275	elongation factor Tu GTP binding domain containing 1 [Source:HGNC Symbol;Acc:25789]	0.858655	25.9875	-4.9196	3.2085e-44	4.80687	4.8289			8.69191	20.6307	-1.24705	1.35581e-08	6.8812	22.0237	-1.67833	1.33859e-13
ENSONIT00000017525	ATP-binding cassette, sub-family C (CFTR/MRP), member 5 [Source:HGNC Symbol;Acc:56]	1.15627	17.1249	-3.88854	3.08456e-25	18.8285	21.5448			1.19666	11.0357	-3.20509	9.3948e-15	1.83562	5.8765	-1.67869	0.000337415
ENSONIT00000016007	high mobility group box 1 [Source:HGNC Symbol;Acc:4983]	397.619	1886.8	-2.24648	0	820.499	1064.72			483.306	1018.37	-1.07526	4.12237e-291	420.914	1351.63	-1.68311	0
ENSONIT00000000818	zinc finger and BTB domain containing 24 [Source:HGNC Symbol;Acc:21143]	0.0873208	21.9474	-7.97351	3.91455e-43	3.71519	3.80757			6.24077	17.2924	-1.47034	3.42718e-09	5.09161	16.3625	-1.6842	2.52412e-10
ENSONIT00000023330	ribosomal protein S24 [Source:HGNC Symbol;Acc:10411]	1817.14	8253.09	-2.18327	0	3872.01	4986.64			687.779	2424	-1.81737	0	678.417	2193.26	-1.69283	0
ENSONIT00000010122	ribonuclease/angiogenin inhibitor 1 [Source:HGNC Symbol;Acc:10074]	0.578356	8.44874	-3.86871	8.65788e-13	12.3012	21.2697			0.90514	3.15756	-1.8026	0.00378698	1.39422	4.50859	-1.69321	0.00168994
ENSONIT00000000541	stabilin 1 [Source:HGNC Symbol;Acc:18628]	0.368444	6.72074	-4.1891	2.02785e-10	2.0566	3.88572			0.655253	5.62628	-3.10206	4.19907e-08	1.62392	5.26757	-1.69766	0.000424312
ENSONIT00000010288		2.36064	14.6094	-2.62965	2.01966e-15	61.1499	91.1536			2.5961	16.9967	-2.71083	1.29569e-18	5.28494	17.1484	-1.69812	4.20048e-11
ENSONIT00000004090	histone deacetylase 11 [Source:HGNC Symbol;Acc:19086]	0.223997	6.99431	-4.96463	7.03706e-12	2.99327	4.43144			2.80448	7.26111	-1.37245	0.000304536	2.67406	8.67863	-1.69843	2.86661e-06
ENSONIT00000024107		1.07781	86.9536	-6.33407	3.59961e-165	11.105	22.6515	-1.0284	1.29607e-06	1.61933	3.96392			1.84862	6.01577	-1.7023	0.000222717
ENSONIT00000010857	activating transcription factor 2 [Source:HGNC Symbol;Acc:784]	4.60172	9.81065	-1.09217	0.00118552	3.28207	4.86829			3.31909	9.15066	-1.46309	2.55549e-05	3.25614	10.6179	-1.70527	2.28348e-07
ENSONIT00000020113		0.292539	7.74368	-4.72632	2.85428e-13	12.5064	16.3605			0.5087	4.13802	-3.02405	5.42108e-06	0.934451	3.04849	-1.7059	0.00628613
ENSONIT00000007238	family with sequence similarity 65, member A [Source:HGNC Symbol;Acc:25836]	12.6265	144.365	-3.51519	2.90999e-193	21.908	32.2405			26.055	60.5639	-1.2169	3.24142e-22	20.6297	67.3403	-1.70675	7.7034e-40
ENSONIT00000024135		0.431124	8.87486	-4.36355	1.68604e-14	29.9378	43.5624			2.12536	9.24915	-2.12161	5.62853e-08	3.36113	10.9837	-1.70835	2.06933e-07
ENSONIT00000025601	zinc fingers and homeoboxes 3 [Source:HGNC Symbol;Acc:15935]	1.13229	3.79748	-1.7458	0.00488789	18.5222	30.5076			3.54413	19.5535	-2.46392	2.35412e-19	7.15863	23.4243	-1.71025	8.68126e-15
ENSONIT00000003827	tubulin polymerization promoting protein [Source:HGNC Symbol;Acc:24164]	0.173174	2.00273	-3.53167	0.00146849	9.45598	12.0725			1.35511	3.87851	-1.51709	0.00417113	2.2783	7.47704	-1.71451	2.94869e-05
ENSONIT00000014541	v-erb-b2 erythroblastic leukemia viral oncogene homolog 2, neuro/glioblastoma derived oncogene homolog (avian) [Source:HGNC Symbol;Acc:3430]	0.261893	3.4452	-3.71754	2.05906e-05	6.41858	11.1906			2.22866	12.1169	-2.44277	2.51884e-12	3.65286	11.9909	-1.71484	4.74591e-08
ENSONIT00000017140	ribonuclease/angiogenin inhibitor 1 [Source:HGNC Symbol;Acc:10074]	0.444542	7.19748	-4.0171	3.16312e-11	14.7925	25.1274			0.944191	3.14407	-1.73548	0.00378575	1.6091	5.28418	-1.71543	0.000424273
ENSONIT00000018941	pleckstrin homology domain containing, family O member 2 [Source:HGNC Symbol;Acc:30026]	1.03452	3.7328	-1.85129	0.00227812	12.051	16.4177			0.906671	8.09724	-3.15878	4.73997e-11	3.02451	9.93915	-1.71642	9.06779e-07
ENSONIT00000008499	ribonuclease/angiogenin inhibitor 1 [Source:HGNC Symbol;Acc:10074]	0.661057	17.6168	-4.73603	3.39694e-29	22.8722	38.6499			1.52936	8.26664	-2.43437	6.11449e-09	2.92699	9.63181	-1.71839	1.00182e-06
ENSONIT00000020906		1.48079	8.27715	-2.48276	1.14731e-08	1.1088	18.5005	-4.0605	1.8842e-27	0.386246	1.89097			0.931985	3.06974	-1.71974	0.00628665
ENSONIT00000018475		1.4905	34.9243	-4.55037	2.35725e-57	56.7662	95.6219			4.15822	25.8195	-2.63442	1.20576e-26	6.66268	21.9764	-1.72178	6.33627e-14
ENSONIT00000017130		1.48942	16.2648	-3.44893	2.74791e-22	27.9251	48.6728			2.52204	14.1606	-2.48922	1.70002e-14	3.6406	12.0084	-1.7218	4.74533e-08
ENSONIT00000025085	GRB10 interacting GYF protein 1 [Source:HGNC Symbol;Acc:9126]	1.38554	19.4311	-3.80985	7.86559e-28	5.1399	8.3179			4.74853	17.49	-1.88098	1.62011e-12	5.59754	18.4749	-1.7227	4.09374e-12
ENSONIT00000014276	G protein-coupled receptor 63 [Source:HGNC Symbol;Acc:13302]	1.61816	9.90727	-2.61413	1.13603e-10	3.17991	3.45877			1.19174	4.26367	-1.83902	0.000834753	1.25227	4.137	-1.72403	0.00290611
ENSONIT00000007353		22.7113	184.172	-3.01957	2.50505e-214	16.0658	13.7151			3.53609	21.2151	-2.58486	4.02469e-22	4.89731	16.196	-1.72558	1.83065e-10
ENSONIT00000002034	ribonuclease/angiogenin inhibitor 1 [Source:HGNC Symbol;Acc:10074]	1.17256	10.2381	-3.12622	6.11882e-13	32.6885	54.3006			1.88096	14.8584	-2.98174	5.82289e-18	3.71374	12.3885	-1.73806	1.3094e-08
ENSONIT00000000427		0.54333	5.74493	-3.40239	7.77032e-08	38.7704	70.6987			2.30802	14.0901	-2.60995	5.06457e-15	4.51957	15.1141	-1.74164	3.71795e-10
ENSONIT00000005027		1.07379	15.1661	-3.82006	1.34028e-22	25.6136	41.2631			2.35987	10.2876	-2.12413	3.13601e-09	2.76082	9.23724	-1.74236	1.69408e-06
ENSONIT00000014987		0.926884	20.438	-4.46272	1.77534e-33	17.3688	23.784			2.51437	7.21103	-1.52001	0.000127527	1.73127	5.79532	-1.74306	0.000161661
ENSONIT00000008236	K(lysine) acetyltransferase 7 [Source:HGNC Symbol;Acc:17016]	0.685835	8.23372	-3.58561	1.78677e-11	6.53124	12.3595			3.57783	12.7041	-1.82813	5.35998e-09	4.63081	15.5017	-1.74309	3.39392e-10
ENSONIT00000005621		0.724055	7.85828	-3.44004	5.86734e-11	15.0907	25.3655			1.22033	3.54528	-1.53863	0.00715865	1.49264	5.00066	-1.74425	0.000468721
ENSONIT00000008058		1.77159	21.0304	-3.56936	3.9451e-29	41.633	63.8833			3.22108	18.1804	-2.49677	2.52319e-18	4.30345	14.4221	-1.74471	1.47982e-09
ENSONIT00000008376	protein tyrosine phosphatase, non-receptor type 23 [Source:HGNC Symbol;Acc:14406]	15.2516	96.532	-2.66204	2.04413e-98	27.0019	38.0771			40.8996	109.494	-1.42069	2.77075e-49	33.8451	113.635	-1.74738	5.13955e-69
ENSONIT00000025126	KIAA0556 [Source:HGNC Symbol;Acc:29068]	0.195519	5.18556	-4.72912	1.46535e-09	2.80492	4.989			4.65108	13.859	-1.57519	3.18491e-08	5.71616	19.2615	-1.7526	1.02767e-12
ENSONIT00000007893		7.05001	18.397	-1.38377	9.72364e-09	55.226	86.9005			9.9018	39.6338	-2.00097	1.64806e-29	13.3885	45.1758	-1.75456	3.36281e-28
ENSONIT00000003589		2.41608	48.3224	-4.32195	6.8959e-76	13.8181	16.4492			1.33455	9.38163	-2.81349	3.92367e-11	2.77004	9.34672	-1.75456	1.1008e-06
ENSONIT00000000407		2.31176	20.3187	-3.13574	6.31006e-25	61.2058	103.79			3.92808	28.3403	-2.85096	7.61715e-32	7.14483	24.1366	-1.75625	1.0182e-15
ENSONIT00000009506	thrombospondin 4 [Source:HGNC Symbol;Acc:11788]	4.79249	21.414	-2.1597	1.04956e-17	3.56346	10.777	-1.59661	2.12713e-06	11.2165	3.85175			1.48604	5.04537	-1.76349	0.000302481
ENSONIT00000016503	capicua homolog (Drosophila) [Source:HGNC Symbol;Acc:14214]	1.43877	5.49902	-1.93434	0.000127676	5.21889	9.7902			9.88554	40.3724	-2.02998	1.57409e-30	15.3976	52.3075	-1.76431	1.17191e-32
ENSONIT00000008418		0.44678	4.77941	-3.4192	5.22679e-07	36.3623	55.9494			1.22364	11.0596	-3.17606	9.39796e-15	3.89138	13.2541	-1.76809	4.61528e-09
ENSONIT00000009801		0.979292	15.7078	-4.00359	1.11633e-23	30.3809	42.1399			3.39841	10.8911	-1.68022	2.01192e-07	3.62029	12.3329	-1.76833	1.30956e-08
ENSONIT00000009487		2.07762	14.5463	-2.80765	1.45965e-16	47.3371	89.2028			3.51516	16.8784	-2.26352	2.40236e-15	4.96597	16.9229	-1.76883	2.13347e-11
ENSONIT00000012593	phospholipase A2, group IVA (cytosolic, calcium-dependent) [Source:HGNC Symbol;Acc:9035]	0.939226	7.79507	-3.05302	5.18341e-10	14.002	18.9901			0.259396	7.4894	-4.85162	5.20759e-13	1.97866	6.74557	-1.76941	5.58636e-05
ENSONIT00000007843	tight junction protein 1 [Source:HGNC Symbol;Acc:11827]	6.18356	14.7926	-1.25836	2.46245e-06	46.3994	77.9242			10.77	87.7029	-3.0256	7.70912e-103	21.1094	71.9933	-1.76998	8.52415e-45
ENSONIT00000010709	ring finger protein 216 [Source:HGNC Symbol;Acc:21698]	24.1632	60.9744	-1.33539	3.21998e-25	19.0241	35.3084			46.0527	132.184	-1.52119	1.12435e-65	48.7594	166.328	-1.77028	6.28262e-102
ENSONIT00000019262		0	2.91135	-11.5075	3.74879e-06	4.85585	6.66566			49.431	149.063	-1.59243	4.82715e-79	47.1403	160.805	-1.77028	7.33996e-99
ENSONIT00000011874	ADP-ribosylation factor-like 6 interacting protein 1 [Source:HGNC Symbol;Acc:697]	31.5177	329.215	-3.3848	0	119.49	126.816			219.437	594.671	-1.43828	2.76882e-268	170.753	582.491	-1.77033	0
ENSONIT00000005020		0.480265	9.89654	-4.36502	1.92964e-16	25.3894	40.7787			2.49403	9.67551	-1.95586	8.44634e-08	2.78691	9.52537	-1.77311	7.12983e-07
ENSONIT00000014870	rhotekin [Source:HGNC Symbol;Acc:10466]	17.0125	756.553	-5.47477	0	4.26973	8.43997			0.870096	11.2721	-3.69543	1.65388e-16	2.54647	8.71157	-1.77444	1.30659e-06
ENSONIT00000019348	ribonuclease/angiogenin inhibitor 1 [Source:HGNC Symbol;Acc:10074]	0.866553	7.89196	-3.18702	2.9206e-10	22.9972	44.8412			1.90712	7.66099	-2.00613	1.00095e-06	2.639	9.02845	-1.77449	1.20239e-06
ENSONIT00000014658		6.72613	44.6859	-2.73197	1.55095e-47	50.0512	85.8989			10.7505	48.5834	-2.17606	1.02497e-39	12.6912	43.7027	-1.78389	5.07826e-28
ENSONIT00000020529	Norrie disease (pseudoglioma) [Source:HGNC Symbol;Acc:7678]	1.56334	7.88937	-2.33527	1.60258e-07	0.851354	1.07111			0.222425	6.3661	-4.83902	4.64164e-11	2.14678	7.3961	-1.78459	1.3861e-05
ENSONIT00000020524	soc-2 suppressor of clear homolog (C. elegans) [Source:HGNC Symbol;Acc:15454]	2.05716	5.25901	-1.35413	0.00464974	18.6259	25.9371			16.8318	102.527	-2.60674	8.45642e-103	30.1593	104.001	-1.78592	4.18934e-65
ENSONIT00000022699	nucleoporin 107kDa [Source:HGNC Symbol;Acc:29914]	7.61491	55.6091	-2.86842	4.07806e-62	24.5727	14.6334			65.4226	164.182	-1.32744	2.68272e-66	55.8332	192.824	-1.78809	6.98821e-120
ENSONIT00000005021		0.333458	6.17022	-4.20974	3.18028e-10	33.2817	53.6733			1.77436	10.377	-2.54803	4.04342e-11	3.44462	11.8994	-1.78847	2.20195e-08
ENSONIT00000012722	lysosomal trafficking regulator [Source:HGNC Symbol;Acc:1968]	1.98308	45.3904	-4.51657	4.37641e-73	2.44595	2.86043			2.10022	13.6541	-2.70072	2.00824e-15	3.56068	12.4219	-1.80267	5.91576e-09
ENSONIT00000025907	RAB9B, member RAS oncogene family [Source:HGNC Symbol;Acc:14090]	1.21819	9.86171	-3.0171	1.92801e-12	3.74222	4.20795			39.4009	109.612	-1.4761	2.08551e-52	26.5627	92.8286	-1.80517	3.87095e-59
ENSONIT00000010445		4.68918	27.6856	-2.56173	9.65243e-28	19.0486	25.1102			2.70372	16.0005	-2.5651	1.93395e-16	3.30704	11.6439	-1.81596	2.39463e-08
ENSONIT00000017576		1.4131	8.98825	-2.66918	8.15499e-10	4.77507	8.30441			0.368589	3.88667	-3.39845	9.69959e-06	1.09021	3.83854	-1.81596	0.00148401
ENSONIT00000026319		1.24001	5.46303	-2.13935	8.44959e-05	0.653012	0.826463			0.369645	4.87226	-3.72038	2.87384e-07	1.38105	4.86258	-1.81596	0.000328115
ENSONIT00000021421		1.00466	16.4929	-4.03707	4.89657e-25	50.0199	70.3611			3.71986	17.0417	-2.19575	1.13663e-14	5.19382	18.3011	-1.81706	1.31362e-12
ENSONIT00000011225	zinc finger and BTB domain containing 5 [Source:HGNC Symbol;Acc:23836]	4.5432	395.331	-6.44321	0	3.35229	5.54684			11.5251	34.7224	-1.59109	3.04778e-19	8.63791	30.4814	-1.81917	1.9899e-20
ENSONIT00000016702	CAP-GLY domain containing linker protein 1 [Source:HGNC Symbol;Acc:10461]	2.22786	95.6602	-5.42419	7.47513e-171	7.41639	12.785			14.5724	79.1879	-2.44204	9.46108e-74	25.3783	89.7391	-1.82214	6.21394e-58
ENSONIT00000014712		0.883188	4.42603	-2.32522	0.000136162	21.4844	29.7548			2.24609	9.62993	-2.10011	1.33434e-08	4.37518	15.4889	-1.82382	7.05706e-11
ENSONIT00000004642	signal-induced proliferation-associated 1 like 3 [Source:HGNC Symbol;Acc:23801]	1.81525	33.7234	-4.21551	8.86073e-53	8.36452	12.9792			6.93837	32.4255	-2.22446	1.97102e-27	9.92232	35.2219	-1.82772	1.37517e-23
ENSONIT00000017150	ribonuclease/angiogenin inhibitor 1 [Source:HGNC Symbol;Acc:10074]	0.501947	6.64342	-3.72632	2.02959e-10	20.9449	32.1702			1.00377	5.06214	-2.33432	1.83121e-05	1.8887	6.71378	-1.82973	2.55667e-05
ENSONIT00000008046		3.88954	47.1915	-3.60086	8.82521e-65	22.482	21.7465			15.485	58.8792	-1.92689	2.37896e-41	19.7503	70.2417	-1.83046	1.21348e-45
ENSONIT00000019744	chloride channel, voltage-sensitive 7 [Source:HGNC Symbol;Acc:2025]	1.07921	18.4835	-4.0982	7.27033e-29	4.62954	6.1278			3.94096	18.0522	-2.19555	1.00245e-15	6.53567	23.2614	-1.83153	5.80526e-16
ENSONIT00000017366	synuclein, alpha interacting protein [Source:HGNC Symbol;Acc:11139]	0.755024	17.823	-4.56107	1.77911e-29	1.68838	3.37114			2.15474	6.38704	-1.56764	0.00024847	2.81332	10.0198	-1.83251	1.21898e-07
ENSONIT00000001957	pleckstrin homology domain containing, family O member 1 [Source:HGNC Symbol;Acc:24310]	0.420566	19.6983	-5.54959	1.62092e-35	10.3679	18.1687			12.7525	29.9928	-1.23383	5.84091e-12	11.7833	42.0291	-1.83465	7.905e-28
ENSONIT00000020652		0.401822	8.03267	-4.32125	7.47465e-13	20.1291	31.3188			1.39248	6.08984	-2.12875	1.15301e-05	1.83206	6.54904	-1.83782	3.97992e-05
ENSONIT00000012130	transforming growth factor, beta receptor 1 [Source:HGNC Symbol;Acc:11772]	0.376206	13.3423	-5.14834	3.42871e-23	14.7157	21.9398			5.95313	15.2747	-1.35942	1.90967e-07	5.3975	19.3628	-1.84292	1.33531e-13
ENSONIT00000017604		0.379283	4.09392	-3.43214	9.63524e-06	24.4096	47.4714			1.78076	12.6675	-2.83056	6.51454e-15	2.58735	9.29063	-1.8443	4.99368e-07
ENSONIT00000015409	aldehyde oxidase 1 [Source:HGNC Symbol;Acc:553]	0.169547	4.38503	-4.69283	7.03282e-08	7.54272	8.59615			1.20612	7.84893	-2.70213	2.58165e-09	1.90013	6.83124	-1.84605	1.63461e-05
ENSONIT00000015746		1.13471	16.8478	-3.89217	5.73116e-25	21.1169	33.8525			1.20299	6.29945	-2.3886	9.103e-07	1.67654	6.02856	-1.84633	0.000104789
ENSONIT00000012872		0.19042	4.74692	-4.63973	1.02217e-08	22.9402	40.5249			1.49006	9.07822	-2.60704	4.27726e-10	2.69076	9.67967	-1.84694	2.04024e-07
ENSONIT00000012984	cat eye syndrome chromosome region, candidate 2 [Source:HGNC Symbol;Acc:1840]	0.453629	11.0918	-4.61184	1.12136e-18	3.82224	3.47113			18.4584	52.632	-1.51166	1.68485e-26	20.9511	75.7131	-1.85351	6.27929e-50
ENSONIT00000004866	bifunctional apoptosis regulator [Source:HGNC Symbol;Acc:17613]	0.894044	22.7468	-4.66918	5.57632e-38	6.65329	7.89311			19.169	54.6959	-1.51265	1.84674e-27	18.9719	68.6904	-1.85624	1.15454e-45
ENSONIT00000020730	CCR4-NOT transcription complex, subunit 8 [Source:HGNC Symbol;Acc:9207]	4.10713	10.9996	-1.42125	1.03004e-05	37.3195	35.8023			90.5525	184.141	-1.02399	1.52453e-49	64.4966	233.557	-1.85648	2.64077e-152
ENSONIT00000006507	cholinergic receptor, nicotinic, beta 3 (neuronal) [Source:HGNC Symbol;Acc:1963]	0.29621	16.3451	-5.78609	3.57733e-30	0.838445	2.73355			0.13245	7.28253	-5.78092	7.72129e-14	1.73198	6.29179	-1.86104	4.32155e-05
ENSONIT00000005502	myosin IC [Source:HGNC Symbol;Acc:7597]	3.27671	16.7558	-2.35434	9.13551e-16	20.156	34.503			1.29748	27.5958	-4.41067	2.10452e-44	6.21335	22.5992	-1.86283	1.03805e-15
ENSONIT00000002097	jagged 2 [Source:HGNC Symbol;Acc:6189]	5.82428	62.701	-3.42834	1.60994e-82	3.35283	6.61712			1.2911	10.1523	-2.97514	1.35587e-12	1.28633	4.68947	-1.86617	0.000513437
ENSONIT00000021667		0.380216	6.15599	-4.0171	2.35999e-09	6.86787	9.74278			4.9984	25.2777	-2.33833	3.45104e-23	7.00303	25.6574	-1.87332	5.5379e-18
ENSONIT00000008115	aryl hydrocarbon receptor nuclear translocator [Source:HGNC Symbol;Acc:700]	35.4779	342.055	-3.26924	0	23.6609	35.6754			15.8992	56.7117	-1.83469	2.62113e-37	17.0947	62.8232	-1.87775	1.33767e-42
ENSONIT00000006314		10.7635	36.8289	-1.7747	2.83897e-23	6.69493	8.38011			0.556862	4.26416	-2.93687	1.2733e-05	1.93604	7.12187	-1.87915	6.64031e-06
ENSONIT00000005030		0.292723	3.0242	-3.36894	0.000119494	18.1465	29.6146			1.13003	8.23526	-2.86546	4.92885e-10	1.99687	7.35446	-1.88088	9.72632e-06
ENSONIT00000020273		9.80643	42.7341	-2.12359	5.92318e-34	87.8205	145.212			24.2443	69.022	-1.50941	1.21806e-34	20.0135	73.7172	-1.88103	6.07321e-50
ENSONIT00000023729	FGFR1 oncogene partner [Source:HGNC Symbol;Acc:17012]	1.67413	24.063	-3.84533	1.37903e-35	6.39181	6.17984			8.92065	34.2997	-1.94298	8.91934e-25	10.255	37.8168	-1.8827	3.58965e-26
ENSONIT00000026552		0.380618	5.53366	-3.86182	2.65167e-08	21.7228	30.3247			2.04232	7.30674	-1.83902	9.34345e-06	3.70922	13.7129	-1.88634	2.39625e-10
ENSONIT00000022400	heparin-binding EGF-like growth factor [Source:HGNC Symbol;Acc:3059]	5.86328	30.1147	-2.36069	1.51593e-27	12.7141	21.4447			8.09663	38.6228	-2.25406	4.07486e-33	7.77262	28.7475	-1.88696	2.90646e-20
ENSONIT00000014716	dynein, axonemal, light chain 1 [Source:HGNC Symbol;Acc:23247]	1.24552	4.97601	-1.99824	0.00033494	1.6696	1.64576			1.41765	7.47437	-2.39845	1.36189e-07	2.64828	9.84242	-1.89396	8.2419e-08
ENSONIT00000010433	ATP-binding cassette, sub-family C (CFTR/MRP), member 5 [Source:HGNC Symbol;Acc:56]	1.26817	17.1249	-3.75528	2.13914e-24	20.0831	23.9342			1.16748	11.3874	-3.28598	2.899e-15	1.95375	7.27364	-1.89643	4.20713e-06
ENSONIT00000002995	transmembrane protein 201 [Source:HGNC Symbol;Acc:33719]	0.526814	11.1816	-4.40768	5.89645e-18	4.69796	6.22247			12.9976	30.319	-1.22197	8.31464e-12	9.54309	35.6563	-1.90163	2.87237e-25
ENSONIT00000024298	dual-specificity tyrosine-(Y)-phosphorylation regulated kinase 3 [Source:HGNC Symbol;Acc:3094]	3.23592	32.3019	-3.31937	6.82561e-42	13.0902	27.3583	-1.06349	2.9952e-08	15.2462	25.3758			10.9376	40.9261	-1.90372	1.2087e-28
ENSONIT00000010825	OTU domain containing 7B [Source:HGNC Symbol;Acc:16683]	3.40106	149.982	-5.46266	1.3142e-268	2.81474	3.02336			2.1361	16.6165	-2.95957	1.15428e-19	4.64455	17.4024	-1.90567	1.09821e-12
ENSONIT00000012864		1.06225	14.2503	-3.7458	5.51691e-21	16.1528	26.8764			1.16372	4.25731	-1.8712	0.000835192	1.60455	6.01399	-1.90615	4.6361e-05
ENSONIT00000020188		6.65173	18.3065	-1.46055	2.91068e-09	12.8228	18.6519			2.17426	8.9326	-2.03855	1.44403e-07	1.61031	6.04297	-1.90792	4.63564e-05
ENSONIT00000000489	Fas (TNF receptor superfamily, member 6) [Source:HGNC Symbol;Acc:11920]	4.13335	9.28715	-1.16792	0.000482921	18.2571	28.8308			0.64688	7.23879	-3.48418	5.88288e-11	1.98526	7.46271	-1.91037	6.23213e-06
ENSONIT00000023055		1.2791	27.8946	-4.44678	1.19899e-44	36.4679	50.9435			2.31957	13.4981	-2.54082	4.27202e-14	3.25479	12.2494	-1.91208	1.7343e-09
ENSONIT00000009248		1.31703	13.7978	-3.38907	1.28979e-18	31.165	48.295			1.93994	9.13222	-2.23495	7.77474e-09	3.13321	11.8293	-1.91665	2.87495e-09
ENSONIT00000023639		0.0924113	2.52218	-4.77046	0.000243998	7.46044	10.238			0.665279	4.13939	-2.63739	7.46488e-05	0.783498	2.95946	-1.91733	0.0042887
ENSONIT00000018348		0.132526	6.43707	-5.60206	7.94096e-12	2.16787	1.31983			2.07406	6.40489	-1.62672	0.000123963	1.90496	7.19984	-1.91821	6.6396e-06
ENSONIT00000019038	insulin-like growth factor 1 receptor [Source:HGNC Symbol;Acc:5465]	17.4418	126.032	-2.85317	1.87615e-138	2.60317	5.4413			0.431839	4.51939	-3.38756	9.38601e-07	1.08976	4.11935	-1.9184	0.000586046
ENSONIT00000018472		1.74357	28.3269	-4.02206	1.38811e-42	48.0892	67.2179			3.64926	15.204	-2.05877	2.26453e-12	4.0227	15.2208	-1.91981	3.28787e-11
ENSONIT00000001434	centrosomal protein 128kDa [Source:HGNC Symbol;Acc:20359]	0.0820208	3.46223	-5.39957	3.184e-06	4.21409	3.63166			8.3116	34.4193	-2.05002	1.48825e-26	9.80159	37.1374	-1.92178	1.68219e-26
ENSONIT00000007734		14.29	60.8859	-2.0911	4.51096e-47	101.058	157.822			29.4266	97.8761	-1.73383	7.04748e-59	22.5015	85.4197	-1.92455	2.17423e-59
ENSONIT00000007113	nudix (nucleoside diphosphate linked moiety X)-type motif 14 [Source:HGNC Symbol;Acc:20141]	0.251314	3.48768	-3.79471	2.05631e-05	8.95546	5.36645			15.2081	49.5709	-1.70466	9.02703e-30	13.9192	53.1283	-1.93241	2.11303e-37
ENSONIT00000022933		9.80643	49.3086	-2.33004	1.11108e-43	88.1479	136.414			25.134	68.6869	-1.4504	1.77003e-32	19.5288	74.6112	-1.93379	2.99594e-52
ENSONIT00000015285	myeloid/lymphoid or mixed-lineage leukemia 2 [Source:HGNC Symbol;Acc:7133]	1.05053	41.1185	-5.2906	7.06614e-73	4.08175	6.70946			9.44162	49.6414	-2.39444	1.25594e-45	11.2615	43.0454	-1.93447	1.14193e-30
ENSONIT00000011199		0.855207	16.335	-4.25555	1.09208e-25	0.953401	1.91578			0.820321	4.55266	-2.47245	4.79123e-05	0.94096	3.59703	-1.9346	0.000978708
ENSONIT00000021706	FYVE, RhoGEF and PH domain containing 3 [Source:HGNC Symbol;Acc:16027]	0.690465	4.3611	-2.65905	4.5235e-05	9.7039	15.3539			0.997471	11.2694	-3.49799	9.86733e-16	2.61387	10.0385	-1.94129	5.22237e-08
ENSONIT00000011331	SWI/SNF related, matrix associated, actin dependent regulator of chromatin, subfamily e, member 1 [Source:HGNC Symbol;Acc:11109]	4.17987	10.5672	-1.33807	3.78817e-05	7.79378	9.52382			13.5396	48.3543	-1.83646	5.10028e-32	12.007	46.1672	-1.94299	3.72511e-33
ENSONIT00000018916		3.8778	43.821	-3.49831	1.03886e-58	19.2981	24.1556			2.60093	13.5825	-2.38464	4.25995e-13	2.53734	9.75747	-1.94319	5.46132e-08
ENSONIT00000005821		0.249791	9.58114	-5.26141	6.104e-17	17.9271	23.801			1.20536	6.33057	-2.39287	9.10401e-07	1.95756	7.57097	-1.95142	1.6615e-06
ENSONIT00000007501		1.04608	3.87127	-1.88782	0.00144251	42.4663	92.2971	-1.11997	1.811e-28	4.42027	2.46616			2.24275	8.67424	-1.95147	2.37786e-07
ENSONIT00000022756		1.9339	7.63551	-1.98121	2.8979e-06	2.53715	5.12577			0.212055	3.04917	-3.84591	1.18414e-05	0.906306	3.50803	-1.95259	0.00158233
ENSONIT00000019504	lipoma HMGIC fusion partner-like 2 [Source:HGNC Symbol;Acc:6588]	0.27477	3.8132	-3.79471	6.25347e-06	16.4173	17.2075			1.57674	4.75038	-1.59109	0.00142091	1.33885	5.1854	-1.95346	8.21384e-05
ENSONIT00000008433		1.16301	70.0344	-5.91213	1.69265e-129	30.1518	44.7481			2.01173	11.1117	-2.46556	3.05853e-11	2.68433	10.3965	-1.95346	2.07442e-08
ENSONIT00000005024		0.607484	9.83563	-4.0171	3.23018e-15	24.2888	32.2748			1.24326	6.94049	-2.48091	2.1109e-07	1.82157	7.05496	-1.95346	4.38871e-06
ENSONIT00000002318	G2/M-phase specific E3 ubiquitin protein ligase [Source:HGNC Symbol;Acc:20338]	0.389876	2.83413	-2.86182	0.00138787	5.97984	3.47802			8.80381	39.6546	-2.17129	7.72279e-33	10.5842	41.2475	-1.9624	8.46393e-30
ENSONIT00000016321	early growth response 1 [Source:HGNC Symbol;Acc:3238]	6.92259	20.4543	-1.56302	2.40393e-11	32.8945	42.0267			2.06661	9.33934	-2.17606	1.31966e-08	2.41773	9.428	-1.9633	1.3729e-07
ENSONIT00000022431		0.257597	2.62157	-3.34725	0.00067035	15.502	26.708			0.806289	9.23085	-3.51709	7.65191e-13	1.93297	7.5424	-1.96421	1.66094e-06
ENSONIT00000022630		0.63177	13.0122	-4.36432	2.78131e-21	29.6798	38.3663			3.62536	11.2061	-1.62809	3.72748e-07	3.32758	12.9893	-1.96478	4.16162e-10
ENSONIT00000018236	sema domain, transmembrane domain (TM), and cytoplasmic domain, (semaphorin) 6A [Source:HGNC Symbol;Acc:10738]	1.61313	15.5308	-3.26719	2.9453e-20	3.76304	10.1059	-1.42522	4.91915e-05	2.68237	4.65868			1.56221	6.10006	-1.96523	2.93649e-05
ENSONIT00000011394	target of EGR1, member 1 (nuclear) [Source:HGNC Symbol;Acc:15954]	1.74642	5.74493	-1.71789	0.000396216	15.7728	15.1258			40.0867	99.8202	-1.31621	2.35356e-40	26.1719	102.292	-1.9666	1.20855e-72
ENSONIT00000017988	ribosomal protein L7 [Source:HGNC Symbol;Acc:10363]	363.567	911.253	-1.32563	0	5371.58	6814			771.678	3020.66	-1.9688	0	709.673	2774.74	-1.96713	0
ENSONIT00000009806	calpain 5 [Source:HGNC Symbol;Acc:1482]	1.32432	4.85615	-1.87456	0.000520904	17.1759	17.4404			35.8407	95.8723	-1.41952	2.21097e-43	27.8105	108.799	-1.96796	3.08893e-77
ENSONIT00000017270		17.9074	46.0213	-1.36175	6.71112e-20	135.103	205.195			31.8067	96.8318	-1.60615	2.51107e-52	26.6616	104.683	-1.9732	1.05885e-74
ENSONIT00000011569	cell division cycle 27 homolog (S. cerevisiae) [Source:HGNC Symbol;Acc:1728]	17.1521	42.7643	-1.31802	1.5054e-17	36.705	40.4098			117.598	396.22	-1.75244	2.91304e-238	116.281	456.946	-1.97441	0
ENSONIT00000015399		1.17942	4.26554	-1.85465	0.00136242	25.9481	35.0011			0.704769	8.84714	-3.64999	4.4906e-13	2.8003	11.0247	-1.97708	4.95595e-09
ENSONIT00000004004	matrix metallopeptidase 15 (membrane-inserted) [Source:HGNC Symbol;Acc:7161]	0.879598	8.42856	-3.26037	2.86228e-11	15.6335	25.4343			1.81907	17.0338	-3.22713	2.07295e-22	2.89302	11.4077	-1.97936	4.77409e-09
ENSONIT00000011473	ribonuclease/angiogenin inhibitor 1 [Source:HGNC Symbol;Acc:10074]	0.122811	5.28348	-5.42697	1.46258e-09	11.5784	16.9645			0.80725	4.34298	-2.4276	7.95547e-05	1.0173	4.01729	-1.98147	0.0005861
ENSONIT00000020277	tripartite motif containing 35 [Source:HGNC Symbol;Acc:16285]	1.57827	13.0375	-3.04625	1.01559e-15	12.5088	21.5319			0.917441	4.25238	-2.21258	0.000131597	1.6699	6.60166	-1.98307	7.25898e-06
ENSONIT00000001651	tweety homolog 3 (Drosophila) [Source:HGNC Symbol;Acc:22222]	0.942067	6.53691	-2.79471	4.78533e-08	7.77757	13.3335			2.58013	11.3824	-2.14129	7.39431e-10	3.21324	12.7053	-1.98333	4.3308e-10
ENSONIT00000018471	ribonuclease/angiogenin inhibitor 1 [Source:HGNC Symbol;Acc:10074]	0.47226	11.2211	-4.57049	5.87075e-19	28.6063	41.3702			1.4782	9.41304	-2.67082	8.43793e-11	2.32207	9.18248	-1.98347	1.43385e-07
ENSONIT00000016585	RAB34, member RAS oncogene family [Source:HGNC Symbol;Acc:16519]	0.0771825	25.8855	-8.38965	3.89858e-51	6.08163	7.81128			9.30101	34.5725	-1.89416	4.77701e-24	11.6585	46.1248	-1.98416	9.94459e-34
ENSONIT00000004647	neuroligin 4, Y-linked [Source:HGNC Symbol;Acc:15529]	0.0477583	5.08132	-6.73331	1.60436e-10	0.473143	0.88698			0.2616	2.08295	-2.99319	0.00383756	0.686491	2.71751	-1.98497	0.0068366
ENSONIT00000007506		3.20565	11.6514	-1.86182	1.94366e-08	37.5615	85.5446	-1.18742	7.09225e-29	4.30021	2.37519			2.09753	8.32807	-1.98929	3.92502e-07
ENSONIT00000020216	acyl-CoA dehydrogenase, short/branched chain [Source:HGNC Symbol;Acc:91]	2.18423	20.4278	-3.22534	7.36978e-26	27.7	31.3895			12.5588	41.531	-1.72549	1.5805e-25	9.50924	37.826	-1.99198	2.83441e-28
ENSONIT00000001438	pantothenate kinase 1 [Source:HGNC Symbol;Acc:8598]	0.133816	2.88879	-4.43214	3.8687e-05	0.986584	0.816418			1.32636	10.4107	-2.97252	7.68912e-13	2.39081	9.51473	-1.99267	5.6489e-08
ENSONIT00000022088		0.602174	2.94037	-2.28775	0.00250314	7.73852	10.4093			1.46598	4.73215	-1.69063	0.00105352	0.912853	3.63498	-1.99349	0.000978796
ENSONIT00000020547	dual specificity phosphatase 5 [Source:HGNC Symbol;Acc:3071]	0.710611	3.66654	-2.36729	0.000585096	25.1628	47.5233			1.53986	18.8148	-3.61099	2.82464e-26	2.37051	9.4405	-1.99366	5.64751e-08
ENSONIT00000012209	family with sequence similarity 110, member B [Source:HGNC Symbol;Acc:28587]	3.13484	26.6258	-3.08636	5.73504e-32	2.01284	5.00737			0.482567	2.1808	-2.17606	0.00696644	0.626022	2.49807	-1.99653	0.00725551
ENSONIT00000015697		1.62514	11.3811	-2.808	4.93923e-13	41.7486	70.8877			2.86131	19.4227	-2.763	2.78849e-21	4.53127	18.1228	-1.99982	4.56994e-14
ENSONIT00000019123		0	2.89757	-11.5006	3.74648e-06	15.6437	16.6237			5.48963	20.6738	-1.91302	5.45232e-15	5.4022	21.6357	-2.00179	1.41424e-16
ENSONIT00000007591		1.46647	11.6038	-2.98418	3.94854e-14	8.32223	10.2211			26.5743	85.7033	-1.68932	6.06681e-50	16.2843	65.4575	-2.00707	4.2198e-48
ENSONIT00000022467	dual specificity phosphatase 1 [Source:HGNC Symbol;Acc:3064]	2.45981	12.7697	-2.3761	3.58362e-12	35.1876	45.2281			3.59301	54.5114	-3.92329	3.43494e-80	5.16719	20.7879	-2.00829	2.37179e-16
ENSONIT00000022353	tetraspanin 17 [Source:HGNC Symbol;Acc:13594]	1.97712	5.80422	-1.5537	0.00103793	11.7034	15.6376			12.496	67.0487	-2.42374	5.35546e-62	11.7088	47.1835	-2.01069	2.35495e-35
ENSONIT00000012696	prominin 1 [Source:HGNC Symbol;Acc:9454]	2.12619	12.6458	-2.57231	6.09986e-13	1.22736	2.25144			2.19398	5.23291	-1.25406	0.00514654	1.50279	6.07956	-2.01632	1.19653e-05
ENSONIT00000003563	naked cuticle homolog 1 (Drosophila) [Source:HGNC Symbol;Acc:17045]	1.00973	5.73253	-2.5052	4.18811e-06	1.41698	2.56958			0.933787	3.24611	-1.79755	0.00378728	0.648553	2.62472	-2.01687	0.00445747
ENSONIT00000025837	ectodermal-neural cortex 1 (with BTB-like domain) [Source:HGNC Symbol;Acc:3345]	3.48103	17.0692	-2.29381	2.91589e-15	13.2172	22.8807			0.653748	4.84193	-2.88878	1.34169e-06	1.39087	5.63371	-2.0181	4.916e-05
ENSONIT00000024013	pleckstrin homology domain containing, family A (phosphoinositide binding specific) member 1 [Source:HGNC Symbol;Acc:14335]	0.0600808	5.28067	-6.45767	8.17028e-11	6.92119	8.76497			1.41042	8.21527	-2.54219	1.03135e-08	2.13709	8.65837	-2.01845	3.79233e-07
ENSONIT00000023210	cell division cycle and apoptosis regulator 1 [Source:HGNC Symbol;Acc:24236]	25.3684	60.5052	-1.25402	6.99398e-23	18.8551	23.7392			10.5958	51.3796	-2.2777	1.77816e-44	14.2715	57.9641	-2.02203	2.80034e-43
ENSONIT00000011482		0.430324	18.2476	-5.40614	1.24003e-32	26.0421	36.1896			1.64625	9.80686	-2.57461	1.00672e-10	2.1434	8.72254	-2.02484	2.37842e-07
ENSONIT00000009246		1.09162	14.4719	-3.72871	2.97736e-21	26.1566	39.5015			2.0001	11.6123	-2.53751	3.77341e-12	2.29629	9.40973	-2.03485	5.6482e-08
ENSONIT00000019139	cAMP responsive element binding protein 3 [Source:HGNC Symbol;Acc:2347]	2.70032	7.12235	-1.39922	0.000730518	26.392	25.6047			2.89152	17.6464	-2.60947	1.87787e-18	4.10889	16.8512	-2.03603	1.25559e-13
ENSONIT00000020096	myocyte enhancer factor 2C [Source:HGNC Symbol;Acc:6996]	5.28723	27.3472	-2.37081	2.96446e-25	7.78854	11.6091			1.10763	11.7778	-3.41052	4.95304e-16	2.33285	9.57085	-2.03655	3.52759e-08
ENSONIT00000008594	TBC1 domain family, member 20 [Source:HGNC Symbol;Acc:16133]	3.46044	26.9982	-2.96383	3.53546e-31	9.61487	14.5135			14.3879	74.2754	-2.36803	8.00831e-67	16.635	68.288	-2.03741	2.16519e-51
ENSONIT00000018473		0.200725	40.3914	-7.65269	1.3553e-80	10.3283	17.4329			0.418852	3.47024	-3.05053	5.37999e-05	0.978057	4.01761	-2.03835	0.000586261
ENSONIT00000004320		6.98159	21.7165	-1.63717	1.2569e-12	88.924	104.327			73.0182	237.128	-1.69934	4.6742e-137	60.4595	249.33	-2.04402	6.06104e-185
ENSONIT00000004015	growth hormone regulated TBC protein 1 [Source:HGNC Symbol;Acc:20310]	0.783334	3.34491	-2.09427	0.00153219	11.5505	7.81747			43.0021	137.227	-1.67408	3.27474e-78	33.8823	139.731	-2.04405	2.30308e-104
ENSONIT00000023465	phosphodiesterase 4B, cAMP-specific [Source:HGNC Symbol;Acc:8781]	1.03447	3.8409	-1.89255	0.00227713	13.6354	20.0478			1.66157	15.788	-3.24821	8.15105e-21	2.63968	10.8976	-2.04558	3.16397e-09
ENSONIT00000003128	family with sequence similarity 83, member H [Source:HGNC Symbol;Acc:24797]	1.82729	18.0015	-3.30035	3.46794e-23	13.7059	20.6663			0.953248	9.5332	-3.32204	1.19556e-12	1.8302	7.6051	-2.05496	1.66057e-06
ENSONIT00000014480		2.19073	9.70476	-2.14728	1.5402e-08	6.65567	14.6317	-1.13644	4.14763e-05	2.55688	2.27598			0.832259	3.46118	-2.05616	0.00158247
ENSONIT00000006840	sarcoglycan, gamma (35kDa dystrophin-associated glycoprotein) [Source:HGNC Symbol;Acc:10809]	0.0680123	4.56199	-6.06773	2.36947e-09	3.66672	5.56514			0.425763	3.04649	-2.83902	0.000287571	0.994197	4.1617	-2.06557	0.000367072
ENSONIT00000025820		0.204037	13.214	-6.0171	1.86245e-25	1.88037	2.96564			0.638645	2.40512	-1.91302	0.00684821	1.39188	5.83416	-2.06749	3.0836e-05
ENSONIT00000005614	cyclin T2 [Source:HGNC Symbol;Acc:1600]	29.8583	319.814	-3.42103	0	39.742	73.5798			30.4359	149.349	-2.29484	1.73932e-128	52.3342	219.603	-2.06907	1.07999e-165
ENSONIT00000014750	chromosome 14 open reading frame 159 [Source:HGNC Symbol;Acc:20498]	0.883639	8.39429	-3.24788	2.85969e-11	14.7019	18.5178			5.48227	25.4449	-2.21453	8.67573e-22	7.01206	29.5979	-2.07758	1.95845e-23
ENSONIT00000017618		0.67995	3.99224	-2.5537	0.000213318	8.94155	16.4153			1.14599	5.54887	-2.27559	1.15098e-05	0.637144	2.692	-2.07899	0.00445485
ENSONIT00000009814		0.707972	55.8083	-6.30064	3.33591e-105	26.0982	43.4992			1.82669	12.6308	-2.78964	2.50868e-14	2.81569	11.9491	-2.08535	2.87117e-10
ENSONIT00000017269		0.288624	2.26976	-2.97528	0.00202548	12.2888	19.546			1.53579	6.12396	-1.99549	2.82132e-05	2.05328	8.74797	-2.09102	9.41255e-08
ENSONIT00000025910		0.198151	11.9162	-5.91018	7.96829e-23	3.74357	4.69348			0.620222	3.27004	-2.39845	0.000556406	1.83448	7.81889	-2.09159	6.44911e-07
ENSONIT00000011574		7.51903	71.4974	-3.24927	1.75286e-89	73.8497	96.9197			16.9974	45.629	-1.42463	2.93685e-21	11.8054	50.3251	-2.09183	2.77761e-39
ENSONIT00000009482	ribonuclease/angiogenin inhibitor 1 [Source:HGNC Symbol;Acc:10074]	0.329284	3.80812	-3.53167	6.23463e-06	14.2248	23.0441			0.901841	4.52841	-2.32806	4.79169e-05	1.20336	5.13142	-2.09229	5.23402e-05
ENSONIT00000000013	hematopoietic cell-specific Lyn substrate 1 [Source:HGNC Symbol;Acc:4844]	1.34155	6.89547	-2.36175	6.39533e-07	40.6623	58.8386			6.18204	29.7826	-2.26832	2.98178e-26	8.17111	35.0779	-2.10196	5.06979e-28
ENSONIT00000014207	WD repeat domain 34 [Source:HGNC Symbol;Acc:28296]	5.14173	15.7625	-1.61617	2.46694e-09	6.03599	7.64475			9.19649	49.9303	-2.44076	4.51231e-47	11.8707	51.0839	-2.10546	2.50099e-40
ENSONIT00000012281	myeloid/lymphoid or mixed-lineage leukemia 3 [Source:HGNC Symbol;Acc:13726]	2.62483	30.6916	-3.54755	4.61028e-42	4.06341	6.90273			1.68687	14.259	-3.07946	1.30846e-17	2.93894	12.6824	-2.10946	6.73699e-11
ENSONIT00000006319		0.335631	5.12359	-3.93221	2.54705e-08	12.5271	19.3326			0.945486	4.11456	-2.12161	0.000217717	1.01395	4.37619	-2.10969	0.000227619
ENSONIT00000007995	cadherin 7, type 2 [Source:HGNC Symbol;Acc:1766]	0.849007	3.98696	-2.23144	0.000593261	0.509766	0.720189			0.603962	2.54745	-2.07652	0.00684874	0.564123	2.44233	-2.11418	0.00725789
ENSONIT00000008405		6.86924	32.7697	-2.25414	3.22802e-28	28.092	46.6088			9.18274	33.0637	-1.84825	1.8345e-22	6.83372	29.6262	-2.11613	7.49778e-24
ENSONIT00000012993	sphingosine-1-phosphate lyase 1 [Source:HGNC Symbol;Acc:10817]	0.360906	9.09891	-4.656	8.33043e-16	15.4162	29.065			17.5096	131.881	-2.91302	1.59097e-148	23.9516	104.414	-2.12412	4.87725e-82
ENSONIT00000012180		2.62591	144.051	-5.77762	1.37837e-263	5.23457	9.0962			7.41518	37.0095	-2.31934	5.03942e-33	9.73542	42.4717	-2.12519	7.29308e-34
ENSONIT00000026782		1.22312	10.2017	-3.06017	6.1168e-13	18.6502	28.1731			2.49428	7.60208	-1.60777	3.82178e-05	3.14245	13.7562	-2.13012	1.58339e-11
ENSONIT00000009498		1.73961	25.6896	-3.88434	1.09041e-37	14.9098	21.3805			1.75918	7.44525	-2.08142	1.02263e-06	1.42144	6.22921	-2.13169	7.41755e-06
ENSONIT00000007662	transmembrane protein 41B [Source:HGNC Symbol;Acc:28948]	4.93424	138.799	-4.81402	1.05763e-232	4.91512	4.99997			11.1291	67.2299	-2.59477	1.96495e-67	15.2389	66.9753	-2.13587	2.93095e-53
ENSONIT00000012640	regulatory factor X, 2 (influences HLA class II expression) [Source:HGNC Symbol;Acc:9983]	2.79616	9.11908	-1.70544	2.95476e-06	10.9776	13.0957			17.7668	56.5598	-1.67059	9.68054e-33	22.1673	97.9578	-2.14372	6.88361e-78
ENSONIT00000023146	family with sequence similarity 178, member A [Source:HGNC Symbol;Acc:17814]	0.51873	7.3079	-3.8164	1.13619e-10	10.691	12.1853			33.0634	134.299	-2.02214	1.51989e-98	25.5745	113.616	-2.15139	7.52428e-91
ENSONIT00000010572	death-domain associated protein [Source:HGNC Symbol;Acc:2681]	1.84978	8.69067	-2.23211	6.41661e-08	10.1618	8.60421			29.2209	122.31	-2.06547	1.25701e-92	39.3487	175.139	-2.15411	2.70238e-139
ENSONIT00000003654	pleckstrin homology domain containing, family A (phosphoinositide binding specific) member 8 [Source:HGNC Symbol;Acc:30037]	0.146414	4.40245	-4.91018	7.04125e-08	10.2043	12.3351			9.91034	54.0199	-2.44649	6.74674e-51	11.8606	52.8546	-2.15585	4.51195e-43
ENSONIT00000001901	natriuretic peptide receptor A/guanylate cyclase A (atrionatriuretic peptide receptor A) [Source:HGNC Symbol;Acc:7943]	0.296656	3.38504	-3.51231	3.71834e-05	4.40164	5.5149			1.88805	6.38765	-1.75839	5.89257e-05	1.59005	7.11398	-2.16159	1.06548e-06
ENSONIT00000003542	proprotein convertase subtilisin/kexin type 9 [Source:HGNC Symbol;Acc:20001]	0.0922734	13.4458	-7.18702	9.54857e-26	1.38895	0.811328			0.770187	4.71332	-2.61346	8.89947e-06	1.13902	5.10097	-2.16297	5.23507e-05
ENSONIT00000022116	angiotensin II receptor, type 2 [Source:HGNC Symbol;Acc:338]	2.84637	6.58356	-1.20974	0.00484112	17.0244	17.1308			0.356371	10.1998	-4.83902	2.23213e-18	1.35919	6.08783	-2.16318	4.534e-06
ENSONIT00000009243	ribonuclease/angiogenin inhibitor 1 [Source:HGNC Symbol;Acc:10074]	0.959739	24.7882	-4.69087	7.57668e-41	30.6374	40.5859			1.91924	8.17056	-2.0899	2.41369e-07	2.15636	9.72682	-2.17337	8.4054e-09
ENSONIT00000003166	septin 6 [Source:HGNC Symbol;Acc:15848]	3.75087	8.98183	-1.25978	0.000346914	37.8005	40.2888			40.3317	128.481	-1.67157	4.78517e-73	32.8119	148.082	-2.17411	2.63458e-119
ENSONIT00000024087	Bardet-Biedl syndrome 1 [Source:HGNC Symbol;Acc:966]	5.86819	16.2875	-1.47278	1.42509e-08	3.80153	6.05785			0.918386	13.9972	-3.9299	1.29055e-21	4.38995	19.8391	-2.17607	5.6253e-17
ENSONIT00000008233	mindbomb E3 ubiquitin protein ligase 2 [Source:HGNC Symbol;Acc:30577]	0.308191	6.51057	-4.40089	4.75134e-11	9.74203	10.065			6.36671	40.7849	-2.67941	1.43129e-42	10.1515	46.0003	-2.17995	7.29402e-38
ENSONIT00000021920	protein kinase, AMP-activated, gamma 2 non-catalytic subunit [Source:HGNC Symbol;Acc:9386]	0.873826	7.57923	-3.11663	9.19136e-10	1.59383	1.52881			9.00309	25.5793	-1.50648	1.71328e-13	6.72383	30.5036	-2.18162	1.50132e-25
ENSONIT00000024597	dynein, axonemal, heavy chain 9 [Source:HGNC Symbol;Acc:2953]	1.19726	14.0921	-3.55707	6.67059e-20	0.198097	0.405623			0.549825	5.22016	-3.24705	2.40824e-07	0.937016	4.25613	-2.1834	0.000138356
ENSONIT00000007508	STEAP family member 4 [Source:HGNC Symbol;Acc:21923]	1.23922	21.8686	-4.14136	2.62368e-33	2.28409	4.64501			0.0718298	6.49222	-6.49799	9.27564e-14	1.25238	5.72189	-2.19182	1.96276e-05
ENSONIT00000008067		0.558126	10.1785	-4.18878	4.90748e-16	26.3609	38.4465			3.59471	11.994	-1.73837	4.62674e-08	2.75092	12.5952	-2.19489	4.09471e-11
ENSONIT00000015105	carbohydrate (chondroitin 4) sulfotransferase 11 [Source:HGNC Symbol;Acc:17422]	0.128397	10.8397	-6.39957	1.71905e-20	3.57944	6.32443			0.200944	2.7243	-3.76102	4.15097e-05	0.844603	3.89162	-2.20403	0.000374182
ENSONIT00000024793	solute carrier family 4, sodium bicarbonate cotransporter, member 7 [Source:HGNC Symbol;Acc:11033]	1.10886	8.83853	-2.99473	1.01847e-10	0.707474	1.75405			1.86888	11.06	-2.5651	9.50045e-12	1.93679	8.93631	-2.20601	2.15585e-08
ENSONIT00000024630	WD repeat domain 35 [Source:HGNC Symbol;Acc:29250]	1.40863	46.0962	-5.03229	5.82261e-79	5.40904	9.63324			12.3019	44.7295	-1.86235	2.05758e-30	10.3634	48.0052	-2.2117	3.30767e-40
ENSONIT00000009086	KIAA0196 [Source:HGNC Symbol;Acc:28984]	2.45161	11.7108	-2.25604	1.9836e-10	9.31578	11.677			10.0091	32.0818	-1.68044	4.05329e-19	6.1114	28.3246	-2.21248	4.18605e-24
ENSONIT00000025782	chemokine (C-C motif) receptor-like 1 [Source:HGNC Symbol;Acc:1611]	2.02251	12.2639	-2.6002	8.93056e-13	16.75	28.3374			2.22425	22.9386	-3.36639	1.5268e-30	4.18169	19.3812	-2.2125	8.93296e-17
ENSONIT00000013191	cat eye syndrome chromosome region, candidate 5 [Source:HGNC Symbol;Acc:1843]	7.57637	39.604	-2.38607	3.17443e-36	11.7535	13.7583			8.53718	38.2237	-2.16264	3.78375e-31	9.2046	42.6917	-2.21353	4.95144e-36
ENSONIT00000018151	Ras association (RalGDS/AF-6) domain family member 2 [Source:HGNC Symbol;Acc:9883]	0.126041	2.76952	-4.45767	7.20419e-05	8.27622	11.4329			8.58069	49.1777	-2.51884	9.41641e-48	14.8318	68.8359	-2.21447	4.02196e-57
ENSONIT00000014482	shisa homolog 4 (Xenopus laevis) [Source:HGNC Symbol;Acc:27139]	0.203032	3.99165	-4.29721	4.76346e-07	7.06343	9.34492			21.7658	134.023	-2.62235	4.64541e-135	27.5025	127.719	-2.21534	3.16802e-105
ENSONIT00000020393	catechol-O-methyltransferase domain containing 1 [Source:HGNC Symbol;Acc:26309]	0.705207	3.62471	-2.36175	0.000585656	34.6256	38.5959			4.04677	18.2881	-2.17606	1.66873e-15	2.06173	9.58931	-2.21757	5.02159e-09
ENSONIT00000003456		0.222786	3.0059	-3.75406	0.000119369	6.41613	12.7527			0.464887	7.70332	-4.05053	1.33071e-12	1.08556	5.05375	-2.21892	1.90264e-05
ENSONIT00000026620		0.34781	6.63689	-4.25414	2.51646e-11	11.6595	22.0937			1.08866	5.12483	-2.23495	1.83103e-05	1.56764	7.30968	-2.22121	6.51585e-07
ENSONIT00000015132	PHD finger protein 8 [Source:HGNC Symbol;Acc:20672]	0.422619	2.93251	-2.79471	0.0008191	11.5546	21.0498			9.4487	50.1491	-2.40804	2.66725e-46	12.5027	58.4761	-2.22561	5.33709e-49
ENSONIT00000008144	thyroid hormone receptor, alpha [Source:HGNC Symbol;Acc:11796]	0.345933	5.48661	-3.98735	3.93165e-09	4.5316	3.61808			2.08823	9.55357	-2.19376	4.9218e-09	1.58928	7.46101	-2.23099	3.98583e-07
ENSONIT00000011668	protocadherin 7 [Source:HGNC Symbol;Acc:8659]	4.03623	29.487	-2.869	7.20416e-33	2.77467	6.16512			0.333814	3.51998	-3.39845	1.17244e-05	0.879421	4.1285	-2.23099	0.00022881
ENSONIT00000005059	protein phosphatase 1, regulatory subunit 13 like [Source:HGNC Symbol;Acc:18838]	2.45946	7.66472	-1.63989	4.39612e-05	18.6577	24.0828			4.94308	34.1793	-2.78964	1.39413e-37	5.50006	26.1165	-2.24744	1.16423e-22
ENSONIT00000003562	p21 protein (Cdc42/Rac)-activated kinase 2 [Source:HGNC Symbol;Acc:8591]	1.67195	5.3061	-1.66612	0.000671227	15.2651	20.5338			7.54565	19.3417	-1.358	4.09961e-09	3.84604	18.2779	-2.24865	2.14371e-16
ENSONIT00000003123		2.70265	8.85578	-1.71224	6.78552e-06	11.5196	32.6748	-1.50409	4.10366e-16	1.93862	0.530966			0.713322	3.41314	-2.25847	0.000997866
ENSONIT00000024692	pecanex homolog (Drosophila) [Source:HGNC Symbol;Acc:19740]	1.63283	8.50789	-2.38143	2.12174e-08	3.94387	6.65524			9.71619	42.8939	-2.14231	1.78644e-34	10.8195	51.7883	-2.25899	1.77983e-44
ENSONIT00000018093	ribosomal protein L29 [Source:HGNC Symbol;Acc:10331]	14.3927	35.5596	-1.3049	1.37921e-14	6969.67	8792.71			751.513	2650.5	-1.81839	0	679.148	3252.29	-2.25966	0
ENSONIT00000003286	hairy/enhancer-of-split related with YRPW motif 1 [Source:HGNC Symbol;Acc:4880]	1.36557	4.45064	-1.70451	0.00124785	4.2617	5.71391			1.06858	5.56075	-2.37959	3.93659e-06	1.05858	5.07607	-2.26158	1.90284e-05
ENSONIT00000008226	matrix metallopeptidase 23B [Source:HGNC Symbol;Acc:7171]	0.635714	6.98433	-3.45767	3.78909e-10	9.12971	14.2592			1.16072	14.3627	-3.62923	9.85849e-21	4.15595	19.9951	-2.2664	1.23933e-17
ENSONIT00000025125	DCN1, defective in cullin neddylation 1, domain containing 3 (S. cerevisiae) [Source:HGNC Symbol;Acc:28734]	2.58384	7.87128	-1.60708	5.8571e-05	10.2219	13.9434			13.4135	42.1948	-1.65338	1.66375e-24	8.84379	42.7071	-2.27174	6.14578e-37
ENSONIT00000024047	chromobox homolog 2 [Source:HGNC Symbol;Acc:1552]	0.871865	5.04149	-2.53167	1.06365e-05	11.2307	18.9659			12.7146	60.3556	-2.24701	2.46776e-51	13.44	64.9308	-2.27237	8.22557e-56
ENSONIT00000026086		1.80318	30.9822	-4.10283	8.58361e-48	6.73614	12.411			3.32594	11.5386	-1.79463	3.61545e-08	2.41621	11.6745	-2.27255	1.04344e-10
ENSONIT00000002326	ADP-ribosylation factor-like 13B [Source:HGNC Symbol;Acc:25419]	1.37385	22.9011	-4.05912	3.16784e-35	8.29525	10.1501			11.6402	45.3445	-1.96181	1.0544e-32	10.8955	52.748	-2.27539	1.52792e-45
ENSONIT00000002741	chromosome 17 open reading frame 75 [Source:HGNC Symbol;Acc:30173]	5.36365	45.1838	-3.07452	7.39725e-54	7.80483	11.276			30.2193	97.2999	-1.68697	1.68636e-56	22.9164	111.005	-2.27617	4.73977e-95
ENSONIT00000008760		1.83075	11.7262	-2.67923	2.20331e-12	59.1383	103.457			5.28955	31.4298	-2.57092	5.92331e-32	7.1136	34.6033	-2.28226	3.03735e-30
ENSONIT00000019462		0.744857	6.60418	-3.14834	1.13243e-08	28.5162	49.6208			2.2343	14.6336	-2.71139	2.79865e-16	2.2079	10.7911	-2.2891	2.59871e-10
ENSONIT00000025448	NIMA (never in mitosis gene a)- related kinase 9 [Source:HGNC Symbol;Acc:18591]	0.586002	18.3544	-4.96908	1.02896e-31	7.83072	12.3161			3.592	14.103	-1.97314	5.9666e-11	2.56983	12.5669	-2.28989	1.47715e-11
ENSONIT00000014927	KIAA1324 [Source:HGNC Symbol;Acc:29618]	2.03533	8.18935	-2.00849	1.09785e-06	13.1496	7.31589			0.132722	2.29922	-4.11466	0.00026703	0.619839	3.03112	-2.28989	0.000976872
ENSONIT00000014593	ST8 alpha-N-acetyl-neuraminide alpha-2,8-sialyltransferase 1 [Source:HGNC Symbol;Acc:10869]	0.122665	4.9651	-5.33903	5.34422e-09	2.79789	4.75443			0.383947	6.21752	-4.01736	6.71441e-10	1.22529	5.99772	-2.29129	2.63221e-06
ENSONIT00000019374		0.938848	13.4634	-3.84201	3.15097e-20	43.3479	69.5945			2.79171	16.9323	-2.60056	7.9244e-18	4.25444	20.8318	-2.29175	6.10817e-19
ENSONIT00000019937	cytohesin 1 [Source:HGNC Symbol;Acc:9501]	1.08191	7.03058	-2.70007	3.48117e-08	5.41265	8.09838			8.62729	40.6886	-2.23765	8.69698e-35	6.552	32.1141	-2.2932	2.23069e-28
ENSONIT00000000563		1.08247	12.4241	-3.52074	1.58117e-17	58.594	107.902			3.4521	21.1379	-2.61428	6.86772e-22	6.0308	29.5968	-2.29502	1.61837e-26
ENSONIT00000015988	DAZ associated protein 1 [Source:HGNC Symbol;Acc:2683]	5.83415	48.2091	-3.04671	3.89531e-57	22.7858	17.375			31.5889	170.929	-2.43591	1.12131e-157	39.4778	194.56	-2.3011	1.1988e-167
ENSONIT00000022034		0.368653	3.15493	-3.09727	0.000279721	13.318	19.9845			1.78855	4.69321	-1.39179	0.00400689	1.81428	8.95997	-2.3041	7.53203e-09
ENSONIT00000017052	abhydrolase domain containing 1 [Source:HGNC Symbol;Acc:17553]	0	2.56263	-11.3234	1.411e-05	5.97321	7.57471			3.46791	22.4633	-2.69543	5.33979e-24	2.96923	14.6996	-2.30761	6.39727e-14
ENSONIT00000017750		0.317042	4.03319	-3.66918	1.87343e-06	13.2212	26.1128			1.73662	10.0904	-2.53863	1.16005e-10	2.08552	10.3345	-2.309	4.04395e-10
ENSONIT00000023362	chromosome 5 open reading frame 22 [Source:HGNC Symbol;Acc:25639]	0.559486	28.2539	-5.6582	2.66285e-51	10.3767	9.53755			16.9284	71.9958	-2.08846	1.02126e-55	14.6759	72.8164	-2.31082	1.11898e-63
ENSONIT00000001686	BRO1 domain and CAAX motif containing [Source:HGNC Symbol;Acc:26512]	1.55435	9.0459	-2.54095	2.69906e-09	18.0907	26.2361			14.2817	67.6149	-2.24317	3.5867e-57	11.7027	58.2081	-2.31438	2.51196e-51
ENSONIT00000015871	family with sequence similarity 48, member A [Source:HGNC Symbol;Acc:20596]	14.1987	42.6634	-1.58724	3.4161e-23	7.53908	8.83567			8.72546	34.4568	-1.98148	2.32084e-25	7.88331	39.3181	-2.31832	3.72474e-35
ENSONIT00000007854	myeloid/lymphoid or mixed-lineage leukemia (trithorax homolog, Drosophila) [Source:HGNC Symbol;Acc:7132]	2.04117	9.93987	-2.28383	3.43128e-09	1.57934	1.5826			0.172068	2.7836	-4.0159	4.15667e-05	0.521751	2.60795	-2.32148	0.00445822
ENSONIT00000007404	TNF receptor-associated factor 6, E3 ubiquitin protein ligase [Source:HGNC Symbol;Acc:12036]	0.792605	6.91642	-3.12535	3.56142e-09	13.0153	17.4163			21.5386	104.641	-2.28045	1.47205e-89	24.2433	121.641	-2.32697	6.73368e-107
ENSONIT00000014556	F-box and WD repeat domain containing 2 [Source:HGNC Symbol;Acc:13608]	1.76638	54.7885	-4.95501	9.06874e-94	7.76366	6.9244			6.30855	42.9243	-2.76641	1.00861e-46	7.63587	38.3595	-2.32872	1.47906e-34
ENSONIT00000024791	eomesodermin [Source:HGNC Symbol;Acc:3372]	1.95364	9.91198	-2.34301	1.17444e-09	4.23975	9.56702	-1.17409	0.000633512	0.295886	1.6343			0.537383	2.70298	-2.33053	0.00271205
ENSONIT00000000135	ArfGAP with RhoGAP domain, ankyrin repeat and PH domain 3 [Source:HGNC Symbol;Acc:24097]	0.191255	2.32242	-3.60206	0.000447423	6.158	11.5184			0.879248	9.72232	-3.46696	7.05235e-14	1.71822	8.66102	-2.33362	2.07128e-08
ENSONIT00000001203	chromosome 14 open reading frame 43 [Source:HGNC Symbol;Acc:19853]	8.8859	21.8647	-1.29901	2.75467e-09	7.50958	12.8849			12.4272	67.5265	-2.44195	3.52317e-63	16.1307	81.3597	-2.33451	9.36615e-72
ENSONIT00000016963	acyl-CoA binding domain containing 3 [Source:HGNC Symbol;Acc:15453]	1.39906	10.2327	-2.87066	1.06336e-11	12.1268	10.9919			23.375	112.143	-2.2623	3.67453e-95	22.6806	114.606	-2.33715	8.17234e-101
ENSONIT00000009137	exocyst complex component 6 [Source:HGNC Symbol;Acc:23196]	0.0503241	3.37554	-6.06773	5.06745e-07	3.64067	6.20379			2.00834	8.4235	-2.06842	2.38155e-07	2.04751	10.3604	-2.33914	4.0445e-10
ENSONIT00000017735	RNA binding motif protein 46 [Source:HGNC Symbol;Acc:28401]	3.74286	157.763	-5.39747	5.27895e-280	4.74794	1.70672			21.1565	88.7582	-2.06878	1.34762e-67	18.3448	92.9454	-2.34101	2.51137e-82
ENSONIT00000008581	sodium leak channel, non-selective [Source:HGNC Symbol;Acc:19082]	0.0355101	7.25515	-7.67463	6.13475e-15	1.19994	0.681805			5.66857	24.9475	-2.13784	1.66872e-20	5.07549	25.77	-2.34407	1.29903e-23
ENSONIT00000018121	follistatin-like 1 [Source:HGNC Symbol;Acc:3972]	6.73714	20.9298	-1.63535	2.3575e-12	129.747	251.386			9.82019	58.8607	-2.58348	5.20069e-59	14.2575	72.4475	-2.34522	1.93081e-64
ENSONIT00000022855	family with sequence similarity 171, member A2 [Source:HGNC Symbol;Acc:30480]	0.978929	4.52846	-2.20974	0.000225855	10.4674	12.4855			1.33563	12.782	-3.25852	4.09163e-17	3.10659	15.8904	-2.35475	3.2193e-15
ENSONIT00000025129	cytochrome c oxidase subunit VIb polypeptide 1 (ubiquitous) [Source:HGNC Symbol;Acc:2280]	1.42122	4.38298	-1.62478	0.00385186	201.705	206.827			2.96566	89.3488	-4.91302	2.12698e-152	4.61673	23.8409	-2.3685	3.66833e-22
ENSONIT00000021168	HECT, C2 and WW domain containing E3 ubiquitin protein ligase 2 [Source:HGNC Symbol;Acc:29853]	0.238699	10.3366	-5.43642	2.30599e-18	0.421632	1.02799			0.269801	3.12635	-3.53451	6.96278e-05	0.626779	3.23822	-2.36917	0.000583467
ENSONIT00000014736		0.764823	2.85007	-1.8978	0.0063223	15.1151	23.8342			1.19697	5.0086	-2.06503	8.08208e-05	2.50517	12.9756	-2.37283	1.0905e-12
ENSONIT00000004561	cytoplasmic linker associated protein 1 [Source:HGNC Symbol;Acc:17088]	0.575037	2.93846	-2.35333	0.00250242	3.00713	3.90186			1.75803	14.9124	-3.08447	1.31806e-18	3.77937	19.6009	-2.3747	2.26226e-18
ENSONIT00000018407	LON peptidase N-terminal domain and ring finger 1 [Source:HGNC Symbol;Acc:26302]	5.47695	12.2201	-1.15782	9.2055e-05	28.7425	36.557			11.169	45.7141	-2.03314	1.72463e-34	8.45094	43.8339	-2.37486	4.01997e-40
ENSONIT00000013676	deltex homolog 1 (Drosophila) [Source:HGNC Symbol;Acc:3060]	0.320493	7.4129	-4.53167	1.03042e-12	2.17091	2.72597			1.30411	7.17795	-2.46051	1.25863e-07	1.3274	6.89138	-2.37619	3.63512e-07
ENSONIT00000013538	major facilitator superfamily domain containing 3 [Source:HGNC Symbol;Acc:25157]	0.147549	7.62184	-5.69087	4.08335e-14	7.11624	10.8024			33.945	160.94	-2.24525	1.15801e-134	24.3486	127.104	-2.3841	1.14942e-114
ENSONIT00000000275		0.425999	3.57179	-3.06773	5.3187e-05	3.60696	4.7012			1.16672	4.26831	-1.8712	0.000834827	0.570828	2.98431	-2.38627	0.00163894
ENSONIT00000026781		1.11193	10.4589	-3.23359	1.93413e-13	17.1643	26.3375			3.19035	6.72828	-1.07652	0.00568928	2.42005	12.654	-2.38649	3.04307e-12
ENSONIT00000004828	solute carrier family 6 (neutral amino acid transporter), member 15 [Source:HGNC Symbol;Acc:13621]	2.00508	96.8114	-5.59345	1.57002e-174	2.20715	2.53356			10.7651	48.7147	-2.178	6.27417e-40	6.55404	34.3358	-2.38926	6.36585e-32
ENSONIT00000021980	UDP-Gal:betaGlcNAc beta 1,4- galactosyltransferase, polypeptide 5 [Source:HGNC Symbol;Acc:928]	1.56446	11.7291	-2.90635	1.62892e-13	6.11515	12.023			0.759854	12.4638	-4.03588	8.56485e-20	3.44351	18.0786	-2.39233	4.13457e-17
ENSONIT00000014688	tetraspanin 33 [Source:HGNC Symbol;Acc:28743]	0	3.71854	-11.8605	6.85417e-08	10.3714	10.1102			0.686204	7.92496	-3.52969	3.03417e-11	1.3887	7.31339	-2.3968	2.32702e-07
ENSONIT00000011273		0.0436604	3.68596	-6.39957	1.34146e-07	9.89824	14.9248			1.1616	5.09508	-2.13299	4.9982e-05	1.39346	7.34066	-2.39724	2.32675e-07
ENSONIT00000018192	aminoacylase 1 [Source:HGNC Symbol;Acc:177]	4.95567	14.9804	-1.59593	9.36877e-09	26.4076	36.6091			8.98437	27.8776	-1.63362	4.27546e-16	5.85748	31.0058	-2.40419	3.20158e-29
ENSONIT00000007820	chondroitin polymerizing factor 2 [Source:HGNC Symbol;Acc:29270]	3.34034	7.41455	-1.15037	0.00289771	10.7992	16.3432			11.9731	74.3041	-2.63364	1.23462e-75	16.88	89.5044	-2.40664	7.81235e-82
ENSONIT00000019791		0.0607897	7.59265	-6.96463	1.57407e-15	1.37256	1.63624			2.75898	13.9015	-2.33303	4.57239e-13	3.0213	16.0262	-2.40719	1.9274e-15
ENSONIT00000020600	von Willebrand factor A domain containing 8 [Source:HGNC Symbol;Acc:29071]	1.37169	15.6635	-3.51338	9.46923e-22	6.72873	7.66324			2.80595	14.9468	-2.41327	7.55455e-15	2.64718	14.1321	-2.41645	5.38564e-14
ENSONIT00000004278	calmegin [Source:HGNC Symbol;Acc:2060]	1.59969	4.86081	-1.60341	0.00228259	17.3585	10.604			74.91	213.338	-1.50991	3.38689e-104	53.2025	284.67	-2.41972	4.32609e-260
ENSONIT00000012769	pericentriolar material 1 [Source:HGNC Symbol;Acc:8727]	10.027	26.1584	-1.38339	7.94191e-12	14.5953	15.0217			43.732	199.808	-2.19186	3.37559e-162	44.8477	240.284	-2.42163	7.82564e-220
ENSONIT00000003556	solute carrier family 35 (UDP-glucuronic acid/UDP-N-acetylgalactosamine dual transporter), member D1 [Source:HGNC Symbol;Acc:20800]	0.954061	13.5345	-3.82642	1.19623e-19	5.83234	5.99195			1.59267	11.846	-2.89488	4.68242e-14	2.13844	11.494	-2.42625	2.01951e-11
ENSONIT00000004751	SON DNA binding protein [Source:HGNC Symbol;Acc:11183]	0.165192	2.10146	-3.66918	0.00146264	8.98207	11.3827			9.24243	42.6444	-2.20601	5.1881e-36	9.05536	48.9113	-2.43332	5.16182e-46
ENSONIT00000022059	centlein, centrosomal protein [Source:HGNC Symbol;Acc:23432]	0.647446	3.28724	-2.34405	0.000550223	1.49897	1.31764			3.26223	14.8542	-2.18695	3.20039e-13	3.27018	17.664	-2.43336	2.01915e-17
ENSONIT00000004931	cystic fibrosis transmembrane conductance regulator (ATP-binding cassette sub-family C, member 7) [Source:HGNC Symbol;Acc:1884]	0.287359	5.38051	-4.22682	7.3713e-09	2.57889	2.23936			0.406892	10.0651	-4.62857	5.0891e-17	1.24684	6.73764	-2.43397	6.04863e-07
ENSONIT00000015488	methyl-CpG binding domain protein 5 [Source:HGNC Symbol;Acc:20444]	1.89512	34.2084	-4.17399	6.51556e-53	1.30683	2.41849			2.69627	18.1211	-2.74864	2.75719e-20	3.8874	21.0387	-2.43617	4.00638e-20
ENSONIT00000002381	transketolase [Source:HGNC Symbol;Acc:11834]	1.04841	4.24362	-2.0171	0.000582525	3.45716	4.21524			1.9997	27.0337	-3.7569	1.0239e-38	7.08804	38.3715	-2.43658	5.08048e-36
ENSONIT00000016101	D site of albumin promoter (albumin D-box) binding protein [Source:HGNC Symbol;Acc:2697]	0.0551009	2.54893	-5.53167	2.74136e-05	32.7785	48.8537			7.50237	31.0466	-2.04902	2.94882e-24	8.05459	43.7683	-2.44201	2.20128e-41
ENSONIT00000013519		4.32508	11.3768	-1.3953	1.10964e-05	40.9143	62.9098			5.57434	18.9935	-1.76863	1.11922e-12	5.61987	30.6022	-2.44503	4.84208e-29
ENSONIT00000009208	lysine (K)-specific demethylase 4A [Source:HGNC Symbol;Acc:22978]	0.699528	4.89768	-2.80765	5.3632e-06	5.6017	8.4373			7.7818	34.4541	-2.1465	3.15699e-28	6.95527	38.058	-2.45202	4.54614e-36
ENSONIT00000000298		0.556026	4.42086	-2.9911	1.28656e-05	8.43366	13.4259			1.14213	5.48919	-2.26487	1.15122e-05	1.03857	5.7037	-2.4573	2.42963e-06
ENSONIT00000025911		0.204037	13.686	-6.06773	2.4774e-26	2.82056	4.17386			0.638645	2.40512	-1.91302	0.00685141	1.59071	8.75124	-2.45981	4.13626e-09
ENSONIT00000022426		5.15193	25.4875	-2.30661	7.49094e-23	41.5445	50.6919			8.7348	26.9908	-1.62762	1.21066e-15	5.02069	27.662	-2.46195	4.9701e-27
ENSONIT00000014477	GNAS complex locus [Source:HGNC Symbol;Acc:4392]	1.08462	6.89888	-2.66918	6.03741e-08	10.2705	15.1808			13.5796	79.9069	-2.55688	1.55508e-78	17.2289	94.9313	-2.46205	3.28579e-89
ENSONIT00000009803	remodeling and spacing factor 1 [Source:HGNC Symbol;Acc:18118]	0.927492	11.3967	-3.61913	1.79204e-16	6.07015	5.82769			15.7629	53.5033	-1.76309	1.83e-33	12.3222	67.9088	-2.46233	6.93588e-64
ENSONIT00000004973	bromodomain and PHD finger containing, 3 [Source:HGNC Symbol;Acc:14256]	0.760628	8.34648	-3.4559	9.83922e-12	3.45601	4.01848			16.3057	38.7416	-1.24851	3.51312e-15	8.80884	48.6473	-2.46533	1.42497e-46
ENSONIT00000023745	inverted formin, FH2 and WH2 domain containing [Source:HGNC Symbol;Acc:23791]	1.35263	6.3952	-2.24122	2.91721e-06	14.3355	15.3341			26.4924	106.827	-2.01163	4.14478e-78	24.8515	137.814	-2.47132	2.03671e-129
ENSONIT00000024905	family with sequence similarity 100, member A [Source:HGNC Symbol;Acc:29576]	6.99191	44.2603	-2.66226	1.09107e-45	40.414	71.7127			8.63881	45.9807	-2.41212	9.54355e-43	9.14483	50.928	-2.47743	1.84541e-48
ENSONIT00000001509	DEAD (Asp-Glu-Ala-Asp) box polypeptide 43 [Source:HGNC Symbol;Acc:18677]	1.76723	58.8884	-5.05842	8.33267e-102	21.7384	10.9486			75.4255	227.029	-1.58975	1.35115e-119	44.2813	247.656	-2.48357	2.94421e-233
ENSONIT00000004777	cut-like homeobox 1 [Source:HGNC Symbol;Acc:2557]	4.38117	59.4021	-3.76113	9.50964e-85	9.4415	16.8271			6.21022	46.2881	-2.89793	2.66207e-52	9.03509	50.5734	-2.48477	1.62266e-48
ENSONIT00000007689	suppression of tumorigenicity 5 [Source:HGNC Symbol;Acc:11350]	4.11792	28.9514	-2.81365	3.8395e-32	19.4599	34.9412			1.13562	24.2062	-4.41382	5.27616e-39	4.46382	25.012	-2.48627	1.85478e-24
ENSONIT00000003738	lin-7 homolog C (C. elegans) [Source:HGNC Symbol;Acc:17789]	1.42826	4.01141	-1.48985	0.00845544	15.6541	15.9266			4.9495	36.7983	-2.89429	1.03569e-41	4.62301	25.962	-2.4895	2.57857e-25
ENSONIT00000014898		0.775212	3.43666	-2.14834	0.000951541	6.54888	9.73739			0.707715	3.04598	-2.10567	0.00253097	1.07024	6.0218	-2.49226	8.47173e-07
ENSONIT00000019298	ribosomal protein S27-like [Source:HGNC Symbol;Acc:18476]	0.242444	68.974	-8.15226	4.22034e-137	119.983	109.632			28.8367	170.328	-2.56234	1.22905e-166	20.319	115.354	-2.50517	1.96492e-110
ENSONIT00000009601	alpha-methylacyl-CoA racemase [Source:HGNC Symbol;Acc:451]	3.01314	308.64	-6.67851	0	7.38844	5.85097			4.71563	19.5348	-2.05053	1.04227e-15	2.62177	14.9236	-2.50898	3.94364e-15
ENSONIT00000011630	tripartite motif containing 35 [Source:HGNC Symbol;Acc:16285]	0.391286	39.8214	-6.66918	6.52195e-76	2.78466	3.51066			0.204124	3.0749	-3.91302	1.18559e-05	0.571978	3.25704	-2.50953	0.000583413
ENSONIT00000006937	solute carrier family 33 (acetyl-CoA transporter), member 1 [Source:HGNC Symbol;Acc:95]	4.41051	95.154	-4.43125	2.30604e-152	3.71425	3.88893			5.35543	32.628	-2.60704	2.80812e-33	5.16891	29.4625	-2.51095	2.92224e-29
ENSONIT00000017815		6.7508	183.592	-4.7653	0	9.29941	16.87			1.89061	19.2658	-3.34912	1.51642e-25	3.35867	19.2217	-2.51678	2.02325e-19
ENSONIT00000021835		0.17998	3.95473	-4.45767	4.78373e-07	0.870801	0.72666			0.140837	2.3337	-4.05053	0.000267469	0.372715	2.13571	-2.51857	0.0073887
ENSONIT00000018859	endothelial differentiation-related factor 1 [Source:HGNC Symbol;Acc:3164]	29.1256	82.3015	-1.49863	3.75033e-40	329.697	310.623			210.065	1184.79	-2.49572	0	224.191	1293.13	-2.52807	0
ENSONIT00000004028	dpy-19-like 3 (C. elegans) [Source:HGNC Symbol;Acc:27120]	1.0905	5.0446	-2.20974	3.18997e-05	2.00998	3.07071			2.58188	16.0187	-2.63326	5.68501e-17	3.63779	21.0275	-2.53114	3.86385e-21
ENSONIT00000006754	BARX homeobox 2 [Source:HGNC Symbol;Acc:956]	6.0694	361.731	-5.89722	0	18.2113	28.646			0.773154	5.15783	-2.73794	1.73089e-06	0.584601	3.3902	-2.53585	0.00034633
ENSONIT00000012742	fibronectin type III domain containing 7 [Source:HGNC Symbol;Acc:26668]	0.100648	2.15336	-4.4192	0.000816879	1.33336	1.44936			0.708826	3.14398	-2.14909	0.00156582	0.44138	2.57572	-2.54488	0.00154416
ENSONIT00000016968	lin-9 homolog (C. elegans) [Source:HGNC Symbol;Acc:30830]	0.788273	9.20307	-3.54535	2.65521e-13	6.88408	7.65847			13.8641	42.7428	-1.62433	4.15375e-24	10.9376	63.9696	-2.54809	7.02975e-63
ENSONIT00000020933	polypyrimidine tract binding protein 2 [Source:HGNC Symbol;Acc:17662]	3.70476	8.65824	-1.22469	0.00056985	9.30027	15.3109			5.07328	23.9278	-2.2377	9.28025e-21	4.75744	28.0721	-2.56088	3.08952e-28
ENSONIT00000021513	RUN and FYVE domain containing 2 [Source:HGNC Symbol;Acc:19761]	1.17256	10.5093	-3.16394	1.93545e-13	4.71417	5.99658			6.14752	34.0015	-2.46752	9.98921e-33	7.19895	43.1167	-2.58239	1.34245e-43
ENSONIT00000001004	ATP-binding cassette, sub-family D (ALD), member 1 [Source:HGNC Symbol;Acc:61]	9.27076	28.5487	-1.62266	4.51453e-16	6.32641	6.90793			7.78633	27.176	-1.80332	4.03297e-18	4.86173	29.1204	-2.58249	7.32984e-30
ENSONIT00000000416		1.38223	11.4803	-3.05409	1.5675e-14	87.1131	143.372			5.89968	38.9556	-2.72312	9.28597e-42	7.40858	44.4093	-2.58359	1.29498e-44
ENSONIT00000021865	potassium channel tetramerisation domain containing 6 [Source:HGNC Symbol;Acc:22235]	0.0865871	4.00546	-5.53167	4.78052e-07	10.8923	15.1955			9.89229	27.762	-1.48873	3.54812e-14	3.58621	21.5398	-2.58647	4.61372e-22
ENSONIT00000016915	peroxisomal membrane protein 2, 22kDa [Source:HGNC Symbol;Acc:9716]	0.211361	2.19992	-3.37967	0.000816244	16.0699	9.38696			2.3155	24.6654	-3.4131	6.48403e-33	1.95678	11.785	-2.5904	6.54717e-13
ENSONIT00000006524	adenylate cyclase 9 [Source:HGNC Symbol;Acc:240]	0.46868	12.3843	-4.72377	3.269e-21	2.38215	4.02155			0.711268	8.77247	-3.62452	8.22553e-13	1.20414	7.26918	-2.59379	2.32177e-08
ENSONIT00000007547	protein tyrosine phosphatase, receptor type, N polypeptide 2 [Source:HGNC Symbol;Acc:9677]	1.14199	23.6524	-4.37236	1.41544e-37	1.77001	0.614763			12.4294	36.9577	-1.57211	2.96676e-20	7.61324	45.9823	-2.59449	2.10328e-46
ENSONIT00000009952	otogelin [Source:HGNC Symbol;Acc:8516]	0.462188	19.2255	-5.3784	1.18334e-34	0.158884	0.102683			1.14815	5.25787	-2.19517	3.0736e-05	0.907979	5.49183	-2.59656	1.25055e-06
ENSONIT00000007724	N-myristoyltransferase 2 [Source:HGNC Symbol;Acc:7858]	0.468357	12.1871	-4.7016	6.26657e-21	3.12932	4.13912			17.4085	76.8317	-2.14191	2.2327e-61	15.005	90.8873	-2.59863	6.96478e-91
ENSONIT00000023679	AT rich interactive domain 1B (SWI1-like) [Source:HGNC Symbol;Acc:18040]	0.565274	7.17956	-3.66687	2.07723e-10	5.78069	9.58818			1.62965	16.553	-3.34445	2.31869e-22	3.30042	19.9914	-2.59866	1.41517e-20
ENSONIT00000009101	enoyl CoA hydratase domain containing 1 [Source:HGNC Symbol;Acc:21489]	1.1301	5.22777	-2.20974	5.3288e-05	2.66497	2.86288			5.40994	20.8439	-1.94594	1.45566e-15	3.91938	23.7601	-2.59984	1.76782e-24
ENSONIT00000009057	calcitonin receptor-like [Source:HGNC Symbol;Acc:16709]	1.65559	5.44167	-1.7167	0.000439906	1.06402	4.15133	-1.96405	0.00138379	0.0681851	1.23256			0.360895	2.19256	-2.60296	0.00232336
ENSONIT00000011478		2.7682	121.652	-5.45767	1.53643e-217	8.22031	20.5316	-1.32058	8.72049e-09	0.120342	1.63153			0.374679	2.28664	-2.6095	0.00442047
ENSONIT00000026175		1.56119	4.33318	-1.47278	0.00725874	9.49588	18.1533			2.4433	16.1945	-2.7286	9.33876e-18	4.10784	25.177	-2.61566	2.8336e-26
ENSONIT00000023383	chromosome 20 open reading frame 111 [Source:HGNC Symbol;Acc:16105]	0.120162	4.02998	-5.06773	2.51956e-07	17.7459	33.7015			16.831	92.0677	-2.45157	2.22562e-86	21.9271	134.514	-2.61697	3.01818e-135
ENSONIT00000021768	diacylglycerol kinase, delta 130kDa [Source:HGNC Symbol;Acc:2851]	3.74056	11.8962	-1.66918	1.76803e-07	6.35984	9.53683			5.041	26.0064	-2.36709	8.08742e-24	4.6241	28.4127	-2.61929	3.08702e-29
ENSONIT00000016048	RIMS binding protein 3 [Source:HGNC Symbol;Acc:29344]	0.0833357	5.36954	-6.00972	7.65528e-10	1.0807	2.04441			1.09927	5.66947	-2.36666	6.96555e-06	0.95135	5.88229	-2.62833	1.43767e-06
ENSONIT00000009519		1.99219	6.57187	-1.72195	0.000139298	10.0677	17.4053			15.078	36.1103	-1.25997	1.48037e-14	6.44495	39.8934	-2.62991	3.50548e-41
ENSONIT00000006554	cyclin F [Source:HGNC Symbol;Acc:1591]	1.38781	7.32841	-2.40069	4.14004e-07	3.35432	2.01575			5.61431	20.3717	-1.85938	3.09356e-14	3.76392	23.3005	-2.63005	2.54297e-24
ENSONIT00000026255	hexamethylene bis-acetamide inducible 1 [Source:HGNC Symbol;Acc:24953]	12.8087	26.4659	-1.04701	3.72944e-08	58.1294	77.5944			219.346	1168.55	-2.41344	0	245.931	1525.51	-2.63296	0
ENSONIT00000014862	coiled-coil domain containing 41 [Source:HGNC Symbol;Acc:17966]	1.88642	114.898	-5.92856	3.20491e-212	14.3426	16.7251			25.8997	116.102	-2.16438	3.96266e-93	18.3837	114.074	-2.63348	1.44224e-115
ENSONIT00000005932	penta-EF-hand domain containing 1 [Source:HGNC Symbol;Acc:30009]	5.42308	17.2263	-1.66743	1.68409e-10	34.7183	37.0957			15.7297	95.8031	-2.60658	7.5149e-96	18.9201	117.767	-2.63795	3.05545e-119
ENSONIT00000001465	forkhead box N3 [Source:HGNC Symbol;Acc:1928]	0.403282	3.82439	-3.24537	3.00767e-05	5.05456	8.40167			1.45164	10.2681	-2.82242	5.43759e-12	2.1026	13.0996	-2.63927	1.77236e-14
ENSONIT00000010692	muscleblind-like splicing regulator 2 [Source:HGNC Symbol;Acc:16746]	0.264881	3.4309	-3.69517	2.05592e-05	9.91086	17.1681			3.81381	42.089	-3.46414	1.23869e-56	7.09867	44.3225	-2.64242	1.80194e-45
ENSONIT00000010908	cell division cycle associated 7 [Source:HGNC Symbol;Acc:14628]	4.20786	14.3494	-1.76983	1.97114e-09	34.7271	16.1759			52.1766	145.877	-1.48328	9.28447e-70	22.5274	141.111	-2.64708	4.48594e-143
ENSONIT00000008427		0.658694	11.8981	-4.17498	2.11373e-18	12.4155	16.2437			0.834515	4.215	-2.33652	0.000131609	0.657199	4.12565	-2.65022	7.82467e-05
ENSONIT00000006411	polyamine-modulated factor 1 [Source:HGNC Symbol;Acc:9112]	45.9362	95.3299	-1.0533	3.97451e-27	10.7927	6.25546			16.7651	65.4913	-1.96584	6.67192e-47	11.4127	71.6964	-2.65126	1.19293e-73
ENSONIT00000004106	WD repeat, sterile alpha motif and U-box domain containing 1 [Source:HGNC Symbol;Acc:26697]	0.390462	4.21459	-3.43214	5.42859e-06	5.49761	10.4164			1.22216	8.79616	-2.84743	9.22706e-11	1.4375	9.03103	-2.65132	4.33771e-10
ENSONIT00000009777	sphingosine-1-phosphate receptor 3 [Source:HGNC Symbol;Acc:3167]	8.00465	968.925	-6.9194	0	0.784783	2.2004			0.444236	3.34597	-2.91302	9.44205e-05	0.359609	2.27259	-2.65984	0.00132163
ENSONIT00000025200	WD repeat domain 90 [Source:HGNC Symbol;Acc:26960]	0.451676	4.72732	-3.38766	9.44435e-07	4.62566	2.30384			13.8903	56.41	-2.02188	3.29041e-42	10.399	65.8152	-2.66197	4.09582e-68
ENSONIT00000004649	haloacid dehalogenase-like hydrolase domain containing 1 [Source:HGNC Symbol;Acc:16818]	0.621785	5.34176	-3.10283	2.47407e-07	24.3946	11.2849			3.6144	24.7105	-2.7733	3.08632e-27	3.72224	23.6208	-2.66582	8.64501e-25
ENSONIT00000000259	WW domain binding protein 1-like [Source:HGNC Symbol;Acc:23510]	0	2.00273	-10.9678	0.000198351	14.1241	22.9798			5.28492	51.8495	-3.29438	1.46527e-66	10.0836	64.0747	-2.66775	2.12931e-66
ENSONIT00000018584		0	4.11919	-12.0081	1.78575e-08	0.957403	2.05438			0.398167	2.19925	-2.46556	0.00696861	0.495871	3.15237	-2.6684	0.000173716
ENSONIT00000003782	pyruvate dehydrogenase phosphatase regulatory subunit [Source:HGNC Symbol;Acc:30264]	0.783739	5.97145	-2.92964	1.11188e-07	10.4412	11.0068			10.5701	63.9084	-2.59601	1.07162e-63	13.0853	83.6682	-2.67674	2.59066e-86
ENSONIT00000012117	polypyrimidine tract binding protein 2 [Source:HGNC Symbol;Acc:17662]	0.337831	3.29921	-3.28775	3.7149e-05	11.8136	17.075			9.51686	55.486	-2.54357	9.66246e-55	11.1754	71.5686	-2.679	5.66418e-74
ENSONIT00000012919	protein tyrosine phosphatase, receptor type, S [Source:HGNC Symbol;Acc:9681]	1.02985	4.63995	-2.17168	0.00013931	1.17648	3.19932			0.352568	3.41424	-3.27559	2.13291e-05	0.70044	4.49069	-2.6806	1.58875e-05
ENSONIT00000023991	RuvB-like 1 (E. coli) [Source:HGNC Symbol;Acc:10474]	21.4645	43.3887	-1.01537	3.15716e-12	34.929	19.3229			97.8133	372.508	-1.92917	1.08611e-255	65.302	419.334	-2.6829	0
ENSONIT00000001891	selenium binding protein 1 [Source:HGNC Symbol;Acc:10719]	4.0954	11.0849	-1.43651	7.08048e-06	77.3322	109.014			6.8867	24.2404	-1.81553	2.11447e-16	2.78102	17.8893	-2.68541	1.75636e-19
ENSONIT00000011071	adenylate kinase 4 [Source:HGNC Symbol;Acc:363]	0.181566	2.30976	-3.66918	0.00044699	19.7029	37.0441			0.426232	17.764	-5.38117	4.40364e-32	4.24658	27.3599	-2.68769	2.98456e-29
ENSONIT00000001835		0.913643	7.51369	-3.03982	9.18884e-10	10.9148	21.6226			1.74762	6.70116	-1.93902	1.06705e-05	1.64883	10.6433	-2.69042	3.92414e-12
ENSONIT00000016586		0.0936715	2.38325	-4.66918	0.000447279	10.6181	14.8756			2.93196	15.9	-2.43909	1.05296e-15	3.92527	25.3377	-2.69042	4.59918e-27
ENSONIT00000016422		0.42413	12.6376	-4.89707	8.89181e-22	2.78208	4.29779			1.95227	5.70532	-1.54715	0.000484134	1.08194	6.9911	-2.6919	1.92323e-08
ENSONIT00000012826	chromosome 16 open reading frame 70 [Source:HGNC Symbol;Acc:29564]	1.21222	4.26181	-1.81382	0.00136325	5.47409	10.5194			7.51272	51.327	-2.77231	3.86479e-55	8.86005	57.3721	-2.69496	5.21596e-60
ENSONIT00000007346	nuclear receptor subfamily 1, group H, member 3 [Source:HGNC Symbol;Acc:7966]	1.01061	7.92722	-2.97158	1.26e-09	22.1098	30.0404			4.3323	30.3517	-2.80857	1.93727e-33	6.38024	41.4862	-2.70095	8.84711e-44
ENSONIT00000014731		1.61999	10.1952	-2.65384	3.88615e-11	11.0756	17.3199			1.17922	7.81598	-2.7286	2.58199e-09	1.96422	12.7761	-2.70141	1.4363e-14
ENSONIT00000025191	rhomboid, veinlet-like 1 (Drosophila) [Source:HGNC Symbol;Acc:10007]	0.0549539	4.32162	-6.29721	4.65466e-09	0.253223	0.857911			2.75213	6.34823	-1.2058	0.0026074	2.3296	15.1791	-2.70393	1.13796e-16
ENSONIT00000016801		2.83729	29.5891	-3.38248	3.42172e-39	2.40837	4.79654			1.55805	7.97989	-2.35663	5.25349e-08	1.52804	9.99163	-2.70904	9.48948e-12
ENSONIT00000001539	tudor domain containing 6 [Source:HGNC Symbol;Acc:21339]	0	8.30481	-13.0197	5.18843e-17	16.2712	9.08592			40.0473	279.906	-2.80516	1.25087e-301	33.7156	220.712	-2.71068	1.02576e-229
ENSONIT00000007797	Hox protein [Source:UniProtKB/TrEMBL;Acc:Q533X1]	3.64738	94.6972	-4.69839	6.16806e-157	7.98326	19.3403	-1.27656	8.02876e-08	0.856236	1.93474			0.533171	3.49378	-2.71212	0.000203946
ENSONIT00000025222	intraflagellar transport 140 homolog (Chlamydomonas) [Source:HGNC Symbol;Acc:29077]	0.143909	5.12598	-5.1546	2.79883e-09	2.55301	4.01294			5.83321	37.5911	-2.68803	1.28945e-39	5.23106	34.318	-2.71379	1.91168e-36
ENSONIT00000014567		4.50563	15.5466	-1.7868	1.92802e-10	17.6133	18.9467			2.13854	10.2739	-2.26428	1.8882e-09	1.79953	11.8484	-2.71899	1.8044e-13
ENSONIT00000018371	cyclin-dependent kinase 20 [Source:HGNC Symbol;Acc:21420]	0.119465	2.76319	-4.53167	7.17326e-05	2.835	2.37951			7.75907	61.1165	-2.97761	6.82287e-71	8.81896	58.1052	-2.71999	3.37353e-61
ENSONIT00000009854		0.482308	7.40328	-3.94014	9.13182e-12	14.1226	17.5847			1.92137	6.51225	-1.76102	3.81618e-05	1.66644	11.0077	-2.72367	7.53222e-13
ENSONIT00000010192	chromosome 11 open reading frame 65 [Source:HGNC Symbol;Acc:28519]	0.215412	2.15904	-3.32522	0.000813209	0.760994	0.88904			4.15787	28.1005	-2.75668	2.0047e-30	4.1635	27.5531	-2.72634	1.72789e-29
ENSONIT00000022146		1.36089	4.27186	-1.65032	0.00286041	11.9146	14.3904			3.80325	32.5417	-3.09699	1.17284e-39	7.05739	46.9176	-2.73292	2.62947e-50
ENSONIT00000007895		0.996302	12.0072	-3.59117	9.75014e-17	61.2037	89.8785			5.08803	27.3204	-2.4248	7.91348e-26	5.51893	36.7344	-2.73467	2.37139e-39
ENSONIT00000026234	tripartite motif containing 35 [Source:HGNC Symbol;Acc:16285]	0.819135	54.9443	-6.06773	6.16093e-102	2.30444	3.01711			0.539775	2.64261	-2.29153	0.00422167	0.35712	2.39152	-2.74344	0.00132175
ENSONIT00000011587	elastin microfibril interfacer 2 [Source:HGNC Symbol;Acc:19881]	7.82547	34.2592	-2.13024	2.81434e-27	10.2602	16.4199			0.305413	5.52084	-4.17606	2.08375e-09	1.86374	12.4992	-2.74557	4.30376e-14
ENSONIT00000021272	pigeon homolog (Drosophila) [Source:HGNC Symbol;Acc:28042]	0.90531	24.6315	-4.76595	1.15919e-41	3.17261	5.95083			0.447421	6.00974	-3.7476	2.29678e-09	0.9519	6.38978	-2.74689	1.69559e-07
ENSONIT00000022391	NEDD4 binding protein 3 [Source:HGNC Symbol;Acc:29852]	9.10574	69.5391	-2.93298	3.13347e-79	15.5909	23.1333			1.10005	15.2906	-3.797	2.51357e-22	1.66578	11.2003	-2.74927	4.32652e-13
ENSONIT00000005793	homeobox A10 [Source:HGNC Symbol;Acc:5100]	32.7141	112.504	-1.782	6.39029e-70	21.2727	36.6989			1.43153	14.9683	-3.38628	2.98203e-20	1.10114	7.41563	-2.75156	1.35318e-08
ENSONIT00000024895	calcineurin-like phosphoesterase domain containing 1 [Source:HGNC Symbol;Acc:25632]	1.43471	6.03354	-2.07224	3.22325e-05	1.59266	1.50958			0.306186	8.60972	-4.81349	2.93127e-15	0.985073	6.63838	-2.75253	5.744e-08
ENSONIT00000003068	tribbles homolog 1 (Drosophila) [Source:HGNC Symbol;Acc:16891]	33.7785	69.1995	-1.03466	2.29967e-19	14.7278	21.2094			0.444236	7.49496	-4.07652	4.67211e-12	1.05116	7.10996	-2.75785	1.10636e-08
ENSONIT00000008263	sphingosine kinase 2 [Source:HGNC Symbol;Acc:18859]	0.763249	5.44962	-2.83593	1.03131e-06	9.51117	16.3458			3.63544	21.5144	-2.5651	4.73775e-22	2.81353	19.0534	-2.75959	2.15399e-21
ENSONIT00000015013	sodium channel, voltage gated, type VIII, alpha subunit [Source:HGNC Symbol;Acc:10596]	0.832316	29.0961	-5.12755	1.66513e-50	0.529167	0.640892			0.263817	4.49571	-4.09094	1.64219e-07	0.790579	5.37434	-2.76511	5.88587e-07
ENSONIT00000014828	guanine deaminase [Source:HGNC Symbol;Acc:4212]	0	5.82572	-12.5082	5.45069e-12	34.3258	65.4938			6.68921	55.8709	-3.06219	1.74421e-66	13.5745	92.294	-2.76534	1.09057e-98
ENSONIT00000004005	DCN1, defective in cullin neddylation 1, domain containing 2 (S. cerevisiae) [Source:HGNC Symbol;Acc:20328]	0.0792605	5.4998	-6.11663	3.99145e-10	2.48354	3.79745			2.35685	11.3984	-2.2739	9.85681e-11	1.62207	11.0598	-2.76941	7.53106e-13
ENSONIT00000009901	Rho guanine nucleotide exchange factor (GEF) 40 [Source:HGNC Symbol;Acc:25516]	0.15398	5.1642	-5.06773	2.80106e-09	4.60012	4.7939			0.261065	4.11416	-3.97812	1.03584e-06	0.831572	5.7384	-2.78674	7.27215e-07
ENSONIT00000005079		18.0866	106.739	-2.5611	1.99827e-104	2.12142	3.42252			1.37241	7.49425	-2.44908	4.43362e-08	1.01482	7.02085	-2.79042	1.9225e-08
ENSONIT00000025856	tripartite motif containing 35 [Source:HGNC Symbol;Acc:16285]	1.15226	6.15032	-2.41619	2.75145e-06	5.04405	4.17504			0.346791	2.40305	-2.79273	0.0012607	0.431888	2.9906	-2.79171	0.000302511
ENSONIT00000010444		2.54068	6.85592	-1.43214	0.000467975	4.42274	7.29447			1.76721	7.32079	-2.05053	1.65093e-06	0.756543	5.24675	-2.79393	1.03086e-06
ENSONIT00000025353	tripeptidyl peptidase I [Source:HGNC Symbol;Acc:2073]	5.45826	27.7401	-2.34546	3.2326e-25	36.1357	63.2639			6.74087	39.3044	-2.54369	3.84355e-39	6.63998	46.1207	-2.79617	4.90029e-50
ENSONIT00000008489	SLAIN motif family, member 1 [Source:HGNC Symbol;Acc:26387]	0	11.1013	-13.4384	1.19145e-22	0.807413	1.4149			0.894221	3.0533	-1.77167	0.00596104	0.315533	2.20016	-2.80174	0.00232315
ENSONIT00000020450	glucosamine (UDP-N-acetyl)-2-epimerase/N-acetylmannosamine kinase [Source:HGNC Symbol;Acc:23657]	6.72347	50.1936	-2.90022	1.62807e-56	12.3925	13.4183			10.0091	53.9959	-2.43154	3.5997e-50	7.25803	51.0787	-2.81507	7.31187e-56
ENSONIT00000001859	HOP homeobox [Source:HGNC Symbol;Acc:24961]	1.35577	153.657	-6.82445	3.33844e-297	252.14	171.952			11.4578	49.8619	-2.12161	1.79828e-39	7.53104	53.1876	-2.82017	2.68618e-58
ENSONIT00000025882	tripartite motif containing 35 [Source:HGNC Symbol;Acc:16285]	4.62302	40.9592	-3.14728	6.48297e-50	21.5192	32.6061			0.613148	12.7462	-4.37769	4.99699e-21	1.64175	11.6058	-2.82154	8.1123e-14
ENSONIT00000008438		0.571869	4.3933	-2.94155	1.28581e-05	28.4594	49.3443			3.89959	19.0674	-2.28971	3.09214e-17	3.07511	21.7947	-2.82526	8.5077e-25
ENSONIT00000004056	family with sequence similarity 120A [Source:HGNC Symbol;Acc:13247]	1.01037	24.2073	-4.58249	1.0078e-39	8.12552	9.10277			3.6697	34.696	-3.24104	3.72569e-44	4.51444	31.9972	-2.82533	9.14915e-36
ENSONIT00000006231	flotillin 1 [Source:HGNC Symbol;Acc:3757]	0.872798	59.441	-6.08967	4.93958e-111	6.65828	6.26466			2.65601	50.6411	-4.25297	2.41339e-79	7.13529	50.6616	-2.82785	5.61231e-56
ENSONIT00000014817		0.613166	2.95979	-2.27114	0.00250567	4.37326	4.44895			2.92058	16.2783	-2.47862	2.20617e-16	1.85759	13.2029	-2.82934	2.73442e-15
ENSONIT00000021904	ribonuclease/angiogenin inhibitor 1 [Source:HGNC Symbol;Acc:10074]	0.677249	7.31012	-3.43214	6.19574e-10	25.4709	43.5587			2.57407	18.0952	-2.81349	2.75775e-20	2.38856	16.9859	-2.83012	8.59558e-20
ENSONIT00000020276	tripartite motif containing 35 [Source:HGNC Symbol;Acc:16285]	2.92847	11.5399	-1.97842	5.53236e-09	12.8444	15.0057			1.8672	6.64826	-1.8321	2.45559e-05	1.18911	8.46659	-2.8319	2.87298e-10
ENSONIT00000010281	tripartite motif containing 35 [Source:HGNC Symbol;Acc:16285]	1.56398	9.46915	-2.59801	5.60173e-10	10.0682	9.75649			0.28796	4.33781	-3.91302	3.0439e-07	0.65	4.65613	-2.84062	2.45667e-06
ENSONIT00000020765	meteorin, glial cell differentiation regulator-like [Source:HGNC Symbol;Acc:27584]	3.70796	22.1007	-2.57539	1.12423e-22	17.8417	30.1333			2.12035	19.3325	-3.18866	2.14223e-24	1.98048	14.2317	-2.84519	2.18077e-16
ENSONIT00000021537	serpin peptidase inhibitor, clade E (nexin, plasminogen activator inhibitor type 1), member 3 [Source:HGNC Symbol;Acc:24774]	1.30049	6.59442	-2.34219	1.76409e-06	1.31375	1.45403			0.547964	7.19318	-3.71448	1.07679e-10	1.29173	9.29642	-2.84737	3.95593e-11
ENSONIT00000021592	opioid growth factor receptor [Source:HGNC Symbol;Acc:15768]	0.626711	109.911	-7.45432	4.77625e-217	2.667	2.34178			5.76951	20.9456	-1.86013	1.18679e-14	2.91003	21.0823	-2.85693	3.46938e-24
ENSONIT00000026107	mitochondrial ribosomal protein L36 [Source:HGNC Symbol;Acc:14490]	4.38117	12.3854	-1.49925	8.03992e-07	51.4422	43.7632			81.0098	360.741	-2.1548	9.46165e-286	60.8808	441.334	-2.85781	0
ENSONIT00000025499	crumbs homolog 2 (Drosophila) [Source:HGNC Symbol;Acc:18688]	0.409893	5.62303	-3.77803	1.45855e-08	4.46137	8.46102			0.420288	7.89731	-4.23191	7.09339e-13	1.02618	7.45252	-2.86045	3.63674e-09
ENSONIT00000026235	tripartite motif containing 35 [Source:HGNC Symbol;Acc:16285]	1.86162	51.8707	-4.80029	6.75985e-87	2.51361	2.3073			0.271022	2.34752	-3.11466	0.00126146	0.31643	2.30253	-2.86326	0.00132245
ENSONIT00000015874	clusterin associated protein 1 [Source:HGNC Symbol;Acc:19009]	0.0976669	3.6144	-5.20974	1.70169e-06	5.96305	7.15043			17.2722	117.544	-2.76668	5.18028e-125	12.4209	90.7612	-2.86931	4.46788e-101
ENSONIT00000018007	ganglioside induced differentiation associated protein 1 [Source:HGNC Symbol;Acc:15968]	0.170312	18.3832	-6.75406	9.61553e-36	0.366232	0.641783			0.355389	6.55809	-4.2058	2.4557e-11	0.414933	3.05176	-2.87869	0.000302454
ENSONIT00000006365	pyrimidinergic receptor P2Y, G-protein coupled, 6 [Source:HGNC Symbol;Acc:8543]	2.75504	15.2936	-2.47278	5.33825e-15	3.35149	6.82231			0.689873	5.58579	-3.01736	3.26423e-07	0.886005	6.52271	-2.88009	2.64075e-08
ENSONIT00000008500		1.278	13.3018	-3.37967	1.39024e-17	6.07294	8.66425			0.437521	6.59077	-3.91302	1.95501e-10	0.817322	6.02953	-2.88307	2.43552e-07
ENSONIT00000001834		0.0684642	3.95888	-5.8536	3.48496e-08	15.6792	31.7331	-1.01713	8.54185e-09	1.92867	4.51939			1.8348	13.586	-2.88843	9.00603e-16
ENSONIT00000009739	kinesin light chain 3 [Source:HGNC Symbol;Acc:20717]	0.845966	7.82676	-3.20974	2.92226e-10	2.01144	1.36622			3.38933	16.7529	-2.30534	1.37014e-15	2.1105	15.6359	-2.8892	1.42017e-18
ENSONIT00000010432		0.988041	4.89708	-2.30928	5.27395e-05	2.40649	6.15471	-1.35476	0.00417457	3.31352	2.99487			0.825319	6.13466	-2.89396	1.40164e-07
ENSONIT00000007055	reticulon 4 receptor-like 1 [Source:HGNC Symbol;Acc:21329]	0.135577	2.1951	-4.0171	0.000814597	0.812147	3.98983	-2.29651	0.000905512	0.49509	2.02431			0.330309	2.45521	-2.89396	0.00074931
ENSONIT00000026397	Treacher Collins-Franceschetti syndrome 1 [Source:HGNC Symbol;Acc:11654]	440.755	2502.86	-2.50553	0	17.9712	18.3512			9.79604	71.286	-2.86335	2.44259e-79	13.9829	104.138	-2.89676	1.43698e-116
ENSONIT00000015428	homeobox C9 [Source:HGNC Symbol;Acc:5130]	16.8678	67.6136	-2.00304	3.12632e-49	38.4759	59.2074			0.955602	5.5781	-2.54529	3.93576e-06	1.1529	8.59868	-2.89885	1.64414e-10
ENSONIT00000007569	WD repeat domain 60 [Source:HGNC Symbol;Acc:21862]	0.601137	3.43257	-2.51352	0.000328399	7.30585	7.74636			13.9061	59.7439	-2.10307	5.68188e-47	6.4166	48.1606	-2.90797	1.20344e-54
ENSONIT00000022932		0.214664	3.35144	-3.96463	5.97624e-06	12.2655	23.2852			2.51965	10.7541	-2.0936	1.94298e-09	1.96121	14.7312	-2.90906	1.00664e-17
ENSONIT00000026604		0.412154	14.7761	-5.16394	9.47824e-26	1.80422	5.87965	-1.70436	0.000411293	3.22516	5.83001			1.00414	7.5424	-2.90906	2.0781e-09
ENSONIT00000011067	histone deacetylase 10 [Source:HGNC Symbol;Acc:18128]	1.25359	24.7518	-4.3034	8.23648e-39	3.4095	2.78165			7.17765	34.0228	-2.24492	2.34455e-29	5.40805	40.7404	-2.91328	9.79905e-47
ENSONIT00000023825	SUZ RNA binding domain containing 1 [Source:HGNC Symbol;Acc:30232]	4.86393	24.8687	-2.35413	6.39967e-23	9.4369	14.7456			21.4343	161.744	-2.91572	4.34441e-182	25.7583	194.123	-2.91386	5.60369e-218
ENSONIT00000000650	C-terminal binding protein 2 [Source:HGNC Symbol;Acc:2495]	2.89434	48.5576	-4.06839	2.85645e-73	5.75265	8.02941			0.362377	8.2792	-4.51393	1.07533e-14	1.18466	9.00427	-2.92614	3.02236e-11
ENSONIT00000022221	zinc finger, DHHC-type containing 2 [Source:HGNC Symbol;Acc:18469]	1.06399	7.12384	-2.74318	2.01473e-08	1.39342	2.74327			0.0876401	2.50838	-4.83902	0.000143739	0.327436	2.49791	-2.93143	0.000748969
ENSONIT00000009847		1.26473	3.78566	-1.58171	0.00954673	21.9742	37.4862			2.91079	16.3114	-2.4864	2.20577e-16	3.5163	27.0587	-2.94396	9.34268e-32
ENSONIT00000010816		0.98132	18.1581	-4.20974	2.58633e-28	0.565231	1.10056			0.51193	3.08466	-2.59109	0.000932003	0.398468	3.08655	-2.95346	0.000302654
ENSONIT00000013493	KIAA1609 [Source:HGNC Symbol;Acc:29325]	0.0892109	2.26976	-4.66918	0.000448075	7.02941	4.61036			1.32636	15.7738	-3.57199	2.57052e-22	2.15173	16.8357	-2.96796	3.64418e-20
ENSONIT00000003378		0	2.42738	-11.2452	2.73879e-05	7.34172	9.50153			0.597251	8.09724	-3.76102	1.50059e-12	1.1622	9.11155	-2.97084	1.71479e-11
ENSONIT00000001390		0.48097	8.044	-4.06389	7.46973e-13	2.02874	3.96345			0.75273	4.18672	-2.47562	4.41378e-05	0.739133	5.79729	-2.97147	1.08585e-07
ENSONIT00000019900	G protein-coupled receptor 137 [Source:HGNC Symbol;Acc:24300]	30.678	128.827	-2.07016	1.4335e-97	6.43423	7.96397			4.63058	23.741	-2.35812	6.27623e-22	2.93401	23.0653	-2.97478	2.24157e-27
ENSONIT00000026767	tripartite motif containing 35 [Source:HGNC Symbol;Acc:16285]	3.14198	18.9164	-2.58989	3.57024e-19	21.2486	24.9235			2.2417	10.0217	-2.16046	3.08633e-09	1.576	12.4984	-2.98741	2.7606e-15
ENSONIT00000022500	choroideremia (Rab escort protein 1) [Source:HGNC Symbol;Acc:1940]	1.47872	27.1436	-4.19819	2.8882e-42	10.6267	13.6681			6.99194	41.0178	-2.55248	1.26037e-40	5.73355	45.8265	-2.99868	7.1956e-54
ENSONIT00000019833	ring finger protein 17 [Source:HGNC Symbol;Acc:10060]	0.504204	3.79765	-2.91303	3.00654e-05	19.5636	13.6548			29.7224	132.888	-2.16059	2.81212e-106	17.1409	137.302	-3.00184	5.31728e-159
ENSONIT00000017232	family with sequence similarity 176, member B [Source:HGNC Symbol;Acc:25558]	8.34122	254.213	-4.92964	0	14.809	16.8386			6.14316	53.4996	-3.12248	3.82182e-65	5.85748	46.9997	-3.0043	3.26821e-55
ENSONIT00000017613		0.649062	20.6423	-4.9911	2.76291e-36	2.24312	2.88261			0.761848	3.06037	-2.00613	0.00253118	1.02786	8.25878	-3.00629	1.22587e-10
ENSONIT00000005373	transmembrane protein 50B [Source:HGNC Symbol;Acc:1280]	14.6457	33.8751	-1.20974	1.39861e-12	19.8876	17.4429			11.1562	63.5557	-2.51017	4.1039e-61	8.02048	64.6322	-3.01049	1.32967e-75
ENSONIT00000014534	storkhead box 2 [Source:HGNC Symbol;Acc:25450]	0.140189	4.16895	-4.89424	1.3358e-07	4.62336	8.45232			4.95214	32.2945	-2.70517	1.8028e-34	4.29369	34.7136	-3.01521	1.88686e-41
ENSONIT00000014979	serine/threonine kinase 38 like [Source:HGNC Symbol;Acc:17848]	0.221113	3.57999	-4.0171	1.13237e-05	3.17888	5.45161			4.22177	66.2027	-3.97097	2.16977e-98	9.13637	73.9218	-3.01631	2.40939e-86
ENSONIT00000007994	tetratricopeptide repeat, ankyrin repeat and coiled-coil containing 2 [Source:HGNC Symbol;Acc:30212]	1.04168	15.9657	-3.93799	3.20026e-24	2.93204	5.10093			0.451758	5.91759	-3.71139	2.29648e-09	0.72161	5.8925	-3.02959	1.08651e-07
ENSONIT00000023287	RAB31, member RAS oncogene family [Source:HGNC Symbol;Acc:9771]	1.69089	4.64428	-1.45767	0.00624761	11.0055	18.6032			1.48853	22.6723	-3.92896	2.38611e-34	2.78069	22.7843	-3.03453	1.59476e-27
ENSONIT00000005680	Fas apoptotic inhibitory molecule [Source:HGNC Symbol;Acc:18703]	0	13.9571	-13.7687	1.35826e-28	5.61358	5.02586			10.3348	65.2253	-2.65793	3.88378e-67	5.76964	47.3353	-3.03636	5.86927e-56
ENSONIT00000015694		1.41603	11.9859	-3.08142	1.26039e-14	8.27418	14.0455			1.03733	34.5198	-5.05648	3.32376e-60	3.61138	29.6348	-3.03667	2.48728e-35
ENSONIT00000008275	cadherin 18, type 2 [Source:HGNC Symbol;Acc:1757]	0.0517132	4.48541	-6.43856	2.3701e-09	1.394	2.57507			0.890257	5.54717	-2.63946	1.20575e-06	0.566954	4.65781	-3.03835	2.45749e-06
ENSONIT00000012495	mitogen-activated protein kinase 11 [Source:HGNC Symbol;Acc:6873]	0	2.23841	-11.1283	0.000102613	3.17404	4.65812			0.0890927	4.8315	-5.76102	5.44146e-09	0.554773	4.55773	-3.03835	4.33084e-06
ENSONIT00000016665		1.27208	3.97208	-1.6427	0.00649448	14.8593	19.7221			9.55602	76.6239	-3.00331	4.2451e-89	13.2026	108.72	-3.04173	1.02377e-127
ENSONIT00000001030	methyl CpG binding protein 2 (Rett syndrome) [Source:HGNC Symbol;Acc:6990]	6.28788	80.1493	-3.67204	6.61845e-112	3.38383	4.9168			7.54213	77.7984	-3.3667	7.32366e-101	10.4439	86.0646	-3.04275	3.45982e-101
ENSONIT00000020500	glycerol-3-phosphate acyltransferase, mitochondrial [Source:HGNC Symbol;Acc:24865]	0.17422	2.64805	-3.92595	0.000132672	4.74794	7.2752			4.24568	45.767	-3.43024	7.14932e-61	5.08133	42.0445	-3.04864	5.29135e-50
ENSONIT00000011148	latrophilin 3 [Source:HGNC Symbol;Acc:20974]	8.78162	47.3207	-2.42991	3.4121e-44	2.86186	5.90012			0.275292	3.25378	-3.56308	3.86366e-05	0.257133	2.12795	-3.04888	0.00232215
ENSONIT00000000422	GTP binding protein 2 [Source:HGNC Symbol;Acc:4670]	0.103904	4.88666	-5.55552	5.35256e-09	14.2518	20.528			11.2745	52.0128	-2.2058	1.58413e-43	6.21047	51.4182	-3.04951	5.53862e-61
ENSONIT00000012121	receptor (TNFRSF)-interacting serine-threonine kinase 1 [Source:HGNC Symbol;Acc:10019]	0.485602	4.14173	-3.09239	9.62764e-06	5.88772	8.9697			1.47246	9.01548	-2.61418	4.27667e-10	1.02041	8.48728	-3.05616	6.90992e-11
ENSONIT00000026443	adrenoceptor alpha 2A [Source:HGNC Symbol;Acc:281]	0.192147	2.66657	-3.79471	0.000132695	1.48304	2.81867			0.826963	3.62394	-2.13166	0.000933707	0.257471	2.14273	-3.05696	0.00232195
ENSONIT00000009543	heterogeneous nuclear ribonucleoprotein K [Source:HGNC Symbol;Acc:5044]	1.24605	12.7476	-3.35479	1.47408e-16	8.85546	15.2216			2.70013	21.0152	-2.96033	1.54272e-24	2.42861	20.2263	-3.05803	1.37484e-24
ENSONIT00000016115	flotillin 2 [Source:HGNC Symbol;Acc:3758]	7.10942	28.999	-2.0282	6.91037e-22	51.4194	69.148			12.2541	101.244	-3.0465	1.57895e-119	13.131	109.801	-3.06384	3.90115e-130
ENSONIT00000009474	tripartite motif containing 35 [Source:HGNC Symbol;Acc:16285]	2.77756	14.5067	-2.38483	7.11922e-14	20.3542	31.3758			1.12179	9.08299	-3.01736	3.00208e-11	1.30975	11.042	-3.07565	4.39227e-14
ENSONIT00000004103	tetratricopeptide repeat, ankyrin repeat and coiled-coil containing 1 [Source:HGNC Symbol;Acc:29364]	0.326029	6.62973	-4.34588	4.74711e-11	0.16901	0.526529			0.212601	2.49803	-3.55457	0.00014378	0.238293	2.01207	-3.07788	0.00405052
ENSONIT00000009224	DIRAS family, GTP-binding RAS-like 1 [Source:HGNC Symbol;Acc:19127]	0	15.4911	-13.9192	1.41826e-31	2.32649	1.16484			0.322516	4.61543	-3.83902	8.84543e-08	0.451862	3.83012	-3.08344	1.7931e-05
ENSONIT00000023871	adenosylhomocysteinase-like 1 [Source:HGNC Symbol;Acc:344]	0.374006	28.4606	-6.24976	5.52057e-53	7.60015	8.87897			3.62903	54.5792	-3.91069	3.43286e-80	6.17791	52.6154	-3.09029	1.173e-63
ENSONIT00000005820	regulating synaptic membrane exocytosis 3 [Source:HGNC Symbol;Acc:21292]	1.90225	10.5596	-2.47278	1.49963e-10	0.730452	1.74085			0.992356	24.5159	-4.62672	1.33999e-40	2.59531	22.1195	-3.09134	3.50702e-27
ENSONIT00000024719	pleckstrin 2 [Source:HGNC Symbol;Acc:19238]	8.66787	289.575	-5.06211	0	0.661273	0.710737			2.33577	5.95451	-1.35009	0.00148187	0.783172	6.76242	-3.11014	3.44096e-09
ENSONIT00000002667	somatostatin receptor 5 [Source:HGNC Symbol;Acc:11334]	0.799703	75.5525	-6.56187	4.52133e-145	9.29745	17.4187			0	7.39628	-12.8526	1.55343e-15	0.329717	2.84951	-3.11141	0.000131678
ENSONIT00000007640	MRE11 meiotic recombination 11 homolog A (S. cerevisiae) [Source:HGNC Symbol;Acc:7230]	10.3924	45.2066	-2.121	7.99136e-36	18.3659	11.5546			17.0037	61.7385	-1.86032	3.27767e-41	7.62455	66.2526	-3.11925	1.2844e-80
ENSONIT00000008137	karyopherin alpha 2 (RAG cohort 1, importin alpha 1) [Source:HGNC Symbol;Acc:6395]	2.35517	5.71979	-1.28013	0.00480292	13.457	12.1291			61.0015	350.633	-2.52305	0	47.3188	411.757	-3.12131	0
ENSONIT00000023726	membrane bound O-acyltransferase domain containing 2 [Source:HGNC Symbol;Acc:25193]	0.812928	7.14504	-3.13574	5.073e-09	3.35259	3.08522			3.5623	8.43263	-1.24317	0.000284379	0.990275	8.62374	-3.12241	3.89149e-11
ENSONIT00000011577	vitamin D (1,25- dihydroxyvitamin D3) receptor [Source:HGNC Symbol;Acc:12679]	0.783191	5.09483	-2.7016	3.11966e-06	1.64655	3.4783			0.383035	5.3084	-3.79273	4.77597e-08	0.667836	5.82252	-3.12408	1.08664e-07
ENSONIT00000010892	Sp9 transcription factor homolog (mouse) [Source:HGNC Symbol;Acc:30690]	8.28992	235.183	-4.82628	0	2.41713	4.00885			0.146598	7.1771	-5.61346	1.49569e-13	0.616176	5.41039	-3.13432	1.38454e-07
ENSONIT00000003723	leucine-rich repeat containing G protein-coupled receptor 4 [Source:HGNC Symbol;Acc:13299]	1.13744	9.18221	-3.01305	3.29715e-11	4.93292	8.4043			2.16407	30.4435	-3.81432	2.60482e-44	2.93417	25.8785	-3.14073	2.20448e-32
ENSONIT00000013433	HECT domain containing E3 ubiquitin protein ligase 4 [Source:HGNC Symbol;Acc:26611]	0.301851	3.94052	-3.70648	3.42537e-06	0.983064	1.63045			1.4092	24.2676	-4.10608	2.36685e-37	2.81947	24.9773	-3.14712	2.70068e-31
ENSONIT00000019017	von Willebrand factor [Source:HGNC Symbol;Acc:12726]	3.17943	234.173	-6.20266	0	0.0877685	0.130143			0.103187	3.9378	-5.25406	2.61543e-07	0.431926	3.85432	-3.15762	1.79348e-05
ENSONIT00000009491	lipoxygenase homology domains 1 [Source:HGNC Symbol;Acc:26521]	1.2402	39.7077	-5.00077	1.4843e-67	1.00987	1.97089			0.452001	4.3657	-3.27182	1.69305e-06	0.235927	2.10828	-3.15965	0.00405428
ENSONIT00000026539		1.92043	11.5318	-2.58612	3.76237e-12	31.772	63.1027			4.45049	23.0728	-2.37416	2.6883e-21	3.97696	35.6929	-3.1659	1.46506e-44
ENSONIT00000010384	leucine rich repeat containing 31 [Source:HGNC Symbol;Acc:26261]	0.16709	2.70531	-4.0171	7.17839e-05	3.74702	5.87665			0.435832	8.53493	-4.29153	3.01283e-14	0.922722	8.28135	-3.1659	2.66447e-11
ENSONIT00000011189		1.50878	32.5994	-4.43339	7.43805e-53	1.18698	2.04044			0.863881	9.62993	-3.47862	1.2818e-13	0.645518	5.80832	-3.16959	2.39271e-08
ENSONIT00000009501	protein tyrosine phosphatase, receptor type, O [Source:HGNC Symbol;Acc:9678]	0.320153	4.94967	-3.9505	4.75458e-08	2.93495	5.23389			0.580159	7.15046	-3.62352	1.07694e-10	0.821045	7.44874	-3.18146	8.70236e-10
ENSONIT00000011303	WD repeat domain 19 [Source:HGNC Symbol;Acc:18340]	1.05406	4.27536	-2.02008	0.000582711	1.99913	1.84209			5.06844	19.952	-1.97692	3.95191e-15	2.59781	23.57	-3.18158	1.06226e-29
ENSONIT00000011725	outer dense fiber of sperm tails 2-like [Source:HGNC Symbol;Acc:29225]	0.202367	19.4248	-6.58478	8.23678e-38	1.92715	2.70533			3.27266	17.9703	-2.45708	7.23572e-18	1.6763	15.2761	-3.18792	2.27632e-19
ENSONIT00000001684		0.959325	14.0529	-3.87271	1.8985e-20	3.47091	6.19716			0.778486	4.52328	-2.53863	1.52816e-05	0.934888	8.55428	-3.19378	8.20271e-12
ENSONIT00000012411		0.424027	5.73745	-3.75818	1.45965e-08	19.617	35.7463			2.72081	13.9952	-2.36283	2.75593e-13	2.17977	20.0054	-3.19814	2.00445e-25
ENSONIT00000001374	serine palmitoyltransferase, long chain base subunit 2 [Source:HGNC Symbol;Acc:11278]	0.437686	13.0762	-4.90091	1.25729e-22	16.3531	25.9769			46.5793	327.874	-2.81538	0	41.7117	383.461	-3.20055	0
ENSONIT00000021118	DEAH (Asp-Glu-Ala-Asp/His) box polypeptide 57 [Source:HGNC Symbol;Acc:20086]	0.158189	7.11814	-5.49178	2.97003e-13	5.35427	6.1081			38.7334	251.969	-2.7016	6.01936e-261	30.7828	284.74	-3.20945	0
ENSONIT00000016688	RNA binding motif protein 41 [Source:HGNC Symbol;Acc:25617]	11.1841	24.551	-1.13434	2.07741e-08	8.4938	12.8497			14.0189	97.411	-2.79671	2.55134e-105	12.9176	119.834	-3.21363	2.52403e-148
ENSONIT00000002986	solute carrier family 30 (zinc transporter), member 9 [Source:HGNC Symbol;Acc:1329]	0.178576	2.80868	-3.97528	7.2016e-05	5.64486	5.84485			10.5642	69.886	-2.72582	6.14757e-74	11.5554	107.433	-3.2168	1.21512e-133
ENSONIT00000025776	fin bud initiation factor homolog (zebrafish) [Source:HGNC Symbol;Acc:33747]	0.883188	19.5199	-4.46608	8.5262e-32	18.223	33.7565			0.460737	7.40319	-4.00613	4.67351e-12	0.669426	6.22921	-3.21805	1.95762e-08
ENSONIT00000021030	centrosomal protein 164kDa [Source:HGNC Symbol;Acc:29182]	1.40763	5.73021	-2.02532	8.11746e-05	5.4744	6.5774			8.32725	51.2383	-2.62131	2.63903e-52	6.13869	57.5163	-3.22797	2.65137e-72
ENSONIT00000011035	ubiquitin protein ligase E3 component n-recognin 3 (putative) [Source:HGNC Symbol;Acc:30467]	0.256898	8.86129	-5.10825	1.59885e-15	5.2549	7.76257			3.07657	30.6773	-3.31778	7.71694e-40	3.33624	31.3436	-3.23188	1.03183e-39
ENSONIT00000014926		1.80386	9.60885	-2.41328	1.07134e-09	8.1861	14.9191			0.598835	9.92287	-4.05053	8.63875e-16	0.932224	8.78404	-3.23614	4.54068e-12
ENSONIT00000008469	5'-nucleotidase, cytosolic III [Source:HGNC Symbol;Acc:17820]	0.550355	2.82878	-2.36175	0.00407494	9.66494	14.8794			9.5702	85.4895	-3.15913	1.93904e-104	7.71727	72.8781	-3.23932	2.19554e-91
ENSONIT00000009528		0.345767	2.71914	-2.97528	0.00037941	6.5324	8.59946			2.70567	10.5971	-1.96961	1.93915e-08	1.48262	14.0392	-3.24324	1.85025e-18
ENSONIT00000023728	5'-nucleotidase, cytosolic II [Source:HGNC Symbol;Acc:8022]	0.796784	4.27225	-2.42274	7.61945e-05	11.1147	20.7641			3.911	55.8411	-3.83572	7.19799e-81	5.24129	49.9568	-3.25269	3.04849e-63
ENSONIT00000016395		8.98481	32.9852	-1.87626	2.51024e-22	44.2377	17.2065			0.478687	2.61395	-2.44908	0.0014726	0.819705	7.84938	-3.2594	1.54084e-10
ENSONIT00000007732	phosphodiesterase 3B, cGMP-inhibited [Source:HGNC Symbol;Acc:8779]	0.112406	4.20318	-5.22469	1.34114e-07	4.97239	8.85477			0.439794	11.3509	-4.68983	1.53509e-19	1.09542	10.5101	-3.26221	9.63999e-14
ENSONIT00000007409	phospholipid scramblase family, member 5 [Source:HGNC Symbol;Acc:19952]	0.62993	49.7464	-6.30326	2.18391e-94	1.90747	3.05197			0.281673	4.24309	-3.91302	5.61715e-07	0.74543	7.2048	-3.27281	5.94547e-10
ENSONIT00000022745	microtubule associated serine/threonine kinase 1 [Source:HGNC Symbol;Acc:19034]	1.3859	11.1776	-3.01171	2.15804e-13	0.566421	2.38741			0.377211	3.63665	-3.26917	3.06031e-05	0.364074	3.52172	-3.27398	1.21603e-05
ENSONIT00000025374	reticulon 1 [Source:HGNC Symbol;Acc:10467]	12.9936	41.7308	-1.68331	1.98793e-24	47.5429	22.1576			0.647622	21.1374	-5.0285	1.83691e-37	3.50844	34.1718	-3.2839	7.20317e-44
ENSONIT00000001914	KIAA0232 [Source:HGNC Symbol;Acc:28992]	9.57172	138.004	-3.84979	3.11804e-199	18.8923	19.2749			33.1923	260.977	-2.975	3.68082e-299	27.7884	273.77	-3.30041	0
ENSONIT00000026471		0.31106	15.2888	-5.61913	3.86948e-28	0.860004	0.962847			0.730224	3.11667	-2.0936	0.00253138	0.530488	5.24766	-3.30628	2.4762e-07
ENSONIT00000020876	SPRY domain containing 3 [Source:HGNC Symbol;Acc:25920]	1.47198	211.417	-7.16619	0	8.86136	7.38726			5.87068	52.1656	-3.1515	3.07799e-64	4.396	43.5285	-3.3077	2.96284e-56
ENSONIT00000005753		1.63122	14.5887	-3.16083	1.78168e-18	0.701542	1.84407			1.10625	4.87116	-2.13858	0.000130088	0.397416	3.98016	-3.3241	1.00915e-05
ENSONIT00000025415		45.9188	3037.1	-6.04746	0	9.67462	12.5293			61.9989	631.927	-3.34944	0	68.0215	685.748	-3.33362	0
ENSONIT00000024370	kinesin family member 21B [Source:HGNC Symbol;Acc:29442]	0.492376	2.91656	-2.56644	0.000818088	0.946267	1.59035			0.131562	2.46315	-4.22668	0.00014382	0.245768	2.52045	-3.35831	0.000749242
ENSONIT00000024615	ADP-ribose/CDP-alcohol diphosphatase, manganese-dependent [Source:HGNC Symbol;Acc:30925]	2.08393	14.7279	-2.82118	8.3584e-17	6.18832	6.69983			1.17773	11.1906	-3.24821	5.22106e-15	0.789772	8.17667	-3.37201	9.21009e-12
ENSONIT00000026286		0.0539469	2.68271	-5.63601	1.40719e-05	1.14348	1.88767			0.590997	2.60723	-2.14129	0.00422066	0.381152	3.9489	-3.37301	1.00861e-05
ENSONIT00000022792		2.70101	8.44549	-1.64468	2.31986e-05	11.9159	9.47809			3.05294	27.9473	-3.19444	3.16412e-35	1.90104	19.7656	-3.37813	1.33917e-26
ENSONIT00000014825	tripartite motif containing 35 [Source:HGNC Symbol;Acc:16285]	1.66007	61.4348	-5.20974	3.08226e-108	2.76963	2.77342			0.0895877	3.37385	-5.23495	3.35153e-06	0.30682	3.20814	-3.38627	4.02927e-05
ENSONIT00000006578		0.124143	4.4985	-5.17937	3.68653e-08	7.13144	10.96			0.647622	14.9262	-4.52655	3.15686e-25	1.33079	13.9858	-3.39361	3.48974e-19
ENSONIT00000021710	chromosome 9 open reading frame 89 [Source:HGNC Symbol;Acc:28148]	0.61647	3.87023	-2.65032	6.65736e-05	5.80304	8.81805			1.10262	9.55059	-3.11466	3.08454e-12	0.643679	6.79904	-3.40092	3.66744e-10
ENSONIT00000021238	PDZ domain containing ring finger 4 [Source:HGNC Symbol;Acc:30552]	0	2.45334	-11.2605	2.74033e-05	1.37318	0.747735			0.830004	6.25154	-2.91302	7.85212e-08	0.750643	7.94332	-3.40354	3.05335e-11
ENSONIT00000010623	shroom family member 1 [Source:HGNC Symbol;Acc:24084]	3.23458	8.94012	-1.46672	5.12262e-05	7.33985	11.8712			7.41818	30.8862	-2.05783	4.75086e-24	2.69621	28.6423	-3.40915	1.01044e-38
ENSONIT00000008656	double zinc ribbon and ankyrin repeat domains 1 [Source:HGNC Symbol;Acc:15858]	1.39204	63.89	-5.52031	3.56548e-114	0.251546	0.176323			1.53782	4.89052	-1.6691	0.000934075	0.611793	6.52467	-3.41479	1.22284e-09
ENSONIT00000000886		0.415269	6.18324	-3.89624	2.36062e-09	0.544159	1.37623			0.162476	2.35575	-3.85788	0.000267152	0.202345	2.16701	-3.42082	0.000518325
ENSONIT00000012666	kelch-like 24 (Drosophila) [Source:HGNC Symbol;Acc:25947]	0.137156	2.77583	-4.33903	7.18611e-05	11.5341	17.8311			0.643958	10.1855	-3.98341	2.46167e-16	0.868805	9.35348	-3.4284	4.21693e-13
ENSONIT00000011506	LAS1-like (S. cerevisiae) [Source:HGNC Symbol;Acc:25726]	0.127998	3.84872	-4.91018	9.00644e-07	1.71044	1.79153			1.20192	25.3479	-4.39845	3.08758e-41	1.43448	15.5913	-3.44214	2.67805e-21
ENSONIT00000015658		0.282298	4.13532	-3.87271	1.8786e-06	6.46066	3.84986			0.883605	9.09553	-3.36368	1.38567e-12	0.733617	8.09882	-3.46461	9.21145e-12
ENSONIT00000000072	asteroid homolog 1 (Drosophila) [Source:HGNC Symbol;Acc:25021]	0.504679	6.12835	-3.60206	2.35873e-09	12.3834	18.9045			0.131639	6.14729	-5.54529	1.5172e-11	1.02463	11.328	-3.46672	5.34451e-16
ENSONIT00000015134	LY6/PLAUR domain containing 6 [Source:HGNC Symbol;Acc:28751]	1.40507	5.95812	-2.08421	3.22205e-05	2.42792	2.52129			0.183248	6.34897	-5.11466	4.06051e-12	0.34232	3.81673	-3.47892	3.65008e-06
ENSONIT00000002909	ring finger protein 151 [Source:HGNC Symbol;Acc:23235]	3.40222	21.1345	-2.63505	3.94083e-22	1.29896	4.02931	-1.63317	0.00617399	0	0.687501			0.18946	2.11241	-3.47892	0.000951448
ENSONIT00000007851	phosphatidylinositol-4-phosphate 5-kinase, type I, alpha [Source:HGNC Symbol;Acc:8994]	0.207113	2.47506	-3.57898	0.00024412	4.2469	4.08812			8.96777	57.0469	-2.66933	1.03921e-58	5.06274	57.5234	-3.50616	1.63547e-77
ENSONIT00000000632	iodotyrosine deiodinase [Source:HGNC Symbol;Acc:21071]	5.66371	18.4662	-1.70507	1.69881e-11	5.1567	10.0651			0.213587	12.548	-5.8765	2.67248e-24	1.32998	15.219	-3.5164	2.82708e-21
ENSONIT00000023603		1.33092	115.985	-6.44537	9.54488e-221	0.435228	1.94139			0.201572	2.02431	-3.32806	0.000908402	0.271954	3.11811	-3.51924	7.30409e-05
ENSONIT00000005303	IKAROS family zinc finger 2 (Helios) [Source:HGNC Symbol;Acc:13177]	5.3856	291.343	-5.75747	0	3.56864	4.91189			0.348289	2.72823	-2.96961	0.000225246	0.36869	4.25074	-3.52723	3.15716e-06
ENSONIT00000011060	DnaJ (Hsp40) homolog, subfamily C, member 6 [Source:HGNC Symbol;Acc:15469]	0.588146	3.76715	-2.67923	0.000113526	1.35506	1.44912			0.424829	2.61316	-2.62084	0.00147273	0.264537	3.10472	-3.55292	7.30628e-05
ENSONIT00000020465	transcription factor 7-like 2 (T-cell specific, HMG-box) [Source:HGNC Symbol;Acc:11641]	8.9949	18.2431	-1.02017	1.30812e-05	20.2909	31.9982			3.57183	42.4907	-3.57241	3.34048e-58	3.97403	46.7945	-3.55766	2.65321e-64
ENSONIT00000008270	ets variant 1 [Source:HGNC Symbol;Acc:3490]	6.75451	17.8122	-1.39894	1.30352e-08	1.74455	3.31189			0.471317	10.1427	-4.4276	2.675e-17	0.503117	6.05242	-3.58855	1.26538e-09
ENSONIT00000023799	cytokine inducible SH2-containing protein [Source:HGNC Symbol;Acc:1984]	0	4.21225	-12.0404	9.14903e-09	10.5559	9.90691			1.95009	17.1737	-3.13858	5.75425e-22	2.10169	25.324	-3.59089	8.33334e-36
ENSONIT00000000742	chromosome 7 open reading frame 43 [Source:HGNC Symbol;Acc:25604]	0.0371981	3.69963	-6.63601	1.33988e-07	1.54265	2.44301			0.465727	3.15705	-2.76102	0.00016518	0.235628	2.8718	-3.60737	0.000131691
ENSONIT00000000634	myelin transcription factor 1 [Source:HGNC Symbol;Acc:7622]	0.457949	19.1444	-5.38559	2.29275e-34	0.601796	1.23263			0.477801	3.91866	-3.03588	9.69859e-06	0.223142	2.72558	-3.61053	0.000236568
ENSONIT00000017037		0.473741	12.8202	-4.75818	4.63653e-22	1.00416	0.841589			1.18626	7.48296	-2.65718	1.32207e-08	0.25392	3.11557	-3.61705	7.30118e-05
ENSONIT00000017201		0.288403	4.4269	-3.94014	5.52423e-07	69.2981	57.3738			2.33885	48.8307	-4.38391	5.1006e-78	3.75594	46.1654	-3.61957	4.77722e-64
ENSONIT00000010932		7.26263	30.6568	-2.07764	9.70005e-24	3.3884	1.95483			0	7.27681	-12.8291	3.06966e-15	0.398117	4.98396	-3.64603	1.62596e-07
ENSONIT00000012425	zinc finger CCCH-type containing 8 [Source:HGNC Symbol;Acc:30941]	0.317042	3.74801	-3.56338	6.23337e-06	7.05292	12.1367			5.07204	29.2331	-2.52696	5.17437e-29	3.21839	40.492	-3.65323	6.1824e-57
ENSONIT00000010599	microsomal glutathione S-transferase 1 [Source:HGNC Symbol;Acc:7061]	0.135577	2.82227	-4.37967	7.18869e-05	54.4139	42.988			3.3949	33.5609	-3.30534	1.53976e-43	1.71761	21.6317	-3.65467	1.61333e-30
ENSONIT00000020756	SWI/SNF related, matrix associated, actin dependent regulator of chromatin, subfamily d, member 2 [Source:HGNC Symbol;Acc:11107]	0.944178	3.0384	-1.68618	0.00920972	23.7397	27.7784			6.36037	69.0039	-3.4395	5.39286e-91	5.58077	71.5786	-3.68099	1.38413e-100
ENSONIT00000010305	solute carrier family 46 (folate transporter), member 1 [Source:HGNC Symbol;Acc:30521]	0.044995	17.0678	-8.5673	7.44507e-35	2.799	4.69907			0.633764	6.89503	-3.44354	3.61181e-10	0.613884	7.89955	-3.68573	5.14912e-12
ENSONIT00000019169		1.82122	30.0942	-4.04651	7.17614e-46	0.975293	2.28763			0.308136	2.55295	-3.05053	0.000402581	0.159895	2.06425	-3.69042	0.000952047
ENSONIT00000000802	solute carrier family 18 (vesicular monoamine), member 1 [Source:HGNC Symbol;Acc:10934]	0.274247	9.06178	-5.04625	8.33355e-16	0.198583	0.65381			0.245259	2.21673	-3.17606	0.00220855	0.209991	2.711	-3.69042	4.34048e-05
ENSONIT00000010038	sarcoglycan, alpha (50kDa dystrophin-associated glycoprotein) [Source:HGNC Symbol;Acc:10805]	0.880229	9.34137	-3.40768	8.35839e-13	2.55291	1.92328			0.0810341	2.31931	-4.83902	0.000267322	0.277526	3.58288	-3.69042	6.67215e-06
ENSONIT00000005681	tripartite motif containing 35 [Source:HGNC Symbol;Acc:16285]	0.943145	7.52605	-2.99634	9.19892e-10	5.7801	9.18973			0.147604	5.33639	-5.17606	4.0118e-10	0.413604	5.33966	-3.69042	2.67829e-08
ENSONIT00000004865	lymphatic vessel endothelial hyaluronan receptor 1 [Source:HGNC Symbol;Acc:14687]	0.727331	4.48611	-2.62478	2.67638e-05	0.614439	3.06707	-2.31952	0.00224813	0.37943	1.42892			0.177201	2.28768	-3.69042	0.000280933
ENSONIT00000026268		5.17123	405.688	-6.29372	0	1.10252	1.93204			0.301981	3.36627	-3.47862	2.13356e-05	0.41369	5.36284	-3.69637	2.6793e-08
ENSONIT00000022009		2.36828	85.1488	-5.16808	1.09177e-148	7.59899	8.45709			8.86821	84.334	-3.2494	6.58425e-106	4.94215	64.4133	-3.70415	8.35382e-91
ENSONIT00000025748		1.46674	13.7397	-3.22767	1.21399e-17	10.4759	15.16			0.688646	6.91579	-3.32806	1.88755e-09	0.464548	6.12317	-3.72038	1.26572e-09
ENSONIT00000012379	Gonadotropin receptor II [Source:UniProtKB/TrEMBL;Acc:Q9DGC5]	1.69256	209.891	-6.95428	0	6.59512	4.47583			1.39416	52.3637	-5.2311	1.37249e-91	5.42582	72.0006	-3.73009	3.13623e-102
ENSONIT00000023647		0	3.69236	-11.8503	1.33831e-07	2.07304	1.56249			0.227124	3.42137	-3.91302	2.13334e-05	0.212142	2.82176	-3.73349	4.33741e-05
ENSONIT00000003786	ligand of numb-protein X 1, E3 ubiquitin protein ligase [Source:HGNC Symbol;Acc:6657]	1.15986	9.85741	-3.08726	1.92739e-12	5.29482	4.98054			0.253285	5.02368	-4.30991	2.55614e-08	0.157718	2.09785	-3.73349	0.000952475
ENSONIT00000012661		0	4.05906	-11.9869	1.78352e-08	0.600712	0.539838			1.72636	5.55577	-1.68625	0.000361287	1.0017	13.3621	-3.73763	1.08435e-19
ENSONIT00000026006		0.0749372	2.42658	-5.0171	0.000244571	1.31216	1.41192			0.645031	2.82667	-2.13166	0.00257777	0.255599	3.47122	-3.76349	1.21642e-05
ENSONIT00000011165		0.621963	5.65842	-3.1855	7.77588e-08	5.17783	6.04907			4.60737	29.9125	-2.69874	1.427e-31	2.38407	32.4384	-3.7662	3.03829e-47
ENSONIT00000007614	inversin [Source:HGNC Symbol;Acc:17870]	0.469883	2.32891	-2.30928	0.00652553	3.23231	2.69211			0.210108	6.40921	-4.93094	4.06234e-12	0.6051	8.25334	-3.76973	8.11754e-13
ENSONIT00000011144		0.388825	2.69802	-2.79471	0.00140776	16.1027	11.8786			2.28195	15.125	-2.7286	1.15749e-16	1.20781	16.6769	-3.78739	9.41767e-25
ENSONIT00000007008	homeodomain interacting protein kinase 3 [Source:HGNC Symbol;Acc:4915]	3.04254	14.9089	-2.29283	2.26309e-13	6.43176	10.2494			2.0372	36.6409	-4.1688	1.14626e-56	2.95739	40.9695	-3.79215	1.99797e-59
ENSONIT00000000774	solute carrier family 16, member 9 (monocarboxylic acid transporter 9) [Source:HGNC Symbol;Acc:23520]	0.371682	2.96115	-2.99402	0.00081872	6.96491	7.11418			0.452427	9.15199	-4.33833	2.36271e-15	0.563444	7.8173	-3.79433	5.14989e-12
ENSONIT00000004705	fragile X mental retardation, autosomal homolog 1 [Source:HGNC Symbol;Acc:4023]	9.72231	147.548	-3.92374	5.04963e-216	15.5562	14.4491			12.3685	88.5189	-2.83931	3.88305e-97	9.3148	129.294	-3.79498	5.51961e-185
ENSONIT00000025717		1.57712	8.5116	-2.43214	2.12121e-08	15.5519	19.9233			8.39199	48.5834	-2.53338	2.35014e-47	2.9202	40.6462	-3.79898	6.91097e-59
ENSONIT00000014167		0.727331	8.13108	-3.48276	1.78623e-11	3.35149	4.30696			1.32801	20.8623	-3.97356	1.03399e-31	1.29947	18.0934	-3.79947	1.36379e-26
ENSONIT00000008006		0.287073	5.9759	-4.37967	5.98285e-10	0.840928	1.42396			0.256729	3.43226	-3.74084	1.17232e-05	0.249786	3.48273	-3.80146	1.21616e-05
ENSONIT00000025254		0.219732	2.10553	-3.26037	0.00598408	0.0940186	0.101389			0.0736898	2.0351	-4.78749	0.00090856	0.214135	3.11454	-3.86243	1.2309e-05
ENSONIT00000022406	phosphate cytidylyltransferase 2, ethanolamine [Source:HGNC Symbol;Acc:8756]	0.767037	5.91377	-2.94671	1.11162e-07	9.02462	9.55212			16.0057	160.578	-3.32662	2.95396e-205	9.09456	132.998	-3.87026	8.59285e-194
ENSONIT00000001076		0.753106	8.39283	-3.47823	5.41075e-12	29.9073	21.1554			13.3935	76.991	-2.52316	1.95547e-74	3.30265	48.5103	-3.8766	7.18956e-71
ENSONIT00000025293		0.639826	3.02145	-2.23949	0.00150017	10.147	19.5897			1.50201	41.1042	-4.77432	1.53945e-69	2.19534	32.4735	-3.88675	4.08501e-48
ENSONIT00000025890		3.4067	115.481	-5.08314	6.03514e-200	14.7456	16.6555			16.9561	146.804	-3.11401	1.21044e-176	7.83718	116.988	-3.89988	5.18422e-171
ENSONIT00000018577		0.570456	8.0816	-3.82445	5.44956e-12	9.46302	10.1724			0.669583	10.759	-4.00613	1.55046e-16	0.694906	10.3985	-3.90342	9.77176e-16
ENSONIT00000020444	SH3-domain binding protein 4 [Source:HGNC Symbol;Acc:10826]	1.00369	7.55724	-2.91254	3.85451e-09	6.61267	12.6341			0.76869	11.227	-3.86843	2.39959e-17	0.822041	12.4445	-3.92015	1.19438e-18
ENSONIT00000003508	protein kinase, AMP-activated, alpha 2 catalytic subunit [Source:HGNC Symbol;Acc:9377]	1.72958	12.1716	-2.81503	6.91303e-14	3.64574	5.52703			1.90054	33.0541	-4.12035	5.18858e-51	3.46069	52.5485	-3.92452	1.38745e-77
ENSONIT00000004984	glycerate kinase [Source:HGNC Symbol;Acc:24247]	1.33714	11.3705	-3.08807	2.7954e-14	4.25865	2.73108			0.430842	19.4705	-5.49799	1.5224e-35	0.306607	4.7005	-3.93835	9.09474e-08
ENSONIT00000012886	SPARC related modular calcium binding 2 [Source:HGNC Symbol;Acc:20323]	2.25247	7.64856	-1.76368	1.51599e-05	1.61209	4.25688			0.525026	8.47385	-4.01256	4.375e-13	0.467041	7.18063	-3.94249	1.64332e-11
ENSONIT00000009608	SEC24 family, member D (S. cerevisiae) [Source:HGNC Symbol;Acc:10706]	0.725908	4.99036	-2.78129	5.36538e-06	11.698	9.43288			0.852047	27.4767	-5.01113	1.14382e-47	2.21068	34.5247	-3.96507	6.36231e-52
ENSONIT00000020713	solute carrier family 35, member G1 [Source:HGNC Symbol;Acc:26607]	1.60449	21.3391	-3.73331	1.7796e-30	0.901068	0.944717			0.78471	20.45	-4.70379	7.17379e-35	1.56362	24.7743	-3.98588	2.77434e-37
ENSONIT00000026512	chemokine (C-X-C motif) receptor 7 [Source:HGNC Symbol;Acc:23692]	6.70032	13.9348	-1.05639	8.18566e-05	11.7271	12.9426			0.352476	6.10611	-4.11466	1.65399e-10	0.685887	10.9156	-3.99228	8.20289e-17
ENSONIT00000016951	F-box protein 25 [Source:HGNC Symbol;Acc:13596]	0.22339	5.03776	-4.49515	2.54642e-08	15.286	21.8566			14.5962	151.28	-3.37355	4.51823e-196	11.6469	187.378	-4.00793	2.42403e-279
ENSONIT00000018435	paired box 3 [Source:HGNC Symbol;Acc:8617]	0.334405	6.96121	-4.37967	7.03926e-12	1.46387	1.12512			0.850447	8.475	-3.31692	1.4756e-11	0.48883	7.88854	-4.01235	7.09651e-13
ENSONIT00000017865	minichromosome maintenance domain containing 2 [Source:HGNC Symbol;Acc:26368]	11.7802	95.6115	-3.02082	1.76345e-111	2.56683	2.0647			1.33389	36.312	-4.76673	2.69784e-61	2.69946	43.6062	-4.01379	3.37445e-65
ENSONIT00000014799	mitogen-activated protein kinase binding protein 1 [Source:HGNC Symbol;Acc:29536]	0.769868	3.62495	-2.23528	0.00058519	3.78188	3.84097			5.76612	55.2924	-3.26141	1.35916e-69	4.41446	71.7556	-4.02278	6.65068e-108
ENSONIT00000021398	microphthalmia-associated transcription factor [Source:HGNC Symbol;Acc:7105]	2.92109	11.5692	-1.9857	5.53379e-09	5.51314	6.5485			0.250498	9.62235	-5.26352	3.05536e-17	0.643429	10.5493	-4.03522	6.88402e-17
ENSONIT00000001617	ankyrin repeat domain 5 [Source:HGNC Symbol;Acc:15803]	0.132611	2.82186	-4.41138	7.17968e-05	1.4421	1.59909			6.80728	61.4014	-3.17312	2.13333e-75	4.53607	74.5321	-4.03835	3.47262e-112
ENSONIT00000014528		0.0558475	3.22933	-5.8536	9.87355e-07	3.65424	4.75014			2.97169	30.809	-3.374	7.74741e-41	2.25863	37.4629	-4.05194	2.15189e-57
ENSONIT00000017777	WAS protein family, member 3 [Source:HGNC Symbol;Acc:12734]	0.830956	3.84395	-2.20974	0.0009508	17.5559	17.4233			2.21079	40.7474	-4.20407	1.02383e-63	3.46185	57.7607	-4.06047	3.80447e-87
ENSONIT00000013534	solute carrier family 25 (aspartate/glutamate carrier), member 13 [Source:HGNC Symbol;Acc:10983]	0.172209	3.2529	-4.23949	1.11793e-05	0.43644	0.478975			0.179674	4.19523	-4.54529	7.23767e-08	0.377601	6.31925	-4.06482	6.8303e-10
ENSONIT00000006983		0	2.81565	-11.4593	7.25005e-06	0.560938	0.608514			0.816495	3.0749	-1.91302	0.00595962	0.127106	2.13821	-4.0723	0.000518133
ENSONIT00000026672		0.776232	8.51367	-3.45522	5.40905e-12	1.85764	5.44574	-1.55166	0.00257568	0.156751	1.29871			0.183014	3.07871	-4.0723	1.23052e-05
ENSONIT00000006268	capicua homolog (Drosophila) [Source:HGNC Symbol;Acc:14214]	2.12178	39.8507	-4.23125	1.73696e-61	6.93203	11.0888			1.22565	43.388	-5.14568	1.64493e-76	2.23635	38.0057	-4.087	1.7088e-58
ENSONIT00000024776	C-type lectin domain family 3, member B [Source:HGNC Symbol;Acc:11891]	0	2.73674	-11.4182	7.2616e-06	4.72522	25.7968	-2.44874	2.75057e-24	0.308627	0.929826			0.19218	3.27048	-4.08897	6.56521e-06
ENSONIT00000004293		0.398602	13.8293	-5.11663	4.80908e-24	0.716323	1.22309			0.187146	14.6596	-6.29153	1.07044e-28	0.291336	5.03769	-4.11201	1.40193e-08
ENSONIT00000009534		0.308526	2.51862	-3.02917	0.00116787	1.59728	2.61344			0.184619	2.88805	-3.96747	2.22226e-05	0.119382	2.08093	-4.12356	0.000951619
ENSONIT00000001055	MAM domain containing glycosylphosphatidylinositol anchor 2 [Source:HGNC Symbol;Acc:19835]	0.516269	3.28381	-2.66918	0.000550135	0.158595	0.289501			0.336655	2.73852	-3.02405	0.000225205	0.167706	2.9278	-4.12581	2.31247e-05
ENSONIT00000023515	vasohibin 2 [Source:HGNC Symbol;Acc:25723]	0.888743	7.96557	-3.16394	1.63582e-10	4.58157	4.99365			3.3034	70.8454	-4.42265	4.5992e-113	5.30488	93.5811	-4.14082	1.50371e-143
ENSONIT00000009274		0.154945	3.5241	-4.50742	3.1873e-06	3.66507	2.2382			1.17205	154.395	-7.04145	1.09926e-300	8.43074	151.758	-4.16997	1.15e-232
ENSONIT00000000530	zinc finger protein 106 homolog (mouse) [Source:HGNC Symbol;Acc:23240]	2.48243	15.6594	-2.6572	1.6314e-16	6.68269	6.46438			2.37937	38.2787	-4.00789	4.41911e-58	2.58124	46.9634	-4.1854	1.88029e-72
ENSONIT00000006715	zinc finger and BTB domain containing 3 [Source:HGNC Symbol;Acc:22918]	0.624476	18.9697	-4.92491	7.43192e-33	3.60651	5.93904			3.32289	57.5149	-4.11343	8.83838e-88	3.6717	67.8768	-4.2084	1.65931e-105
ENSONIT00000001496	family with sequence similarity 177, member A1 [Source:HGNC Symbol;Acc:19829]	2.89068	12.2937	-2.08844	5.36487e-10	2.664	1.70672			9.63169	122.228	-3.66564	2.34922e-170	9.63246	178.108	-4.20871	4.70636e-275
ENSONIT00000017250		0.464015	11.6795	-4.65366	8.41303e-20	16.841	22.6135			3.92999	2453.17	-9.28591	0	125.896	2332.45	-4.21154	0
ENSONIT00000019146		0.855415	13.1303	-3.94014	1.09259e-19	6.4142	8.12141			0.60852	5.13334	-3.07652	4.28387e-07	0.227352	4.22481	-4.21589	5.80541e-07
ENSONIT00000008948	DENN/MADD domain containing 4A [Source:HGNC Symbol;Acc:24321]	1.75741	13.501	-2.94155	4.47857e-16	0.539867	0.760226			1.88271	28.4595	-3.91803	2.85629e-42	1.84517	34.4876	-4.22425	8.61898e-54
ENSONIT00000006453		0.906358	19.7501	-4.44563	2.33999e-32	5.18756	1.20695			1.04519	62.3037	-5.89748	2.1714e-115	3.4401	65.0084	-4.2401	6.02892e-101
ENSONIT00000021025	beta-site APP-cleaving enzyme 1 [Source:HGNC Symbol;Acc:933]	0.994581	9.84585	-3.30735	4.09823e-13	0.366636	0.985153			1.80559	5.43984	-1.59109	0.000548049	0.348928	6.62053	-4.24594	2.47081e-11
ENSONIT00000015777		1.82024	116.832	-6.00416	8.10814e-218	0.868708	2.5197			0.10174	2.2989	-4.49799	0.000266957	0.158381	3.01131	-4.24891	1.23026e-05
ENSONIT00000005240		0.378123	6.23143	-4.04263	1.27624e-09	4.92217	3.9693			0.887658	15.1545	-4.0936	8.48082e-24	0.898197	17.218	-4.26074	1.13095e-27
ENSONIT00000003925	cadherin 24, type 2 [Source:HGNC Symbol;Acc:14265]	1.62111	38.9728	-4.58741	6.82046e-64	0.486678	0.63468			0.384405	5.26948	-3.77696	4.77655e-08	0.382985	7.38845	-4.26991	4.68273e-12
ENSONIT00000022235	forkhead box I1 [Source:HGNC Symbol;Acc:3815]	1.83529	7.76223	-2.08046	1.81482e-06	2.80285	3.33093			0.820651	8.03543	-3.29153	8.47129e-11	0.664316	12.8645	-4.27539	2.3724e-20
ENSONIT00000008860	microtubule-associated protein 1A [Source:HGNC Symbol;Acc:6835]	0.163391	2.22027	-3.76433	0.00081828	1.07287	1.95706			0.287675	6.21136	-4.4324	8.76009e-11	0.139325	2.70973	-4.28162	4.3418e-05
ENSONIT00000017267		0.506155	13.1288	-4.69701	1.2567e-22	6.31392	6.1891			3.84756	280.932	-6.19013	0	18.9553	371.93	-4.29436	0
ENSONIT00000006999	cleavage stimulation factor, 3' pre-RNA, subunit 3, 77kDa [Source:HGNC Symbol;Acc:2485]	2.38555	7.77796	-1.70507	2.12016e-05	34.0501	41.8527			18.9821	256.537	-3.75645	0	16.3855	321.926	-4.29624	0
ENSONIT00000000460		15.4144	105.297	-2.77212	3.61123e-112	0.992866	0.356901			0.172931	5.73102	-5.05053	1.08052e-10	0.134603	2.65399	-4.30138	8.1154e-05
ENSONIT00000021544	centriole, cilia and spindle-associated protein [Source:HGNC Symbol;Acc:29578]	0.215412	8.63616	-5.32522	3.90344e-16	7.2129	3.71078			0.561874	3.55488	-2.66148	0.00019392	0.279899	5.58453	-4.31846	2.12246e-09
ENSONIT00000003309	guanosine monophosphate reductase [Source:HGNC Symbol;Acc:4376]	0.297799	11.1586	-5.22767	4.45154e-20	4.22649	4.03989			0.37285	8.84611	-4.56837	8.44291e-15	0.261192	5.27941	-4.33719	7.50018e-09
ENSONIT00000015320		0.0858655	2.97906	-5.11663	3.86799e-05	0.316529	0.739578			0.268763	3.44133	-3.67856	1.17208e-05	0.167356	3.38819	-4.33952	3.48649e-06
ENSONIT00000025743		5.13869	386.221	-6.23188	0	0.439398	0.256666			0	3.37211	-11.7194	2.78077e-07	0.103253	2.0904	-4.33952	0.000951875
ENSONIT00000026606	tripartite motif containing 35 [Source:HGNC Symbol;Acc:16285]	1.30771	59.3465	-5.50405	1.68769e-106	4.28042	4.7579			1.12916	7.22904	-2.67856	2.26484e-08	0.285641	5.82803	-4.35073	5.98895e-10
ENSONIT00000013981	PIH1 domain containing 2 [Source:HGNC Symbol;Acc:25210]	0.129202	3.13782	-4.60206	1.11596e-05	4.52468	3.12988			9.5036	164.331	-4.11199	1.07622e-249	8.08977	165.951	-4.35851	5.93822e-262
ENSONIT00000001131	centrosomal protein 170kDa [Source:HGNC Symbol;Acc:28920]	2.37781	6.25275	-1.39486	0.00114854	7.42844	11.1394			6.09147	99.6361	-4.03181	2.11037e-149	6.8069	140.303	-4.3654	6.40178e-222
ENSONIT00000011536	cytochrome P450, family 17, subfamily A, polypeptide 1 [Source:HGNC Symbol;Acc:2593]	0.47465	2.65314	-2.48276	0.00236603	154.814	128.397			11.514	394.915	-5.10008	0	27.1368	559.753	-4.36647	0
ENSONIT00000004251	interleukin 17C [Source:HGNC Symbol;Acc:5983]	0.328847	2.78891	-3.08421	0.000380283	1.61632	1.88829			2.74481	15.7638	-2.52183	5.5509e-16	1.3887	29.2744	-4.39783	9.27129e-47
ENSONIT00000022258	purinergic receptor P2Y, G-protein coupled, 10 [Source:HGNC Symbol;Acc:19906]	6.391	18.5531	-1.53755	5.57169e-10	17.6094	26.8565			2.55155	24.2917	-3.25102	5.90632e-31	1.33461	28.3064	-4.40663	8.02311e-46
ENSONIT00000006695	angiopoietin 4 [Source:HGNC Symbol;Acc:487]	8.9788	42.4502	-2.24118	1.03507e-35	2.53345	5.66395			0.247613	3.91651	-3.98341	1.90988e-06	0.154186	3.34775	-4.44045	3.48572e-06
ENSONIT00000000850	ring finger protein 217 [Source:HGNC Symbol;Acc:21487]	1.67483	9.09508	-2.44107	2.69978e-09	2.91923	4.15523			0.797742	14.2488	-4.15878	4.28796e-23	0.709639	15.6994	-4.46749	6.87809e-26
ENSONIT00000023802		0	2.03972	-10.9942	0.000198318	0.449129	0.499715			0.290555	3.82977	-3.72038	3.50255e-06	0.248773	5.54744	-4.47892	2.12134e-09
ENSONIT00000012620	paired box 3 [Source:HGNC Symbol;Acc:8617]	0.126687	16.3116	-7.00849	1.27653e-31	0.0389175	0.0681988			0.0660893	2.4889	-5.23495	1.56889e-05	0.144036	3.23604	-4.48973	6.57088e-06
ENSONIT00000017983	somatomedin B and thrombospondin, type 1 domain containing [Source:HGNC Symbol;Acc:30362]	12.9868	33.8151	-1.38063	3.58479e-15	12.1117	23.82			0.973632	18.5167	-4.24931	3.53995e-29	1.28833	29.2179	-4.50328	1.68708e-47
ENSONIT00000011474	cyclin-dependent kinase 5, regulatory subunit 2 (p39) [Source:HGNC Symbol;Acc:1776]	0.285228	4.12327	-3.8536	1.87462e-06	0.361435	0.575796			1.22757	4.87515	-1.98964	0.000130076	0.312708	7.09547	-4.50401	1.88625e-12
ENSONIT00000008938	GTP cyclohydrolase 1 [Source:HGNC Symbol;Acc:4193]	0.240557	3.15293	-3.71224	6.69493e-05	0.960672	2.5468			0	6.0493	-12.5626	7.13363e-13	0.273501	6.23642	-4.5111	8.88121e-11
ENSONIT00000013586	family with sequence similarity 131, member A [Source:HGNC Symbol;Acc:28308]	0.175634	3.11447	-4.14834	2.08066e-05	0.0809308	0.378193			0	4.00261	-11.9667	1.87639e-08	0.114107	2.64493	-4.53477	8.12104e-05
ENSONIT00000008691	inhibitor of DNA binding 4, dominant negative helix-loop-helix protein [Source:HGNC Symbol;Acc:5363]	1.59637	4.36369	-1.45075	0.00725969	24.8096	29.1404			0.681371	17.7911	-4.70657	8.6523e-30	1.13142	26.4747	-4.54841	1.68352e-43
ENSONIT00000026777	somatostatin receptor 3 [Source:HGNC Symbol;Acc:11332]	3.87459	40.4758	-3.38494	1.04417e-52	0.0980979	0.0916833			0.0666355	4.51705	-6.08295	1.25218e-09	0.228213	5.42986	-4.57246	3.99065e-09
ENSONIT00000005235	Indian hedgehog [Source:HGNC Symbol;Acc:5956]	1.09464	7.70565	-2.81547	8.40675e-09	1.27196	3.43315			0.521388	5.16129	-3.3073	4.28339e-07	0.0927611	2.25902	-4.60603	0.000518612
ENSONIT00000022709	glutamate receptor, ionotropic, N-methyl D-aspartate 2B [Source:HGNC Symbol;Acc:4586]	0.931194	10.4882	-3.49354	6.89132e-15	0.0310932	0.0726501			0.0633626	2.32259	-5.19596	3.06115e-05	0.0854866	2.14553	-4.64949	0.0005189
ENSONIT00000018918		0	3.55437	-11.7954	2.59372e-07	0.58101	0.551502			0.246666	2.04366	-3.05053	0.00383508	0.095998	2.43361	-4.66395	0.000151203
ENSONIT00000005471	neuroligin 3 [Source:HGNC Symbol;Acc:14289]	0.453471	8.3909	-4.20974	1.13249e-13	0.0348259	0.135619			0.0788547	10.2156	-7.01736	1.25154e-19	0.662879	17.1012	-4.68921	2.11051e-28
ENSONIT00000011578	microtubule-associated protein tau [Source:HGNC Symbol;Acc:6893]	0.101018	3.27112	-5.0171	1.11771e-05	1.90848	1.63142			1.58096	21.9102	-3.79273	7.34936e-32	1.13212	29.4625	-4.70178	3.96898e-49
ENSONIT00000015775		0.971408	75.5899	-6.28197	3.69948e-142	0.47959	2.24115			0.325773	3.76235	-3.52969	3.50329e-06	0.236666	6.30914	-4.73652	8.8787e-11
ENSONIT00000023089	mannosidase, alpha, class 1A, member 1 [Source:HGNC Symbol;Acc:6821]	1.38928	8.18644	-2.55889	1.93325e-08	2.30157	4.25584			0.103536	8.2662	-6.31902	7.393e-16	0.386827	10.3663	-4.74406	1.38887e-17
ENSONIT00000021085	CD63 molecule [Source:HGNC Symbol;Acc:1692]	8.29439	16.8113	-1.01922	3.05265e-05	140.429	214.14			11.7765	336.858	-4.83816	0	13.2496	357.022	-4.75199	0
ENSONIT00000006161	Rho GTPase activating protein 42 [Source:HGNC Symbol;Acc:26545]	0.774884	4.50492	-2.53945	2.67941e-05	2.80823	6.09927			0.458864	11.9484	-4.7026	1.1468e-20	0.397982	10.743	-4.75456	2.01072e-18
ENSONIT00000018996	otogelin-like [Source:HGNC Symbol;Acc:26901]	0.672813	48.6616	-6.17644	8.5593e-91	0.316994	0.39068			0.189298	14.1152	-6.22045	1.60174e-27	0.622522	17.2971	-4.79626	4.72023e-30
ENSONIT00000011183		0.794788	5.12103	-2.68779	3.11706e-06	0.706305	1.22244			0	101.182	-16.6266	3.61043e-208	2.12999	60.7106	-4.83303	2.77112e-102
ENSONIT00000011650	KIAA1239 [Source:HGNC Symbol;Acc:29229]	0.297284	23.3512	-6.29551	3.38235e-44	0.767122	0.755369			0.967733	7.26088	-2.90746	6.21786e-09	0.278123	8.36442	-4.91047	1.0656e-14
ENSONIT00000012380	transferrin [Source:HGNC Symbol;Acc:11740]	0.876323	22.4267	-4.67761	2.04443e-37	11.5149	13.285			0.221204	5.59809	-4.66148	2.0854e-09	0.123968	3.81517	-4.94371	5.12104e-07
ENSONIT00000025546		1.44054	4.02607	-1.48276	0.00845322	2.09278	4.28668			0.375746	5.61304	-3.90095	7.7718e-09	0.165732	5.20599	-4.97325	7.83068e-10
ENSONIT00000018913		0.444416	5.10152	-3.52095	1.60067e-07	1.95682	4.23544			0.20608	15.5607	-6.23855	1.83788e-30	0.954413	30.0837	-4.97823	2.22512e-51
ENSONIT00000009303	homer homolog 1 (Drosophila) [Source:HGNC Symbol;Acc:17512]	0.230899	3.87194	-4.06773	3.42325e-06	1.70234	2.36168			1.98749	16.7388	-3.07418	1.5182e-20	0.478161	15.2842	-4.9984	3.20015e-27
ENSONIT00000026394		5.06048	414.036	-6.35434	0	0.39332	0.393858			0.763351	3.0185	-1.98341	0.00253013	0.118833	3.80049	-4.99918	5.11628e-07
ENSONIT00000005692	RAS guanyl releasing protein 3 (calcium and DAG-regulated) [Source:HGNC Symbol;Acc:14545]	3.41942	17.1889	-2.32965	5.95378e-16	0.672274	2.0862			1.14165	10.4261	-3.19101	9.70877e-14	0.333232	10.7942	-5.01759	1.57435e-19
ENSONIT00000000631	ATPase, Ca++ transporting, plasma membrane 4 [Source:HGNC Symbol;Acc:817]	5.07996	18.6038	-1.87271	4.73967e-13	5.95345	10.9478			1.16604	44.6313	-5.25837	8.13755e-79	1.75745	59.2349	-5.07489	1.12303e-102
ENSONIT00000014616	tectonic family member 1 [Source:HGNC Symbol;Acc:26113]	3.62669	7.29086	-1.00744	0.00948489	3.5141	5.91176			1.11395	31.9628	-4.84263	6.53282e-54	1.37078	48.458	-5.14367	4.3558e-85
ENSONIT00000006898	IQ motif and ubiquitin domain containing [Source:HGNC Symbol;Acc:21995]	2.37781	40.4052	-4.08683	1.23941e-61	2.22057	1.86032			11.0648	150.683	-3.76747	2.70238e-214	5.06704	181.58	-5.16332	0
ENSONIT00000015166	XK, Kell blood group complex subunit-related family, member 6 [Source:HGNC Symbol;Acc:27806]	0.686924	6.35533	-3.20974	2.00545e-08	0.29987	0.0973129			0.169745	2.72749	-4.00613	4.15341e-05	0.0704659	2.56375	-5.18519	8.3271e-06
ENSONIT00000022023	gamma-glutamyltransferase 7 [Source:HGNC Symbol;Acc:4259]	0.121579	3.23391	-4.73331	1.11486e-05	3.24933	3.68153			0.285412	27.0863	-6.56837	3.78281e-52	0.518361	18.9985	-5.19579	3.45286e-33
ENSONIT00000024296	interleukin 10 [Source:HGNC Symbol;Acc:5962]	6.38391	431.316	-6.07816	0	3.66417	5.66742			0	9.50545	-13.2145	1.1001e-19	0.218291	8.32636	-5.25336	7.28278e-16
ENSONIT00000010580	secretory carrier membrane protein 5 [Source:HGNC Symbol;Acc:30386]	0.267633	7.84099	-4.87271	1.49981e-13	5.79618	3.93801			0.418852	40.5913	-6.59859	1.13957e-77	1.21714	47.14	-5.27539	9.28039e-84
ENSONIT00000009727	alpha-2-HS-glycoprotein [Source:HGNC Symbol;Acc:349]	0.989636	16.4269	-4.05302	4.90153e-25	16.3898	25.4465			0	15.6455	-13.9335	3.46816e-32	0.113462	4.46099	-5.29708	2.03702e-08
ENSONIT00000015302	IKAROS family zinc finger 4 (Eos) [Source:HGNC Symbol;Acc:13179]	0.73077	4.73269	-2.69517	1.56573e-05	0.875506	0.708107			0.400285	8.09724	-4.33833	2.00887e-13	0.445097	17.6566	-5.30994	8.215e-32
ENSONIT00000014281	microtubule-associated protein 6 [Source:HGNC Symbol;Acc:6868]	0.826375	4.8979	-2.5673	1.78574e-05	1.47555	2.2243			0.080831	5.96639	-6.2058	2.92618e-11	0.150998	6.05495	-5.32551	1.5258e-11
ENSONIT00000007729	lysophospholipase I [Source:HGNC Symbol;Acc:6737]	6.01427	40.7096	-2.75891	9.72591e-44	23.7193	23.7586			16.195	304.637	-4.23347	0	7.92968	318.751	-5.32903	0
ENSONIT00000018889	neurotrophic tyrosine kinase, receptor, type 2 [Source:HGNC Symbol;Acc:8032]	0.622966	2.99707	-2.26633	0.00150238	0.562634	1.08656			0.0779965	13.2767	-7.41127	9.1949e-26	0.327832	13.324	-5.34493	2.02437e-24
ENSONIT00000026773		1.74744	5.71422	-1.70932	0.000396152	8.77397	17.192			9.43028	244.48	-4.69627	0	8.60271	352.895	-5.35831	0
ENSONIT00000021648	potassium channel tetramerisation domain containing 3 [Source:HGNC Symbol;Acc:21305]	1.05804	7.84219	-2.88986	1.26069e-09	1.59557	3.23619			0.0752662	7.76654	-6.68913	1.05313e-14	0.175754	7.49454	-5.41421	3.93849e-14
ENSONIT00000024239	family with sequence similarity 69, member A [Source:HGNC Symbol;Acc:32213]	6.11491	57.5766	-3.23508	5.52603e-72	1.10933	2.04766			0.452125	2.38377	-2.39845	0.00419195	0.0469224	2.03759	-5.44045	0.00012222
ENSONIT00000006697	family with sequence similarity 118, member B [Source:HGNC Symbol;Acc:26110]	2.96891	363.142	-6.93446	0	5.33808	5.01409			8.10844	137.104	-4.0797	6.09152e-207	4.14136	180.57	-5.44631	0
ENSONIT00000024926	glutamate receptor, ionotropic, delta 2 (Grid2) interacting protein [Source:HGNC Symbol;Acc:18464]	1.21042	18.0383	-3.89749	3.97594e-27	0.240044	0.17321			0.119894	5.49047	-5.51709	2.08333e-10	0.0895886	3.97798	-5.47258	2.69067e-07
ENSONIT00000000509	glucosidase, alpha; neutral C [Source:HGNC Symbol;Acc:4139]	0.17998	3.38234	-4.23211	5.98107e-06	3.93934	2.50698			0	8.43315	-13.0419	1.31638e-17	0.19732	8.78729	-5.47681	9.85583e-17
ENSONIT00000013613		0.473136	4.37739	-3.20974	3.05191e-06	1.25966	2.80172			0	7.3123	-12.8361	3.06913e-15	0.307389	13.7993	-5.48838	1.41599e-25
ENSONIT00000020474	EF-hand domain family, member A2 [Source:HGNC Symbol;Acc:27820]	0.439501	10.9562	-4.63973	2.13663e-18	2.36272	2.68141			1.29923	32.5808	-4.64829	3.19883e-54	0.785227	35.8297	-5.5119	2.18583e-65
ENSONIT00000005911	CUB and Sushi multiple domains 2 [Source:HGNC Symbol;Acc:19290]	0.167027	11.5765	-6.11498	5.97394e-22	0.108812	0.0744126			0.063097	3.19092	-5.66026	5.44955e-07	0.0645478	2.96107	-5.51961	2.16919e-06
ENSONIT00000012719	clarin 2 [Source:HGNC Symbol;Acc:33939]	0	2.24066	-11.1297	0.000102721	0.324645	0.142227			1.10262	3.73719	-1.76102	0.00310777	0.128736	5.94286	-5.52867	2.94806e-11
ENSONIT00000006801	activating transcription factor 5 [Source:HGNC Symbol;Acc:790]	3.17668	78.9392	-4.63515	1.22142e-129	0.562997	1.5347			0	6.72103	-12.7145	4.69774e-14	0.218291	10.0848	-5.52978	2.40193e-19
ENSONIT00000010186	vasoactive intestinal peptide receptor 2 [Source:HGNC Symbol;Acc:12695]	0.362447	4.58087	-3.65978	2.99878e-07	0.787346	1.57486			0.101293	12.8172	-6.98341	6.93985e-25	0.321678	14.9681	-5.54014	6.84743e-28
ENSONIT00000013990	neural cell adhesion molecule 1 [Source:HGNC Symbol;Acc:7656]	1.41768	6.55809	-2.20974	4.83802e-06	2.84024	2.55497			2.76534	71.5431	-4.69328	9.14812e-119	1.61183	75.4569	-5.54888	2.23296e-136
ENSONIT00000002701	forkhead box J3 [Source:HGNC Symbol;Acc:29178]	0.259217	2.24835	-3.11663	0.00350375	1.56772	3.10483			0.20284	4.8889	-4.59109	2.8401e-09	0.0947301	4.48423	-5.56489	2.03727e-08
ENSONIT00000001824	tetratricopeptide repeat domain 24 [Source:HGNC Symbol;Acc:32348]	0.15975	5.17294	-5.0171	2.79735e-09	0.441669	0.429987			1.58341	73.189	-5.53052	1.08256e-131	1.45302	71.5322	-5.62147	6.95775e-130
ENSONIT00000011057	v-kit Hardy-Zuckerman 4 feline sarcoma viral oncogene homolog [Source:HGNC Symbol;Acc:6342]	0.106555	3.30254	-4.95391	5.97263e-06	3.87887	2.5239			0.266818	9.44538	-5.14568	5.86792e-17	0.103841	5.11861	-5.62331	1.50825e-09
ENSONIT00000022252	dystrotelin [Source:HGNC Symbol;Acc:23279]	0.204712	13.8102	-6.07599	1.26351e-26	0.204381	0.275505			0.694156	5.22835	-2.91302	9.93967e-07	0.216123	10.6728	-5.62595	1.63539e-20
ENSONIT00000003924	proteasome (prosome, macropain) subunit, beta type, 11 [Source:HGNC Symbol;Acc:31963]	0.921483	5.61904	-2.60829	1.27364e-06	0.154404	0.135289			0.262208	2.9624	-3.49799	0.000125148	0.163275	8.19201	-5.64885	1.41843e-15
ENSONIT00000002304	ceramide synthase 1 [Source:HGNC Symbol;Acc:14253]	0.171255	9.24251	-5.75406	2.70277e-17	3.13022	5.13198			4.2883	64.733	-3.91603	1.16144e-95	1.78019	89.4158	-5.65043	1.08896e-162
ENSONIT00000020022		0.361052	2.56954	-2.83123	0.000669289	6.02771	10.5853			0.869314	47.3394	-5.76702	5.40264e-87	0.744308	37.4833	-5.6542	1.37515e-68
ENSONIT00000003626	leucine rich repeat containing 49 [Source:HGNC Symbol;Acc:25965]	0	2.05224	-11.003	0.000197914	0.804512	0.862841			1.25423	38.2594	-4.93094	5.41817e-65	0.836782	42.9498	-5.68165	2.77299e-78
ENSONIT00000021574	cAMP responsive element binding protein 1 [Source:HGNC Symbol;Acc:2345]	0.996144	5.76012	-2.53167	2.50402e-06	8.86473	15.9534			7.11288	312.196	-5.45587	0	7.25043	373.168	-5.68562	0
ENSONIT00000016148		0.137844	14.1879	-6.68548	3.27932e-27	0.603417	0.964667			0	10.2366	-13.3215	3.599e-21	0.134333	6.93699	-5.69042	2.88705e-13
ENSONIT00000020083	neurexin 1 [Source:HGNC Symbol;Acc:8008]	0.467518	2.78876	-2.57653	0.00139701	0.708647	0.675555			0.28882	16.7359	-5.85663	2.32961e-31	0.281758	14.8104	-5.71601	1.33524e-27
ENSONIT00000019705	microtubule-associated protein 1A [Source:HGNC Symbol;Acc:6835]	1.0449	3.40144	-1.70278	0.00833666	1.21262	1.07291			0.121133	5.61104	-5.53361	2.08535e-10	0.103714	5.54393	-5.74023	2.12024e-10
ENSONIT00000007865		1.76134	4.48132	-1.34725	0.00906942	282.928	210.211			4.68613	208.452	-5.47518	0	4.20537	228.548	-5.76412	0
ENSONIT00000018799	WD repeat domain 31 [Source:HGNC Symbol;Acc:21421]	0	2.97906	-11.5406	3.74956e-06	0.748316	1.35656			0.350561	11.2217	-5.00049	2.21939e-20	0.136432	7.42967	-5.76705	3.94103e-14
ENSONIT00000023570	protocadherin 8 [Source:HGNC Symbol;Acc:8660]	0.122543	16.2977	-7.05523	1.27576e-31	0.0941118	0.230889			0.255711	10.256	-5.3258	2.23256e-18	0.189085	10.7221	-5.82542	8.35777e-21
ENSONIT00000018495	nuclear receptor subfamily 1, group H, member 4 [Source:HGNC Symbol;Acc:7967]	0.169611	2.94228	-4.11663	3.86086e-05	9.30049	14.1981			1.06178	14.9949	-3.81991	1.24221e-22	0.206613	11.8577	-5.84276	7.51863e-23
ENSONIT00000005107	solute carrier family 45, member 1 [Source:HGNC Symbol;Acc:17939]	0.355306	5.04826	-3.82865	2.54894e-08	1.02911	1.27058			0.397187	2.99159	-2.91302	0.000287754	0.0370987	2.19155	-5.88444	6.25075e-05
ENSONIT00000010338		0.526155	15.8207	-4.91018	6.83602e-27	0.626324	1.3454			0.343102	14.9885	-5.44908	7.17156e-28	0.213647	12.7378	-5.89775	1.31326e-24
ENSONIT00000010556	ankyrin repeat and MYND domain containing 1 [Source:HGNC Symbol;Acc:20987]	0.184363	2.13213	-3.53167	0.000816625	1.4442	1.19097			1.28237	91.6131	-6.15867	1.0077e-171	1.52717	91.9136	-5.91135	7.80477e-171
ENSONIT00000011753	methyltransferase like 23 [Source:HGNC Symbol;Acc:26988]	0	2.07239	-11.0171	0.000198655	6.97282	7.18141			2.64868	103.739	-5.29153	2.13058e-183	2.27993	137.89	-5.91839	2.08326e-254
ENSONIT00000004538	GLI family zinc finger 2 [Source:HGNC Symbol;Acc:4318]	0.499047	2.8857	-2.53167	0.000818594	2.20488	2.97886			0.643194	11.6268	-4.17606	4.38681e-19	0.21456	13.2791	-5.95164	8.79834e-26
ENSONIT00000019759	chromosome 2 open reading frame 62 [Source:HGNC Symbol;Acc:25062]	0.463095	6.15895	-3.73331	2.36125e-09	3.01414	6.32589			0.996537	46.2634	-5.5368	2.68688e-83	0.564123	36.6129	-6.0202	3.02312e-68
ENSONIT00000026597		0	3.94858	-11.9471	3.48581e-08	1.74185	0.525144			0.763351	9.4867	-3.63549	3.94737e-14	0.237666	15.4809	-6.02541	9.27509e-29
ENSONIT00000017468	MORN repeat containing 3 [Source:HGNC Symbol;Acc:29807]	1.47198	29.8407	-4.34145	1.55254e-47	2.51361	2.56366			3.25226	231.69	-6.15461	0	3.24868	216.24	-6.05663	0
ENSONIT00000022022		0.0308038	3.77615	-6.93766	6.85253e-08	0.667124	0.994948			1.20522	13.0718	-3.43909	2.30233e-18	0.195124	13.2823	-6.08897	8.80033e-26
ENSONIT00000025722	chromosome 5 open reading frame 54 [Source:HGNC Symbol;Acc:30804]	0.307578	3.39899	-3.46608	3.71558e-05	0.440936	1.06705			0	2.25595	-11.1395	5.95385e-05	0.0499571	3.40065	-6.08897	2.86531e-07
ENSONIT00000007329		0.534731	18.0765	-5.07916	3.80706e-31	0.625477	1.2843			0.321872	11.5398	-5.16398	5.93699e-21	0.160341	10.9382	-6.09208	4.2588e-21
ENSONIT00000001058	gelsolin [Source:HGNC Symbol;Acc:4620]	0.657389	33.4514	-5.66918	2.01946e-60	0.184386	0.553914			0.134195	3.70609	-4.78749	9.39225e-07	0.0696351	4.83822	-6.11852	3.27951e-10
ENSONIT00000019858	pleckstrin and Sec7 domain containing 2 [Source:HGNC Symbol;Acc:19092]	0.126041	3.57123	-4.82445	1.70351e-06	1.65524	2.42568			0.838343	69.6808	-6.37708	6.79873e-132	1.04406	73.2508	-6.13257	9.70166e-138
ENSONIT00000022136	cyclin-dependent kinase inhibitor 2B (p15, inhibits CDK4) [Source:HGNC Symbol;Acc:1788]	0.321996	9.30956	-4.8536	2.25304e-16	13.5761	4.68014			1.00786	53.5177	-5.73065	7.505e-98	0.862932	61.4109	-6.1531	3.8098e-115
ENSONIT00000010049	CMT1A duplicated region transcript 1 [Source:HGNC Symbol;Acc:14379]	1.62567	31.8504	-4.29221	1.95818e-50	0.440644	0.553397			0.93537	39.9038	-5.41484	3.79392e-72	0.582447	42.0951	-6.17538	2.17061e-79
ENSONIT00000006549		1.16043	9.25533	-2.99562	1.87806e-11	1.21695	1.63712			0.438371	7.54694	-4.10567	2.4937e-12	0.194978	14.0962	-6.17585	1.5324e-27
ENSONIT00000007343	FSH beta subunit [Source:UniProtKB/TrEMBL;Acc:Q7T2Y6]	0.903847	16.7245	-4.20974	1.62586e-26	0.416486	1.84895			0	22.587	-14.4632	1.6351e-46	0.528494	41.661	-6.30067	1.65122e-78
ENSONIT00000010941	solute carrier family 13 (sodium-dependent dicarboxylate transporter), member 2 [Source:HGNC Symbol;Acc:10917]	0.280377	2.1887	-2.96463	0.00349837	2.95535	5.32044			0.767894	7.27099	-3.24317	3.23918e-10	0.0683087	5.53173	-6.33952	1.09011e-11
ENSONIT00000013581	steroidogenic acute regulatory protein [Source:HGNC Symbol;Acc:11359]	0.86466	3.66654	-2.08421	0.00150403	6.87289	3.99527			6.54053	565.334	-6.43355	0	13.9035	1129.18	-6.34368	0
ENSONIT00000007335		0.648669	36.3546	-5.80851	2.41744e-67	0.0229924	0			0.078091	3.52906	-5.49799	1.77498e-06	0.0729398	5.96384	-6.35339	2.94764e-11
ENSONIT00000008983	ADAM metallopeptidase with thrombospondin type 1 motif, 16 [Source:HGNC Symbol;Acc:17108]	0.433003	13.2794	-4.93867	6.56322e-23	0.140406	0.21583			0.0752955	4.04547	-5.7476	1.3739e-07	0.0625145	5.22759	-6.38581	4.25372e-11
ENSONIT00000008211	phosphate regulating endopeptidase homolog, X-linked [Source:HGNC Symbol;Acc:8918]	0.271154	2.9477	-3.4424	0.000213101	0.287375	1.4451			0.254618	22.2461	-6.44908	1.8583e-42	0.264247	22.2985	-6.39891	1.75736e-42
ENSONIT00000007561	synaptotagmin-like 3 [Source:HGNC Symbol;Acc:15587]	1.50893	5.08559	-1.75289	0.000480618	1.03302	2.41369			0.0674719	4.77703	-6.14568	3.22396e-10	0.0840283	7.10058	-6.40092	1.48527e-13
ENSONIT00000024401	calmodulin binding transcription activator 1 [Source:HGNC Symbol;Acc:18806]	0.192836	7.40398	-5.26286	7.91573e-14	0.45021	0.346029			0.342032	20.6093	-5.91302	6.07071e-39	0.269357	22.901	-6.40974	1.18098e-43
ENSONIT00000009426		0.965233	5.693	-2.56024	4.18639e-06	0.756112	0.285786			0.679775	16.0428	-4.56072	1.99068e-26	0.352742	30.1939	-6.4195	2.3282e-58
ENSONIT00000004636		0.252339	3.69647	-3.87271	1.13259e-05	0.658897	0.543364			0.131639	4.75919	-5.17606	5.44356e-09	0.0819705	7.2153	-6.45981	7.64263e-14
ENSONIT00000008702	zinc finger protein 385B [Source:HGNC Symbol;Acc:26332]	0.541213	2.98508	-2.4635	0.00250495	0.441223	0.268938			0.0651547	3.63149	-5.80055	7.23246e-08	0.0405713	3.61883	-6.47892	7.42279e-08
ENSONIT00000021591		0	2.06119	-11.0093	0.000199096	0	0.119932			0	6.56533	-12.6807	9.27714e-14	0.0542778	4.96881	-6.5164	1.66339e-10
ENSONIT00000026239		7.91798	80.897	-3.35288	1.47e-104	0.0966501	0.31051			0.16413	4.20315	-4.67856	7.22725e-08	0.0511012	4.88793	-6.57972	1.66246e-10
ENSONIT00000026371		0.37299	4.88871	-3.71224	2.89143e-07	0.458323	0.702767			0	5.12947	-12.3246	8.30809e-11	0.0302908	3.00402	-6.63187	1.10428e-06
ENSONIT00000008138		0	2.54014	-11.3107	2.73673e-05	0.386979	0.521646			1.81984	17.0575	-3.22852	2.07249e-22	0.125911	12.7086	-6.65726	1.31355e-24
ENSONIT00000016692	leucine rich repeat containing 43 [Source:HGNC Symbol;Acc:28562]	0.595056	5.07074	-3.0911	7.78834e-07	0.187608	0.505791			0.147044	4.79927	-5.0285	5.44286e-09	0.0610419	6.21488	-6.66978	3.60945e-13
ENSONIT00000024798	phospholipase B domain containing 1 [Source:HGNC Symbol;Acc:26215]	1.10993	9.32761	-3.07104	1.87863e-11	0.39211	2.03152			0.115805	4.27395	-5.2058	7.23854e-08	0.0360552	3.68149	-6.67394	7.42642e-08
ENSONIT00000005504		0.174642	2.82758	-4.0171	7.18482e-05	1.68994	1.22218			1.36659	32.9379	-4.59109	8.74198e-55	0.425482	45.2424	-6.73243	3.77218e-87
ENSONIT00000025916		0.343462	10.7246	-4.96463	3.21697e-19	0	0			0.537526	3.64376	-2.76102	0.000113622	0.0836782	9.23158	-6.78558	1.33522e-17
ENSONIT00000004143		0.154655	2.50398	-4.0171	0.000244284	0.267239	0.520341			0.121019	18.139	-7.22772	1.80593e-35	0.169554	19.1479	-6.81929	1.47434e-37
ENSONIT00000001675	fatty acid binding protein 7, brain [Source:HGNC Symbol;Acc:3562]	0.774726	17.9192	-4.53167	9.29388e-30	13.1372	6.08901			6.06232	367.115	-5.92022	0	2.18948	248.46	-6.82628	0
ENSONIT00000025456	tubulin tyrosine ligase-like family, member 5 [Source:HGNC Symbol;Acc:19963]	0.330978	2.29662	-2.79471	0.00202459	2.67297	2.56008			0.572513	67.8443	-6.88878	2.52744e-131	0.687534	80.2834	-6.86753	3.92793e-155
ENSONIT00000000236	ubiquitin specific peptidase 50 [Source:HGNC Symbol;Acc:20079]	0.806389	6.32079	-2.97056	1.44576e-07	0.474794	0.192933			0	20.4895	-14.3226	2.47753e-42	0.174633	21.5973	-6.95038	1.3885e-42
ENSONIT00000026500		0.542308	21.984	-5.34119	7.1821e-39	0.407718	1.38287			0	4.10469	-12.0031	9.5244e-09	0.0973542	12.1278	-6.96086	1.94753e-23
ENSONIT00000015707		0.661854	15.6564	-4.56409	2.7671e-25	0.810962	0.850245			0.0706239	3.298	-5.54529	2.78013e-07	0.0219884	2.7441	-6.96344	4.25822e-06
ENSONIT00000000317		0	2.15806	-11.0755	0.000102758	0.486009	0.567787			0.126975	2.77346	-4.44908	4.15463e-05	0.039533	4.94135	-6.9657	1.66362e-10
ENSONIT00000002481		3.84369	10.6041	-1.46406	6.38866e-06	1.68578	1.62042			0.724754	38.6484	-5.73677	6.90864e-71	0.225649	28.5223	-6.98187	4.06431e-55
ENSONIT00000015301	dipeptidyl-peptidase 10 (non-functional) [Source:HGNC Symbol;Acc:20823]	0.157111	2.24092	-3.83423	0.000817897	0.229252	0.676615			0.327843	7.40789	-4.49799	5.20678e-13	0.0637953	8.11622	-6.99121	5.08064e-17
ENSONIT00000025638	dynein, axonemal, heavy chain 1 [Source:HGNC Symbol;Acc:2940]	0.112637	4.24771	-5.23693	1.33454e-07	0.0699554	0.321632			0.153287	7.26211	-5.56608	7.72004e-14	0.0715878	9.23083	-7.0106	4.24554e-19
ENSONIT00000026311		0.0536659	7.44765	-7.11663	3.11352e-15	0.816052	0.924473			0	2.90994	-11.5068	2.09454e-06	0.0261494	3.43729	-7.03835	1.45527e-07
ENSONIT00000013498	crumbs homolog 1 (Drosophila) [Source:HGNC Symbol;Acc:2343]	0.0927231	3.96761	-5.4192	4.7741e-07	0.598165	0.761208			0	3.98941	-11.962	1.87592e-08	0.0225903	3.08876	-7.09518	1.10465e-06
ENSONIT00000012859	unc-13 homolog A (C. elegans) [Source:HGNC Symbol;Acc:23150]	0.542308	9.9511	-4.19767	1.72748e-15	0.349848	0.441152			0.0565817	11.4498	-7.66077	7.61534e-24	0.117443	16.561	-7.13969	1.53467e-32
ENSONIT00000021739	rhodopsin [Source:HGNC Symbol;Acc:10012]	1.04785	43.3563	-5.37074	3.23332e-77	0.643788	0.564085			0.0911061	2.60758	-4.83902	7.74045e-05	0.0283655	4.0615	-7.16173	9.75938e-09
ENSONIT00000004133	solute carrier family 5 (sodium/glucose cotransporter), member 10 [Source:HGNC Symbol;Acc:23155]	0.384592	7.19051	-4.22469	3.16597e-11	0.930389	2.00135			0.050158	4.00454	-6.31902	1.87569e-08	0.0312329	4.60036	-7.20254	6.46799e-10
ENSONIT00000017479	tetratricopeptide repeat domain 16 [Source:HGNC Symbol;Acc:26536]	0.392868	19.9086	-5.6632	4.28344e-36	0.164573	0.192265			0	18.1872	-14.1506	1.48372e-37	0.104416	17.5652	-7.39422	1.32293e-34
ENSONIT00000003886	solute carrier family 5 (choline transporter), member 7 [Source:HGNC Symbol;Acc:14025]	8.71865	408.739	-5.55093	0	0.158794	0.742052			0	3.006	-11.5536	1.06357e-06	0.0167916	2.87727	-7.42082	2.16798e-06
ENSONIT00000022824	receptor (G protein-coupled) activity modifying protein 2 [Source:HGNC Symbol;Acc:9844]	0.102018	9.43861	-6.53167	7.12215e-18	0.987195	1.37298			0	7.69638	-12.91	3.9871e-16	0.0497098	8.63455	-7.44045	6.53715e-18
ENSONIT00000008105	ceramide synthase 2 [Source:HGNC Symbol;Acc:14076]	1.38808	12.3484	-3.15316	2.25986e-15	12.3496	17.1291			0.668426	300.689	-8.81329	0	1.76895	308.394	-7.44574	0
ENSONIT00000023036	potassium voltage-gated channel, subfamily H (eag-related), member 7 [Source:HGNC Symbol;Acc:18863]	0.76577	3.38496	-2.14416	0.00153152	0.674356	0.338948			0.745701	61.2608	-6.36022	2.2937e-116	0.439466	78.1741	-7.4748	3.02351e-154
ENSONIT00000025559		1.04002	4.0092	-1.94671	0.000917869	8.80365	4.62409			0.482266	9.26263	-4.26352	1.24874e-15	0.0563068	10.4853	-7.54085	8.89227e-22
ENSONIT00000022843		0.148971	5.16849	-5.11663	2.8018e-09	13.5917	12.9916			17.0972	361.39	-4.40172	0	2.22604	455.668	-7.67736	0
ENSONIT00000005476	glutamate receptor, ionotropic, AMPA 3 [Source:HGNC Symbol;Acc:4573]	0.255564	8.49049	-5.05409	1.12214e-14	0.17129	0.70039			0.218162	2.51955	-3.52969	0.000143833	0.0226412	4.7698	-7.71883	3.2777e-10
ENSONIT00000023933		1.08082	14.6661	-3.76229	8.6378e-22	1.85933	1.70672			0.338303	50.2821	-7.21559	3.11765e-99	0.386207	87.4397	-7.82277	2.58786e-173
ENSONIT00000013459		0.910001	4.1219	-2.17937	0.000367464	0.978416	1.84724			0.0296703	12.2464	-8.68913	2.4739e-25	0.0646639	14.7231	-7.83091	2.05476e-30
ENSONIT00000006053		0.0907829	4.19956	-5.53167	1.33329e-07	0.669313	0.928545			0.710387	32.7457	-5.52655	2.90504e-59	0.176941	42.3118	-7.90165	8.78439e-85
ENSONIT00000022324		1.98971	25.3117	-3.66918	1.81346e-35	0.240126	0.765081			0.296566	43.2225	-7.18728	5.6986e-85	0.138502	39.1479	-8.14288	1.58776e-78
ENSONIT00000022717	septin 3 [Source:HGNC Symbol;Acc:10750]	0.647102	3.22372	-2.31666	0.000913976	4.67913	8.57482			1.16854	178.139	-7.25216	0	0.557855	172.391	-8.27158	0
ENSONIT00000016038	serine/arginine repetitive matrix 3 [Source:HGNC Symbol;Acc:26729]	0.388159	8.73313	-4.49178	3.18724e-14	0.617882	0.4749			0.0552253	4.57549	-6.37245	1.25118e-09	0.0171942	5.32746	-8.27539	2.15399e-11
ENSONIT00000013873	BRF1 homolog, subunit of RNA polymerase III transcription initiation factor IIIB (S. cerevisiae) [Source:HGNC Symbol;Acc:11551]	0.321996	10.6129	-5.04263	6.18263e-19	2.96746	0.498349			1.51179	255.348	-7.40006	0	0.647199	216.02	-8.38274	0
ENSONIT00000012449	cancer susceptibility candidate 1 [Source:HGNC Symbol;Acc:29599]	0.930109	12.5717	-3.75664	1.30346e-18	1.03129	1.23611			0.318422	58.4509	-7.52014	6.77637e-116	0.184116	63.6124	-8.43255	2.13706e-128
ENSONIT00000008101	CUGBP, Elav-like family member 3 [Source:HGNC Symbol;Acc:11967]	0.223997	2.48687	-3.47278	0.0011709	1.36245	1.06113			0	20.7008	-14.3374	1.24987e-42	0.0873164	30.3592	-8.44166	2.28196e-60
ENSONIT00000018566	coiled-coil domain containing 135 [Source:HGNC Symbol;Acc:25289]	0.776603	6.47935	-3.0606	2.00595e-08	0.191707	0.403135			0.173629	51.4605	-8.21131	1.4931e-103	0.121632	43.8567	-8.49413	4.59247e-88
ENSONIT00000019351	phosphatidylinositol transfer protein, membrane-associated 2 [Source:HGNC Symbol;Acc:21044]	0.143508	6.5058	-5.50253	4.12163e-12	0.138867	0.363094			0.0224593	25.5097	-10.1495	1.74365e-52	0.0629335	23.0201	-8.51485	1.97145e-47
ENSONIT00000007347	deleted in lung and esophageal cancer 1 [Source:HGNC Symbol;Acc:2899]	0.833001	3.90925	-2.2305	0.000593167	0.962382	0.747377			0.207831	36.7435	-7.46594	1.99339e-73	0.100002	40.6503	-8.66709	1.66069e-81
ENSONIT00000009531	dynein, axonemal, intermediate chain 2 [Source:HGNC Symbol;Acc:18744]	0.0355306	5.58831	-7.29721	2.11078e-11	0.851354	0.745954			0.333637	157.142	-8.87958	0	0.450131	190.226	-8.72315	0
ENSONIT00000013632	SET domain containing 1B [Source:HGNC Symbol;Acc:29187]	0.235729	6.28454	-4.7366	1.68841e-10	0.931865	0.881617			0.291254	5.99615	-4.36368	3.1252e-10	0.0120908	5.48453	-8.82532	1.09043e-11
ENSONIT00000013587		0.118435	18.6277	-7.29721	2.47398e-36	1.09148	0.765081			2.59495	42.7199	-4.04113	1.89868e-64	0.115418	53.6421	-8.86035	4.57893e-108
ENSONIT00000015713		0.0938848	2.2801	-4.60206	0.000448437	2.96341	2.7292			0.587728	9.96015	-4.08295	8.64178e-16	0.0228733	11.0065	-8.91047	5.74186e-23
ENSONIT00000007016	low density lipoprotein receptor-related protein 11 [Source:HGNC Symbol;Acc:16936]	0.646879	25.3287	-5.29113	1.67388e-45	3.91758	1.91528			0.361565	112.308	-8.279	1.92729e-226	0.225143	127.442	-9.14478	2.67669e-257
ENSONIT00000012976	RIB43A domain with coiled-coils 2 [Source:HGNC Symbol;Acc:13241]	1.58974	30.5056	-4.26221	1.18427e-47	0.976719	2.06025			0.460737	117.572	-7.99538	4.28522e-235	0.229517	137.783	-9.22958	1.42995e-278
ENSONIT00000021263	coiled-coil domain containing 146 [Source:HGNC Symbol;Acc:29296]	0.257328	6.79511	-4.72281	1.33047e-11	0.741093	0.900423			0.604088	88.5725	-7.19596	8.52387e-174	0.125387	77.0378	-9.26304	3.18326e-156
ENSONIT00000008338	chromosome 1 open reading frame 222 [Source:HGNC Symbol;Acc:27917]	0.0919988	2.0215	-4.45767	0.00146308	1.39895	1.2629			0.359951	53.8972	-7.22627	1.15014e-106	0.112069	69.9603	-9.286	1.46956e-141
ENSONIT00000011297	eukaryotic translation elongation factor 1 alpha 1 [Source:HGNC Symbol;Acc:3189]	3.78327	8.33879	-1.1402	0.00175715	59.6415	23.5531			5.92091	497.167	-6.39177	0	0.672317	475.294	-9.46546	0
ENSONIT00000010553	ATPase, class I, type 8B, member 4 [Source:HGNC Symbol;Acc:13536]	0.10185	5.77162	-5.82445	1.08829e-10	0.610114	1.88245			0.0531327	16.2078	-8.25287	2.22523e-33	0.024814	17.6872	-9.47734	2.20164e-36
ENSONIT00000016035	WD repeat domain 52 [Source:HGNC Symbol;Acc:25631]	0.093459	3.89102	-5.37967	4.77517e-07	0.150728	0.0503115			0.0731328	29.3594	-8.64909	2.91655e-58	0.0341544	27.7789	-9.6677	2.71897e-57
ENSONIT00000018556	EF-hand domain (C-terminal) containing 1 [Source:HGNC Symbol;Acc:16406]	2.60811	29.9074	-3.51943	1.75192e-40	2.26818	1.20626			0.114979	79.9332	-9.44128	7.03417e-162	0.0894954	97.8722	-10.0949	4.65235e-199
ENSONIT00000014762	tetratricopeptide repeat domain 29 [Source:HGNC Symbol;Acc:29936]	1.60998	29.0458	-4.17322	6.84393e-45	0.572296	0.470491			0.21597	75.1525	-8.44284	2.65126e-152	0.0672414	93.596	-10.4429	1.43091e-192
ENSONIT00000004833	leucine-rich repeats and IQ motif containing 1 [Source:HGNC Symbol;Acc:25708]	0.0894876	2.60206	-4.86182	0.000132787	0.966082	0.901533			0.460165	65.4309	-7.15168	2.48136e-128	0.043604	61.9955	-10.4735	1.97721e-127
ENSONIT00000015174	RIB43A domain with coiled-coils 1 [Source:HGNC Symbol;Acc:26537]	1.30497	21.5058	-4.04263	9.22421e-33	1.55342	0.761044			0.0850965	148.442	-10.7685	7.69015e-303	0.105978	150.686	-10.4736	0
ENSONIT00000007423		0.296088	12.6011	-5.41138	1.16582e-22	1.33706	1.37077			0.741415	126.764	-7.41764	5.89144e-250	0.115418	178.231	-10.5927	0
ENSONIT00000016690	SKI family transcriptional corepressor 1 [Source:HGNC Symbol;Acc:21326]	0.364278	2.88879	-2.98735	0.000213173	0.419641	1.40072			0.366495	3.12848	-3.0936	0.00028744	0	2.03857	-10.9933	0.000122029
ENSONIT00000012044		0	21.1174	-14.3661	3.26108e-43	7.85313	0.982984			0	2.04993	-11.0014	0.000116391	0	2.18793	-11.0954	6.25012e-05
ENSONIT00000004353	reticulon 4 receptor-like 2 [Source:HGNC Symbol;Acc:23053]	0	2.27963	-11.1546	5.30518e-05	0.289005	0.120583			0	3.48533	-11.7671	1.41621e-07	0	2.28014	-11.1549	3.18479e-05
ENSONIT00000015012	protease, serine, 54 [Source:HGNC Symbol;Acc:26336]	0.447994	4.83558	-3.43214	5.22447e-07	0.172027	0.120583			0.233707	209.296	-9.80663	0	0.0727637	166.057	-11.1562	0
ENSONIT00000018459	adaptor-related protein complex 1, sigma 3 subunit [Source:HGNC Symbol;Acc:18971]	3.8045	8.79968	-1.20974	0.000675168	7.35322	6.31486			0	4.73377	-12.2088	6.353e-10	0	2.357	-11.2027	3.18381e-05
ENSONIT00000017524		0.620714	5.5992	-3.17322	1.38792e-07	0.715051	1.73756			0.0971433	2.63404	-4.76102	7.74786e-05	0	2.52029	-11.2994	1.63056e-05
ENSONIT00000007984		6.69168	165.634	-4.62948	1.69533e-271	0.092044	0.0537658			0	3.29645	-11.6867	2.7843e-07	0	2.81774	-11.4603	4.26335e-06
ENSONIT00000002887	leucine rich repeat containing 48 [Source:HGNC Symbol;Acc:25384]	4.5091	116.706	-4.69389	4.04677e-193	0.0515147	0.260792			0	2.37207	-11.2119	3.06084e-05	0	3.02617	-11.5633	1.10503e-06
ENSONIT00000021508		0.560754	4.21527	-2.91018	2.23023e-05	1.48575	0.830139			0.219398	546.316	-11.282	0	0.204926	663.808	-11.6614	0
ENSONIT00000004201	synaptogyrin 3 [Source:HGNC Symbol;Acc:11501]	0.584616	3.71854	-2.66918	0.000113446	0.0336733	0.0786785			0	2.23966	-11.1291	5.9573e-05	0	3.6358	-11.8281	7.4237e-08
ENSONIT00000022989	cyclin-dependent kinase 5, regulatory subunit 1 (p35) [Source:HGNC Symbol;Acc:1775]	1.33383	12.0319	-3.17322	1.53865e-15	0.276579	0.430822			0	4.24515	-12.0516	4.85682e-09	0	3.66136	-11.8382	7.42732e-08
ENSONIT00000022327		0.409425	23.0433	-5.81461	3.45819e-42	6.54021	1.6163			0	2.8957	-11.4997	2.09e-06	0	3.74622	-11.8712	3.77727e-08
ENSONIT00000002705	zinc finger, MYND-type containing 12 [Source:HGNC Symbol;Acc:21192]	0.168455	4.0262	-4.57898	2.52474e-07	4.03639	2.41824			0.439395	105.242	-7.90398	1.08017e-209	0.0273607	113.194	-12.0144	4.0204e-233
ENSONIT00000024290		0.223511	2.79166	-3.6427	0.00038047	2.08044	2.02141			0	5.05858	-12.3045	8.31161e-11	0	4.16693	-12.0248	4.95597e-09
ENSONIT00000007028	synaptotagmin IX [Source:HGNC Symbol;Acc:19265]	0.292308	6.42294	-4.45767	9.00012e-11	0.0673466	0.393393			0	3.70406	-11.8549	7.24638e-08	0	4.28355	-12.0646	4.95662e-09
ENSONIT00000010271		0	4.42399	-12.1111	4.65223e-09	1.39311	1.99288			0	3.05465	-11.5768	1.06416e-06	0	4.51641	-12.141	1.27419e-09
ENSONIT00000011847	forkhead box J1 [Source:HGNC Symbol;Acc:3816]	0.670533	2.89505	-2.11021	0.0063349	1.38009	1.17915			0.06996	81.148	-10.1798	5.12398e-167	0.0217817	103.151	-12.2093	2.12692e-212
ENSONIT00000007283	nanos homolog 2 (Drosophila) [Source:HGNC Symbol;Acc:23292]	2.48286	33.0209	-3.73331	3.93576e-47	3.60386	4.34391			0.194287	9.07281	-5.54529	2.6358e-17	0	4.82759	-12.2371	3.27725e-10
ENSONIT00000011531		0	4.89582	-12.2573	3.147e-10	6.49621	5.00935			0.250012	7.1557	-4.83902	1.88477e-12	0	5.16165	-12.3336	8.41587e-11
ENSONIT00000026668	twist homolog 2 (Drosophila) [Source:HGNC Symbol;Acc:20670]	2.12322	17.3327	-3.02917	1.36435e-20	0.74816	2.55491			0	10.0111	-13.2893	7.13499e-21	0	5.28539	-12.3678	4.25433e-11
ENSONIT00000021298	kelch-like 10 (Drosophila) [Source:HGNC Symbol;Acc:18829]	0.464836	17.0829	-5.19969	2.48787e-30	0.951967	0.500467			0.80831	156.222	-7.59447	0	0.0503328	287.389	-12.4792	0
ENSONIT00000005463	claudin 14 [Source:HGNC Symbol;Acc:2035]	14.4586	32.8658	-1.18465	8.55531e-12	2.33568	0.805186			0	8.22784	-13.0063	5.13442e-17	0	7.3181	-12.8373	3.03404e-15
ENSONIT00000022321	G protein-coupled receptor, family C, group 5, member B [Source:HGNC Symbol;Acc:13308]	0	5.88599	-12.5231	5.44898e-12	0.0689773	0.107445			0	6.23468	-12.6061	3.61337e-13	0	8.27518	-13.0146	2.56191e-17
ENSONIT00000011624		0	3.45086	-11.7527	2.59668e-07	0.128903	0.0501976			0.145935	10.1124	-6.11466	2.45208e-19	0	8.4788	-13.0496	1.29618e-17
ENSONIT00000002212	guanine nucleotide binding protein (G protein), gamma 3 [Source:HGNC Symbol;Acc:4405]	5.42308	417.696	-6.26719	0	0.124946	1.31372			0	7.67107	-12.9052	3.98781e-16	0	9.30395	-13.1836	2.13877e-19
ENSONIT00000019448		0.141472	8.944	-5.98233	1.02525e-16	0	0.786965			0	19.678	-14.2643	1.53372e-40	0	9.65453	-13.237	5.43191e-20
ENSONIT00000009697		0	3.7451	-11.8708	6.83936e-08	0.0678277	0			0.230368	4.16429	-4.17606	5.61145e-07	0	9.68053	-13.2409	5.42872e-20
ENSONIT00000006226	crystallin, alpha B [Source:HGNC Symbol;Acc:2389]	0	4.99982	-12.2877	3.15056e-10	0.132809	0.155156			0	14.609	-13.8346	4.23745e-30	0	11.5378	-13.4941	7.32836e-24
ENSONIT00000004319	testis-specific serine kinase 1B [Source:HGNC Symbol;Acc:14968]	0.0666917	5.86171	-6.45767	5.4524e-12	0	0			0	7.54694	-12.8817	7.87619e-16	0	13.9589	-13.7689	6.34851e-29
ENSONIT00000020366	transmembrane protein 237 [Source:HGNC Symbol;Acc:14432]	0	3.66654	-11.8402	1.34304e-07	0.0243484	0.341344			0	8.47096	-13.0483	1.31688e-17	0	15.109	-13.8831	2.61515e-31
ENSONIT00000025455	chromosome 14 open reading frame 1 [Source:HGNC Symbol;Acc:1187]	0	2.13881	-11.0626	0.000102487	5.60013	1.70672			0	19.3088	-14.237	1.2039e-39	0	16.6954	-14.0272	1.36523e-34
ENSONIT00000012034	kelch-like 14 (Drosophila) [Source:HGNC Symbol;Acc:29266]	0.136025	15.1804	-6.8022	2.87909e-29	0.297725	0.878707			0.106441	25.4943	-7.90398	1.49145e-50	0	25.3786	-14.6313	3.24637e-52
ENSONIT00000023015	dual specificity phosphatase 3 [Source:HGNC Symbol;Acc:3069]	1.32343	46.5717	-5.1371	2.55533e-81	2.13439	1.42488			0.591772	17.8288	-4.91302	6.85233e-31	0	26.1108	-14.6724	1.04471e-53
ENSONIT00000024124	ARPC4-TTLL3 readthrough [Source:HGNC Symbol;Acc:38830]	0.321996	2.52074	-2.96874	0.00117197	0.0684799	0.360011			0	36.8463	-15.1692	8.01929e-76	0	42.2107	-15.3653	6.12133e-87
ENSONIT00000007219	guanine nucleotide binding protein (G protein), alpha activating activity polypeptide O [Source:HGNC Symbol;Acc:4389]	0.831435	8.65387	-3.37967	1.59167e-11	3.85855	1.47063			0.092944	32.6223	-8.45528	4.26652e-65	0	47.6834	-15.5412	4.89136e-98
ENSONIT00000017240		0	7.10534	-12.7947	1.21249e-14	0.294903	0.13781			0.20032	186.186	-9.86022	0	0	267.029	-18.0266	0
ENSONIT00000002946	F-box and leucine-rich repeat protein 2 [Source:HGNC Symbol;Acc:13598]	1.79198	7.63512	-2.0911	1.14542e-06	5.49761	13.3784	-1.28303	1.16437e-05	8.70866	17.6768	-1.02133	1.04707e-05	19.0488	28.8287
ENSONIT00000025838		0.758144	22.318	-4.8796	2.98871e-38	1.49266	4.82334	-1.69214	0.0016871	6.14829	12.9989	-1.08013	6.93774e-05	3.69416	4.21737
ENSONIT00000023878	phospholipid scramblase 3 [Source:HGNC Symbol;Acc:16495]	4.51761	24.6197	-2.44618	1.86439e-23	44.0004	97.1779	-1.14311	6.62745e-31	7.74812	16.7781	-1.11466	3.0636e-06	11.338	13.8376
ENSONIT00000016276	tumor necrosis factor receptor superfamily, member 1A [Source:HGNC Symbol;Acc:11916]	0.107612	6.84484	-5.9911	1.10298e-12	11.0579	24.0701	-1.12217	6.79137e-08	4.2946	9.51372	-1.14749	0.000340672	8.65185	8.43104
ENSONIT00000011836		1.96012	5.17085	-1.39946	0.00373477	9.26153	18.7537	-1.01786	1.64798e-05	10.6621	23.8796	-1.16329	6.05323e-09	19.3858	23.0913
ENSONIT00000007850	extracellular matrix protein 1 [Source:HGNC Symbol;Acc:3153]	10.7129	26.4004	-1.30121	6.34792e-11	163.369	380.729	-1.22063	4.11332e-133	38.0434	86.8808	-1.19139	2.5166e-30	130.728	134.291
ENSONIT00000016868		0.244085	19.195	-6.29721	5.36779e-36	1.26933	4.22348	-1.73436	0.00417643	8.62225	19.7293	-1.1942	8.52191e-08	9.1239	7.17868
ENSONIT00000000992	plexin B3 [Source:HGNC Symbol;Acc:9105]	0.10892	8.41443	-6.27152	7.59729e-16	1.40029	4.60868	-1.71863	0.00252086	2.74445	6.47094	-1.23746	0.00260697	3.91147	6.89534
ENSONIT00000018664		1.05789	4.01286	-1.92344	0.000917728	5.73262	13.8044	-1.26787	7.11728e-06	2.18542	5.38707	-1.30159	0.0035878	5.58771	5.27542
ENSONIT00000015303		0.305551	2.43429	-2.99402	0.00117054	4.55239	16.0465	-1.81757	1.16596e-10	3.40049	8.40405	-1.30534	0.000163743	4.76428	7.51366
ENSONIT00000022330	polycystic kidney disease 1 (autosomal dominant) [Source:HGNC Symbol;Acc:9008]	0.821618	11.9913	-3.86737	1.53752e-17	2.85828	7.02763	-1.29789	0.00263256	1.90998	4.85947	-1.34724	0.00499287	3.38537	4.95965
ENSONIT00000025226	meteorin, glial cell differentiation regulator [Source:HGNC Symbol;Acc:14151]	11.5834	184.118	-3.99049	9.96575e-274	0.775807	4.82176	-2.63579	1.61949e-05	1.79175	4.60431	-1.36161	0.00400657	1.73919	2.04119
ENSONIT00000014260	solute carrier family 12 (sodium/potassium/chloride transporters), member 2 [Source:HGNC Symbol;Acc:10911]	1.12698	8.31654	-2.88352	9.39712e-10	6.23991	14.2041	-1.18671	2.6619e-05	16.9937	44.6191	-1.39267	3.92575e-20	28.3896	45.4418
ENSONIT00000014418	multiple EGF-like-domains 8 [Source:HGNC Symbol;Acc:3233]	1.37557	7.25812	-2.39957	1.37824e-07	8.34702	23.7193	-1.50673	4.93339e-12	10.6832	28.0515	-1.39273	3.57534e-13	16.5094	28.0588
ENSONIT00000017550	PDZ domain containing 2 [Source:HGNC Symbol;Acc:18486]	0.262042	2.38108	-3.18375	0.00202784	3.41541	7.37563	-1.11071	0.00422601	2.63637	7.10439	-1.43016	0.000241836	2.51719	3.38243
ENSONIT00000022617	protein kinase C, zeta [Source:HGNC Symbol;Acc:9412]	0.0746657	3.45398	-5.53167	3.19325e-06	2.5632	7.17471	-1.48498	0.00062791	2.6292	7.2171	-1.45679	0.000164697	3.01969	5.27336
ENSONIT00000012895		0.494585	7.62639	-3.94671	4.89815e-12	11.7179	23.7405	-1.01863	6.69809e-07	1.54808	4.46967	-1.52969	0.00316509	2.75134	5.11469
ENSONIT00000007739	SRY (sex determining region Y)-box 17 [Source:HGNC Symbol;Acc:18122]	28.012	74.6112	-1.41335	1.49249e-33	12.0249	24.5009	-1.0268	5.42028e-07	1.53965	4.63862	-1.59109	0.00212473	2.64911	4.2047
ENSONIT00000001440	phosphatidic acid phosphatase type 2C [Source:HGNC Symbol;Acc:9230]	19.3521	216.628	-3.48466	5.94308e-288	28.2153	85.3696	-1.59724	5.21201e-45	20.9231	63.559	-1.603	1.67399e-34	38.6539	47.7736
ENSONIT00000003503	matrix metallopeptidase 2 (gelatinase A, 72kDa gelatinase, 72kDa type IV collagenase) [Source:HGNC Symbol;Acc:7166]	10.0059	44.8355	-2.16379	2.92957e-36	33.7631	154.602	-2.19504	4.72966e-125	5.54707	16.86	-1.60381	4.07541e-10	18.8906	16.0183
ENSONIT00000001068	solute carrier family 29 (nucleoside transporters), member 1 [Source:HGNC Symbol;Acc:11003]	2.50332	9.40892	-1.91018	2.45548e-07	37.6333	201.659	-2.42184	3.69551e-184	21.9674	67.4477	-1.6184	3.74597e-37	25.0054	45.6573
ENSONIT00000003088	transmembrane protein 221 [Source:HGNC Symbol;Acc:21943]	0.397577	3.98485	-3.32522	1.70612e-05	2.96174	10.8796	-1.87712	6.92807e-08	1.55554	4.99894	-1.6842	0.000933752	3.5839	3.90307
ENSONIT00000006994	kinesin family member 3C [Source:HGNC Symbol;Acc:6321]	2.03366	37.1912	-4.19281	1.78204e-57	1.47436	4.23311	-1.52163	0.00797938	1.06091	3.45198	-1.70213	0.00344736	4.13547	2.43453
ENSONIT00000011387	zinc finger, SWIM-type containing 5 [Source:HGNC Symbol;Acc:29299]	1.17049	63.0474	-5.75125	1.87766e-115	2.90106	9.66162	-1.73568	3.228e-06	0.999188	3.34481	-1.7431	0.00536895	1.64188	3.87424
ENSONIT00000026370	UDP-GlcNAc:betaGal beta-1,3-N-acetylglucosaminyltransferase 2 [Source:HGNC Symbol;Acc:15629]	0.505091	4.78986	-3.24537	5.221e-07	2.72308	7.25983	-1.4147	0.000781501	1.66001	5.59662	-1.75337	0.000169147	4.67614	4.91042
ENSONIT00000024227	growth arrest and DNA-damage-inducible, alpha [Source:HGNC Symbol;Acc:4095]	1.04343	11.4637	-3.45767	5.94293e-16	6.43075	17.9746	-1.4829	5.47876e-09	1.83711	6.45729	-1.81349	5.89199e-05	2.79634	5.74332
ENSONIT00000021645	bone morphogenetic protein 7 [Source:HGNC Symbol;Acc:1074]	0.625935	3.11827	-2.31666	0.00150039	10.7605	42.8195	-1.99252	8.54516e-31	1.43173	5.22158	-1.86673	0.000184318	2.20535	3.13899
ENSONIT00000007622	solute carrier family 30 (zinc transporter), member 1 [Source:HGNC Symbol;Acc:11012]	3.45569	116.189	-5.07136	3.73772e-200	3.90321	7.91757	-1.0204	0.00923637	4.48488	16.6912	-1.89595	2.87329e-12	10.7601	18.1716
ENSONIT00000021284		0.584814	2.57648	-2.13935	0.00656812	2.41247	6.1465	-1.34926	0.00417617	3.57382	13.7215	-1.9409	2.35522e-10	4.72217	6.0199
ENSONIT00000002296		1.32953	34.4857	-4.69701	1.34293e-57	2.31927	7.51507	-1.69612	5.50235e-05	0.743124	2.91053	-1.96961	0.00406068	0.694105	1.79219
ENSONIT00000009205	teashirt zinc finger homeobox 1 [Source:HGNC Symbol;Acc:10669]	5.28165	15.774	-1.57849	4.94097e-09	10.4011	25.5793	-1.29825	1.59921e-10	2.58129	10.2672	-1.99188	3.21561e-08	4.83106	6.98409
ENSONIT00000023027	protein tyrosine phosphatase, receptor type, B [Source:HGNC Symbol;Acc:9665]	1.70685	9.86972	-2.53167	3.77888e-10	2.23614	7.86872	-1.81512	1.1334e-05	0.942799	3.92534	-2.05779	0.000356132	3.49797	4.04317
ENSONIT00000010656	sprouty homolog 4 (Drosophila) [Source:HGNC Symbol;Acc:15533]	374.552	2049.59	-2.4521	0	11.4999	34.6497	-1.59123	1.68123e-18	0.942416	3.94346	-2.06503	0.000356229	2.11912	2.0662
ENSONIT00000001751	actin, alpha 1, skeletal muscle [Source:HGNC Symbol;Acc:129]	8.64035	29.8624	-1.78917	2.36716e-19	4.94243	120.293	-4.60519	4.27597e-196	30.9304	132.756	-2.10168	1.21428e-102	13.8644	10.3367
ENSONIT00000000918	mitogen-activated protein kinase kinase kinase 3 [Source:HGNC Symbol;Acc:6855]	0.500187	3.54788	-2.82642	9.27721e-05	4.8094	11.6861	-1.28086	4.89734e-05	0.626244	2.75149	-2.13542	0.00257734	3.18465	3.08927
ENSONIT00000026360		6.74925	32.8867	-2.28471	6.73384e-29	78.6209	180.115	-1.19593	2.94066e-61	1.97171	8.69834	-2.14129	9.16242e-08	11.6199	7.2048
ENSONIT00000013150	T-box 2 [Source:HGNC Symbol;Acc:11597]	9.4578	45.9177	-2.27947	1.4716e-39	19.8829	61.1779	-1.62148	2.70853e-33	2.93196	14.3898	-2.29511	1.77562e-13	3.94588	7.51682
ENSONIT00000024608	myocardin [Source:HGNC Symbol;Acc:16067]	3.91837	68.0928	-4.11918	1.48809e-103	4.31804	14.799	-1.77705	1.64428e-09	2.69304	13.5877	-2.335	4.25861e-13	14.4156	13.8005
ENSONIT00000013513	c-Maf inducing protein [Source:HGNC Symbol;Acc:24319]	2.29887	7.40611	-1.68779	4.92377e-05	5.66222	11.7419	-1.05223	0.000561131	0.856615	4.38735	-2.35663	7.95623e-05	7.40102	3.78748
ENSONIT00000023265	piezo-type mechanosensitive ion channel component 2 [Source:HGNC Symbol;Acc:26270]	0.217749	2.33691	-3.42387	0.000448728	6.03225	20.9308	-1.79486	1.29387e-13	1.02234	5.46204	-2.41756	6.58405e-06	2.23661	3.39703
ENSONIT00000018542		0.828131	14.7341	-4.15316	1.12819e-22	2.93536	7.37292	-1.3287	0.000958736	1.94407	10.5877	-2.44524	4.61256e-11	7.51164	8.01453
ENSONIT00000000516	SH3 and PX domains 2A [Source:HGNC Symbol;Acc:23664]	18.0058	91.2742	-2.34174	2.62727e-80	15.0561	32.9359	-1.12931	9.35688e-11	2.18355	11.9125	-2.44773	4.24753e-12	5.76943	9.8981
ENSONIT00000012974	thyroid hormone receptor, beta [Source:HGNC Symbol;Acc:11799]	0.817425	31.9425	-5.28825	5.80604e-56	6.12573	12.3443	-1.01089	0.000604861	1.27929	7.09987	-2.47245	1.25848e-07	1.57224	4.13336
ENSONIT00000012732	nidogen 1 [Source:HGNC Symbol;Acc:7821]	8.38426	26.8389	-1.67857	8.70739e-16	53.0167	149.278	-1.49348	3.88074e-71	7.08618	39.6541	-2.48439	4.86699e-38	17.2725	33.6419
ENSONIT00000008031	insulin-like growth factor binding protein 1 [Source:HGNC Symbol;Acc:5469]	2.50525	6.16841	-1.29994	0.00286201	9.08625	27.0599	-1.5744	1.61394e-14	0.505907	2.85785	-2.49799	0.000497901	1.06321	0.184863
ENSONIT00000019027	myelin protein zero [Source:HGNC Symbol;Acc:7225]	18.4863	58.6466	-1.66559	2.24176e-33	1.3499	6.52569	-2.27327	3.25007e-06	0.474288	2.85785	-2.59109	0.0004983	0.689115	1.44424
ENSONIT00000003358	EGF, latrophilin and seven transmembrane domain containing 1 [Source:HGNC Symbol;Acc:20822]	0.187587	3.40907	-4.18375	5.97022e-06	3.16118	11.512	-1.86461	6.11159e-08	1.38401	8.52895	-2.62352	6.13246e-10	8.21331	8.22958
ENSONIT00000003422	angiopoietin-like 1 [Source:HGNC Symbol;Acc:489]	11.993	34.3813	-1.51943	1.01889e-17	19.5561	52.4676	-1.42381	1.2172e-23	1.12352	7.06849	-2.65338	6.62032e-08	2.819	4.49182
ENSONIT00000006777		2.69863	8.85206	-1.71379	6.78688e-06	10.0611	37.1902	-1.88613	5.96247e-25	0.921473	5.89942	-2.67856	4.09265e-07	4.47081	6.56593
ENSONIT00000026473	v-maf musculoaponeurotic fibrosarcoma oncogene homolog B (avian) [Source:HGNC Symbol;Acc:6408]	25.2936	386.214	-3.93256	0	32.7364	92.4111	-1.49717	2.8172e-44	5.28326	34.6855	-2.71483	3.87278e-37	17.8241	29.0735
ENSONIT00000008373		1.57178	7.54022	-2.26221	4.31999e-07	1.01933	23.2842	-4.51366	1.5604e-37	0.364424	2.47034	-2.76102	0.00249483	1.02116	2.89631
ENSONIT00000012256	laminin, alpha 3 [Source:HGNC Symbol;Acc:6483]	0.109677	3.83189	-5.12672	9.02021e-07	2.34072	8.37153	-1.83854	6.86747e-06	1.2738	8.72324	-2.77572	3.55206e-10	3.59183	6.06746
ENSONIT00000020163	calsequestrin 2 (cardiac muscle) [Source:HGNC Symbol;Acc:1513]	0.673822	9.87067	-3.87271	1.25133e-14	1.13847	4.65511	-2.03172	0.000547266	0.703031	4.89806	-2.80055	3.00009e-06	5.55423	3.50018
ENSONIT00000000263	paired box 8 [Source:HGNC Symbol;Acc:8622]	1.19145	9.6963	-3.02471	3.41548e-12	2.05371	13.2554	-2.69027	5.10562e-14	2.20996	15.605	-2.81991	5.87996e-18	0.129011	1.53937
ENSONIT00000011771		0.493598	5.5181	-3.48276	2.65036e-08	1.9712	7.63936	-1.95438	1.20747e-05	0.643744	4.75167	-2.88388	1.34154e-06	1.44307	3.57549
ENSONIT00000023101	RAS guanyl releasing protein 2 (calcium and DAG-regulated) [Source:HGNC Symbol;Acc:9879]	0.0344035	2.06893	-5.91018	0.000198723	8.57641	18.3536	-1.09762	4.97141e-06	0.592266	4.46092	-2.91302	4.15277e-06	1.55901	3.91522
ENSONIT00000009053		0.0869524	9.65366	-6.79471	3.64737e-18	6.29052	14.3469	-1.18949	1.93865e-05	0.272165	2.04993	-2.91302	0.00383849	0.190659	0.223766
ENSONIT00000008087	ADAMTS-like 4 [Source:HGNC Symbol;Acc:19706]	2.97492	75.6442	-4.66831	2.44481e-125	4.82056	26.4933	-2.45835	6.47205e-25	1.26416	10.1719	-3.00833	1.35567e-12	10.2238	14.5453
ENSONIT00000020953	heparan sulfate proteoglycan 2 [Source:HGNC Symbol;Acc:5273]	0.581011	8.69308	-3.90323	2.53104e-13	3.08163	7.09604	-1.20332	0.00310964	1.24081	10.4872	-3.07927	4.36136e-13	4.47365	8.85346
ENSONIT00000012242	zinc finger protein 521 [Source:HGNC Symbol;Acc:24605]	2.75362	13.9708	-2.34301	5.46148e-13	8.68409	23.9964	-1.46637	1.51443e-11	0.440215	3.7345	-3.08463	1.72552e-05	3.08022	3.2341
ENSONIT00000014516	transforming growth factor beta 1 induced transcript 1 [Source:HGNC Symbol;Acc:11767]	157.237	467.882	-1.5732	5.53226e-241	24.9944	51.7861	-1.05096	9.70459e-15	2.11374	18.5911	-3.13674	3.88924e-23	12.5677	22.6481
ENSONIT00000006543	vasorin [Source:HGNC Symbol;Acc:18517]	0.654213	2.68244	-2.03571	0.00655945	5.70027	20.7946	-1.86711	3.98856e-14	0.605008	5.39816	-3.15744	1.34811e-07	2.88346	3.52019
ENSONIT00000002645	PR domain containing 16 [Source:HGNC Symbol;Acc:14000]	0.192106	3.55467	-4.20974	3.18663e-06	2.74415	11.8176	-2.10651	1.86213e-09	0.901951	8.06979	-3.16141	8.4689e-11	0.859475	2.30706
ENSONIT00000004398	inhibitor of DNA binding 3, dominant negative helix-loop-helix protein [Source:HGNC Symbol;Acc:5362]	0.837712	11.2381	-3.7458	3.30143e-16	90.095	234.41	-1.37952	3.63257e-99	6.03078	55.2982	-3.19682	6.94312e-69	18.0418	32.0974
ENSONIT00000024282	leucine rich repeat neuronal 2 [Source:HGNC Symbol;Acc:16914]	1.79737	5.01736	-1.48105	0.00291947	7.81089	23.7221	-1.60267	6.7343e-13	0.242493	2.41091	-3.31356	0.000715026	0.694592	2.32156
ENSONIT00000010223	transforming growth factor, beta receptor III-like [Source:HGNC Symbol;Acc:44152]	0.52902	4.78318	-3.17658	2.42659e-06	1.57341	8.0646	-2.35771	1.91702e-07	0.413964	4.13838	-3.32149	5.42279e-06	0.796749	2.324
ENSONIT00000021546	RNA binding motif protein 38 [Source:HGNC Symbol;Acc:15818]	7.40196	38.132	-2.36502	1.7526e-34	8.44939	19.3347	-1.19427	3.61087e-07	0.526556	5.35409	-3.34598	1.34795e-07	1.43448	2.78992
ENSONIT00000018051	sema domain, seven thrombospondin repeats (type 1 and type 1-like), transmembrane domain (TM) and short cytoplasmic domain, (semaphorin) 5A [Source:HGNC Symbol;Acc:10736]	9.6852	35.28	-1.865	5.4913e-24	4.4727	9.35957	-1.0653	0.00277695	0.600961	6.13579	-3.35191	7.17876e-09	1.43448	3.68434
ENSONIT00000018081	cholecystokinin B receptor [Source:HGNC Symbol;Acc:1571]	0.505993	2.87266	-2.5052	0.000819227	0.805454	4.55633	-2.5	0.000136261	0.359951	3.68713	-3.35663	6.40317e-06	0.0896552	0.710257
ENSONIT00000022164		0.361539	28.3272	-6.29189	3.34672e-54	12.6612	31.1888	-1.30062	1.74195e-12	0.49509	5.54021	-3.48418	1.42575e-08	0.37435	1.03377
ENSONIT00000010606	guanylate cyclase 2C (heat stable enterotoxin receptor) [Source:HGNC Symbol;Acc:4688]	1.41149	79.1804	-5.80986	9.07892e-145	9.25306	18.8441	-1.02611	1.10639e-05	0.647977	7.27642	-3.48922	5.88204e-11	0.751958	1.08702
ENSONIT00000011385	collagen, type VI, alpha 2 [Source:HGNC Symbol;Acc:2212]	2.57335	8.56517	-1.73484	7.46405e-06	20.0136	73.6237	-1.87919	6.71419e-49	1.14599	13.12	-3.51709	2.30189e-18	9.61323	15.2308
ENSONIT00000001329	DNA (cytosine-5-)-methyltransferase 3 alpha [Source:HGNC Symbol;Acc:2978]	0.146749	2.23051	-3.92595	0.000812831	2.03828	5.29291	-1.37671	0.00654511	0.164047	2.02637	-3.62672	0.000907537	0.684408	1.47462
ENSONIT00000025398		9.00712	68.9845	-2.93713	3.0517e-78	2.92305	6.65998	-1.18804	0.00501672	0.329098	4.13124	-3.64999	1.03504e-06	1.89557	4.58974
ENSONIT00000015172	delta-like 4 (Drosophila) [Source:HGNC Symbol;Acc:2910]	0.418735	3.04392	-2.86182	0.000480708	3.32149	9.69288	-1.54509	1.67553e-05	0.187237	2.75	-3.8765	4.15544e-05	0.422642	1.98412
ENSONIT00000020592	family with sequence similarity 110, member D [Source:HGNC Symbol;Acc:25860]	0.833196	3.72583	-2.16083	0.000950508	3.99287	9.59857	-1.26539	0.000238551	0.173863	2.61905	-3.91302	7.74268e-05	2.67951	1.7471
ENSONIT00000005144	amyloid beta (A4) precursor-like protein 2 [Source:HGNC Symbol;Acc:598]	1.0331	23.9582	-4.53546	3.67766e-39	26.0573	165.161	-2.66412	6.93017e-168	8.85003	138.636	-3.96947	4.84463e-205	82.8613	126.821
ENSONIT00000011868		0.978989	4.86839	-2.31408	8.58034e-05	7.17266	15.4943	-1.11115	2.53575e-05	0.153214	2.4234	-3.98341	0.000143968	0.548579	1.42764
ENSONIT00000010069		3.81919	33.6783	-3.14048	2.31868e-41	3.37305	7.62422	-1.17654	0.00310201	0.124523	2.06339	-4.05053	0.000909584	0.697857	1.91108
ENSONIT00000018812	hepatocyte growth factor (hepapoietin A; scatter factor) [Source:HGNC Symbol;Acc:4893]	0.0280759	4.15607	-7.20974	9.1326e-09	1.13847	4.51909	-1.98893	0.000851726	0.131818	2.25046	-4.0936	0.000494326	0.246247	1.01152
ENSONIT00000020881		3.0885	33.501	-3.43923	1.01348e-44	0.662503	4.07055	-2.61922	0.000206647	0.166675	2.88739	-4.11466	2.22338e-05	0.15568	1.88804
ENSONIT00000026032	protease, serine, 35 [Source:HGNC Symbol;Acc:21387]	4.23987	13.3416	-1.65384	2.4616e-08	4.88424	13.1638	-1.43037	2.64022e-06	0.154314	2.78948	-4.17606	4.15585e-05	0.744696	1.18414
ENSONIT00000008616	solute carrier family 8 (sodium/calcium exchanger), member 1 [Source:HGNC Symbol;Acc:11068]	2.22385	18.1744	-3.03077	4.39702e-22	1.79573	13.1573	-2.87323	6.14926e-15	1.02754	19.1238	-4.2181	2.78685e-30	12.7762	25.4716
ENSONIT00000025973	suppressor of cytokine signaling 1 [Source:HGNC Symbol;Acc:19383]	0.189933	38.4395	-7.66096	1.01621e-76	15.2722	31.4917	-1.04407	4.47832e-09	0.148625	3.58219	-4.59109	9.38598e-07	3.65562	3.85592
ENSONIT00000014816	stanniocalcin 1 [Source:HGNC Symbol;Acc:11373]	22.4543	111.218	-2.30833	2.27286e-96	1.12317	5.40767	-2.26743	5.58811e-05	0.115597	2.96028	-4.67856	2.22427e-05	0.215944	0.802563
ENSONIT00000025596	GATA binding protein 1 (globin transcription factor 1) [Source:HGNC Symbol;Acc:4170]	52.4648	120.789	-1.20306	4.69757e-42	24.801	59.4621	-1.26157	2.74101e-22	0.075886	2.40059	-4.98341	0.000267371	1.13409	1.66376
ENSONIT00000020177	vang-like 1 (van gogh, Drosophila) [Source:HGNC Symbol;Acc:15512]	0.531322	2.80898	-2.40239	0.00407775	2.92046	11.298	-1.9518	1.796e-08	0.11879	3.75783	-4.98341	4.96166e-07	0.943114	2.51761
ENSONIT00000018420	serpin peptidase inhibitor, clade G (C1 inhibitor), member 1 [Source:HGNC Symbol;Acc:1228]	0.172594	4.39124	-4.66918	7.04463e-08	2.1155	8.02758	-1.92397	7.34133e-06	0.0540227	2.60414	-5.59109	8.00742e-06	0.0504592	0.848836
ENSONIT00000014254	EPH receptor A7 [Source:HGNC Symbol;Acc:3390]	0.20753	3.07206	-3.88782	2.07592e-05	1.73087	6.56906	-1.92419	5.01414e-05	0.0649578	3.37589	-5.69962	2.78141e-07	1.05167	2.0057
ENSONIT00000022492	neuroligin 3 [Source:HGNC Symbol;Acc:14289]	0.72055	4.38873	-2.60663	4.52682e-05	1.85933	5.48219	-1.55997	0.00177117	0	2.03847	-10.9933	0.000116446	0.163845	0.700507
ENSONIT00000007394	cannabinoid receptor 1 (brain) [Source:HGNC Symbol;Acc:2159]	0	4.26999	-12.06	9.1139e-09	1.56286	10.123	-2.69537	1.48912e-10	0	2.12552	-11.0536	5.94696e-05	2.07104	1.44857
ENSONIT00000015412	secreted phosphoprotein 2, 24kDa [Source:HGNC Symbol;Acc:11256]	1.41	5.26823	-1.90162	0.000312107	6.59713	16.9325	-1.35988	1.29258e-07	0	2.81272	-11.4578	4.08561e-06	0	0.248105
ENSONIT00000017716	family with sequence similarity 132, member B [Source:HGNC Symbol;Acc:26727]	0.0862248	3.39039	-5.29721	5.99196e-06	1.74819	5.01304	-1.51982	0.00425727	0	2.84589	-11.4747	2.09431e-06	1.7646	3.00789
ENSONIT00000017840	glycoprotein A33 (transmembrane) [Source:HGNC Symbol;Acc:4445]	0.241497	2.32739	-3.26864	0.00202754	6.6026	16.0338	-1.28001	1.0346e-06	0	2.94157	-11.5224	2.09136e-06	0.235345	0.943721
ENSONIT00000011196	protein phosphatase 2, regulatory subunit B, gamma [Source:HGNC Symbol;Acc:9306]	0.181566	2.20477	-3.60206	0.00081561	0.627481	2.71233	-2.11189	0.00580043	0	3.31737	-11.6958	2.78237e-07	0	1.22003
